# Supplementary material for: Intelligent driving intelligence test for autonomous vehicles with naturalistic and adversarial environment
Source: Nat Commun. 2021 Feb 2;12:748. doi: 10.1038/s41467-021-21007-8 (PMC7854639; doi:10.1038/s41467-021-21007-8)
Supplement: Supplementary file 7 — Source Data [file 41467_2021_21007_MOESM7_ESM.zip]

Archive with 60 entries (36 files):
- Fig2/
- Fig2/Fig2B/
- Fig2/Fig2B/Fig2B.csv
- Fig2/Fig2D/
- Fig2/Fig2D/Fig2D_CF.csv
- Fig2/Fig2D/Fig2D_CI.csv
- Fig2/Fig2D/Fig2D_FF.csv
- Fig2/Fig2D/Fig2D_No_adjacent.csv
- Fig2/Fig2D/Fig2D_One_adjacent.csv
- Fig2/Fig2D/Fig2D_Two_adjacent.csv
- Fig3/
- Fig3/Fig3A/
- Fig3/Fig3A/Fig3A_3d_probability.csv
- Fig3/Fig3A/Fig3A_3d_Range.csv
- Fig3/Fig3A/Fig3A_3d_Range_rate.csv
- Fig3/Fig3A/Fig3A_exposure_frequence.csv
- Fig3/Fig3B/
- Fig3/Fig3B/Fig3B_r_IDM_W99.csv
- Fig3/Fig3B/Fig3B_r_our_method.csv
- Fig3/Fig3B/Fig3B_v_IDM_W99.csv
- Fig3/Fig3B/Fig3B_v_our_method.csv
- Fig5/
- Fig5/Fig5A/
- Fig5/Fig5A/Fig5A.csv
- Fig5/Fig5B/
- Fig5/Fig5B/Fig5B.csv
- Fig6/
- Fig6/Fig6A/
- Fig6/Fig6A/Fig6A.csv
- Fig6/Fig6B/
- Fig6/Fig6B/Fig6B.csv
- Fig6/Fig6C/
- Fig6/Fig6C/Fig6C.csv
- Fig6/Fig6D/
- Fig6/Fig6D/Fig6D.csv
- Fig6/Fig6F/
- Fig6/Fig6F/Fig6F.csv
- Fig6/Fig6G/
- Fig6/Fig6G/Fig6G.csv
- Fig6/Fig6H/
- Fig6/Fig6H/Fig6H_NADE_LC_data.csv
- Fig6/Fig6H/Fig6H_NDE_LC_data.csv
- Fig6/Fig6I/
- Fig6/Fig6I/Fig6I_NADE_LC_data.csv
- Fig6/Fig6I/Fig6I_NDE_LC_data.csv
- Fig7/
- Fig7/Fig7A/
- Fig7/Fig7A/NADE_accident_rate.csv
- Fig7/Fig7A/NDE_accident_rate.csv
- Fig7/Fig7B/
- Fig7/Fig7B/NADE_relative_half_width.csv
- Fig7/Fig7B/NDE_relative_half_width.csv
- Fig7/Fig7C/
- Fig7/Fig7C/NADE_accident_rate.csv
- Fig7/Fig7C/NDE_accident_rate.csv
- Fig7/Fig7D/
- Fig7/Fig7D/NADE_relative_half_width.csv
- Fig7/Fig7D/NDE_relative_half_width.csv
- Fig7/Fig7G-H/
- Fig7/Fig7G-H/Fig7G-H.csv
