# Supplementary material for: Intelligent driving intelligence test for autonomous vehicles with naturalistic and adversarial environment
Source: Nat Commun. 2021 Feb 2;12:748. doi: 10.1038/s41467-021-21007-8 (PMC7854639; doi:10.1038/s41467-021-21007-8)
Supplement: Supplementary file 7 — Source Data [file 41467_2021_21007_MOESM7_ESM.zip › Fig2/Fig2D/Fig2D_CF.csv]

Acceleration	Probability
-4.0	0.0
-3.8	0.0
-3.5999999999999996	0.0
-3.3999999999999995	0.0
-3.1999999999999993	0.0
-2.999999999999999	0.0
-2.799999999999999	0.0
-2.5999999999999988	0.0
-2.3999999999999986	0.0
-2.1999999999999984	0.0
-1.9999999999999982	0.0
-1.799999999999998	0.0
-1.5999999999999979	0.0
-1.3999999999999977	0.0001133705554079282
-1.1999999999999975	0.0008043159797794231
-0.9999999999999973	0.0007239555289949715
-0.7999999999999972	0.00035864469798608053
-0.599999999999997	0.010627868315162513
-0.3999999999999968	0.06883886229295998
-0.19999999999999662	0.1475869977974121
3.552713678800501e-15	0.30778339134324734
0.20000000000000373	0.3024741088771806
0.4000000000000039	0.12377035192617053
0.6000000000000041	0.03299087345260501
0.8000000000000043	0.0036231284802595723
1.0000000000000044	0.00030349290075760407
1.2000000000000046	0.0
1.4000000000000048	2.3675928544170887e-07
1.600000000000005	1.6665881598906097e-07
1.8000000000000052	2.344339749324313e-07
2.0000000000000053	0.0
