# Supplementary material for: Intelligent driving intelligence test for autonomous vehicles with naturalistic and adversarial environment
Source: Nat Commun. 2021 Feb 2;12:748. doi: 10.1038/s41467-021-21007-8 (PMC7854639; doi:10.1038/s41467-021-21007-8)
Supplement: Supplementary file 7 — Source Data [file 41467_2021_21007_MOESM7_ESM.zip › Fig2/Fig2D/Fig2D_CI.csv]

Velocity	Probability
20	0.0
21	0.0
22	0.0
23	0.0
24	0.0
25	0.0
26	0.0
27	0.0
28	0.0009389671361502348
29	0.0007132667617689016
30	0.0004708097928436912
31	0.00036337209302325586
32	0.0002883506343713957
33	0.0002726281352235551
34	0.0
35	0.0
36	0.0
37	0.0
38	0.0
39	0.0
40	0.0
