# Supplementary material for: Intelligent driving intelligence test for autonomous vehicles with naturalistic and adversarial environment
Source: Nat Commun. 2021 Feb 2;12:748. doi: 10.1038/s41467-021-21007-8 (PMC7854639; doi:10.1038/s41467-021-21007-8)
Supplement: Supplementary file 7 — Source Data [file 41467_2021_21007_MOESM7_ESM.zip › Fig2/Fig2D/Fig2D_FF.csv]

Acceleration	Probability
-4.0	0.003068909990768309
-3.8	0.0025666763863259195
-3.5999999999999996	0.0021204518589468756
-3.3999999999999995	0.0016794096674464236
-3.1999999999999993	0.0012764135082168062
-2.999999999999999	0.0008798052459896265
-2.799999999999999	0.0007350839163301378
-2.5999999999999988	0.0006186628881174126
-2.3999999999999986	0.0005248249462884729
-2.1999999999999984	0.00040956953641384247
-1.9999999999999982	0.00034245740447251695
-1.799999999999998	0.0003219605296875829
-1.5999999999999979	0.0002747647278027003
-1.3999999999999977	0.00014949715550025206
-1.1999999999999975	0.00023428434282226368
-0.9999999999999973	0.00036423355776856836
-0.7999999999999972	0.0007916527001778027
-0.599999999999997	0.015387431740654541
-0.3999999999999968	0.04498356420812589
-0.19999999999999662	0.12295476652594012
3.552713678800501e-15	0.3396577034667435
0.20000000000000373	0.31475160757601556
0.4000000000000039	0.11193554016604856
0.6000000000000041	0.025256280853364284
0.8000000000000043	0.0056406293114629755
1.0000000000000044	0.0030732578917482415
1.2000000000000046	2.685445112271601e-07
1.4000000000000048	1.0828255478643824e-07
1.600000000000005	1.1212200791136685e-07
1.8000000000000052	4.11832803443867e-08
2.0000000000000053	2.9764675959062995e-08
