# Supplementary material for: Intelligent driving intelligence test for autonomous vehicles with naturalistic and adversarial environment
Source: Nat Commun. 2021 Feb 2;12:748. doi: 10.1038/s41467-021-21007-8 (PMC7854639; doi:10.1038/s41467-021-21007-8)
Supplement: Supplementary file 7 — Source Data [file 41467_2021_21007_MOESM7_ESM.zip › Fig2/Fig2D/Fig2D_No_adjacent.csv]

Velocity	Probability
20	0.0
21	0.0
22	0.0
23	0.0
24	7.699846003079938e-05
25	4.142863372726876e-05
26	4.8422130297035183e-05
27	5.0773494098249386e-05
28	7.821240448735168e-05
29	8.903244507940452e-05
30	8.33121746857941e-05
31	9.224808585221857e-05
32	9.849717193726029e-05
33	0.0001091181484124784
34	0.00011176296622351219
35	0.00011271641551779417
36	0.00012321340561853128
37	0.0001163725614658711
38	0.00017181146555180114
39	0.00020699648105982198
40	0.0
