# Supplementary material for: Intelligent driving intelligence test for autonomous vehicles with naturalistic and adversarial environment
Source: Nat Commun. 2021 Feb 2;12:748. doi: 10.1038/s41467-021-21007-8 (PMC7854639; doi:10.1038/s41467-021-21007-8)
Supplement: Supplementary file 7 — Source Data [file 41467_2021_21007_MOESM7_ESM.zip › Fig2/Fig2D/Fig2D_One_adjacent.csv]

Velocity	Probability
20	0.0002108370229812355
21	0.00011322463768115944
22	8.105041335710814e-05
23	0.0
24	9.137426900584796e-05
25	8.14265939255761e-05
26	6.347594261774788e-05
27	4.8167236645633646e-05
28	7.501031391816375e-05
29	9.319374980584633e-05
30	5.253756435851635e-05
31	6.90989496959646e-05
32	4.2438517198209095e-05
33	4.4357700496806254e-05
34	2.782647410746584e-05
35	4.366621544910703e-05
36	9.323140033563305e-05
37	0.0
38	0.0
39	0.0
40	0.0
