# Supplementary material for: Intelligent driving intelligence test for autonomous vehicles with naturalistic and adversarial environment
Source: Nat Commun. 2021 Feb 2;12:748. doi: 10.1038/s41467-021-21007-8 (PMC7854639; doi:10.1038/s41467-021-21007-8)
Supplement: Supplementary file 7 — Source Data [file 41467_2021_21007_MOESM7_ESM.zip › Fig3/Fig3A/Fig3A_3d_probability.csv]

0.000000000000000000e+00	0.000000000000000000e+00	0.000000000000000000e+00	0.000000000000000000e+00	0.000000000000000000e+00	0.000000000000000000e+00	0.000000000000000000e+00	0.000000000000000000e+00	0.000000000000000000e+00	0.000000000000000000e+00	0.000000000000000000e+00	0.000000000000000000e+00	0.000000000000000000e+00	0.000000000000000000e+00	0.000000000000000000e+00	0.000000000000000000e+00	1.196551861313885602e-09	1.196551861313885602e-09	1.196551861313885602e-09
0.000000000000000000e+00	0.000000000000000000e+00	0.000000000000000000e+00	0.000000000000000000e+00	0.000000000000000000e+00	0.000000000000000000e+00	0.000000000000000000e+00	0.000000000000000000e+00	0.000000000000000000e+00	0.000000000000000000e+00	0.000000000000000000e+00	0.000000000000000000e+00	0.000000000000000000e+00	0.000000000000000000e+00	0.000000000000000000e+00	1.196551861313885602e-09	1.196551861313885602e-09	1.196551861313885602e-09	1.196551861313885602e-09
0.000000000000000000e+00	0.000000000000000000e+00	0.000000000000000000e+00	0.000000000000000000e+00	0.000000000000000000e+00	0.000000000000000000e+00	0.000000000000000000e+00	0.000000000000000000e+00	0.000000000000000000e+00	0.000000000000000000e+00	0.000000000000000000e+00	0.000000000000000000e+00	0.000000000000000000e+00	0.000000000000000000e+00	0.000000000000000000e+00	1.196551861313885602e-09	1.196551861313885602e-09	1.196551861313885602e-09	1.196551861313885602e-09
0.000000000000000000e+00	0.000000000000000000e+00	0.000000000000000000e+00	0.000000000000000000e+00	0.000000000000000000e+00	0.000000000000000000e+00	0.000000000000000000e+00	0.000000000000000000e+00	0.000000000000000000e+00	0.000000000000000000e+00	0.000000000000000000e+00	0.000000000000000000e+00	0.000000000000000000e+00	0.000000000000000000e+00	1.196551861313885602e-09	1.196551861313885602e-09	1.196551861313885602e-09	1.196551861313885602e-09	1.196551861313885602e-09
0.000000000000000000e+00	0.000000000000000000e+00	0.000000000000000000e+00	0.000000000000000000e+00	0.000000000000000000e+00	0.000000000000000000e+00	0.000000000000000000e+00	0.000000000000000000e+00	0.000000000000000000e+00	0.000000000000000000e+00	0.000000000000000000e+00	3.949577679018826450e-06	0.000000000000000000e+00	0.000000000000000000e+00	1.196551861313885602e-09	1.196551861313885602e-09	1.196551861313885602e-09	1.196551861313885602e-09	1.196551861313885602e-09
0.000000000000000000e+00	0.000000000000000000e+00	0.000000000000000000e+00	0.000000000000000000e+00	0.000000000000000000e+00	0.000000000000000000e+00	0.000000000000000000e+00	0.000000000000000000e+00	0.000000000000000000e+00	0.000000000000000000e+00	0.000000000000000000e+00	1.675585781965702433e-05	1.047585363726291246e-05	1.196551861313885602e-09	1.196551861313885602e-09	1.196551861313885602e-09	1.196551861313885602e-09	1.196551861313885602e-09	1.196551861313885602e-09
0.000000000000000000e+00	0.000000000000000000e+00	0.000000000000000000e+00	0.000000000000000000e+00	0.000000000000000000e+00	0.000000000000000000e+00	0.000000000000000000e+00	0.000000000000000000e+00	0.000000000000000000e+00	4.405118324517224102e-06	1.508262649447309584e-04	1.026626098031619056e-04	8.312542149677340842e-06	1.196551861313885602e-09	1.196551861313885602e-09	1.196551861313885602e-09	1.196551861313885602e-09	1.196551861313885602e-09	1.196551861313885602e-09
0.000000000000000000e+00	0.000000000000000000e+00	0.000000000000000000e+00	0.000000000000000000e+00	0.000000000000000000e+00	0.000000000000000000e+00	0.000000000000000000e+00	0.000000000000000000e+00	0.000000000000000000e+00	2.358327036145631397e-05	8.637805705128386588e-04	2.442484691048064016e-04	2.491190613173661605e-05	1.196551861313885602e-09	1.196551861313885602e-09	1.196551861313885602e-09	1.196551861313885602e-09	1.196551861313885602e-09	1.196551861313885602e-09
0.000000000000000000e+00	0.000000000000000000e+00	0.000000000000000000e+00	0.000000000000000000e+00	0.000000000000000000e+00	0.000000000000000000e+00	0.000000000000000000e+00	0.000000000000000000e+00	5.871930879002541467e-06	3.179248532736480008e-04	1.826534247056102673e-03	5.438176253033048368e-04	5.653910272335948363e-05	5.490510967542186917e-07	1.196551861313885602e-09	1.196551861313885602e-09	1.196551861313885602e-09	1.196551861313885602e-09	1.196551861313885602e-09
0.000000000000000000e+00	0.000000000000000000e+00	0.000000000000000000e+00	0.000000000000000000e+00	0.000000000000000000e+00	0.000000000000000000e+00	0.000000000000000000e+00	0.000000000000000000e+00	3.823094466936935920e-05	8.072492392307877495e-04	3.081450240022761550e-03	7.586953134258580611e-04	1.356798927720057502e-04	9.706865948919175496e-06	7.822851795184966413e-06	1.196551861313885602e-09	1.196551861313885602e-09	1.196551861313885602e-09	1.196551861313885602e-09
1.196551861313885602e-09	0.000000000000000000e+00	0.000000000000000000e+00	0.000000000000000000e+00	0.000000000000000000e+00	0.000000000000000000e+00	0.000000000000000000e+00	0.000000000000000000e+00	1.710708859883107392e-04	1.367345110354075983e-03	5.103686572678715720e-03	1.661791040705866982e-03	2.236585935251738928e-04	3.059129836908374529e-05	1.163174150446369691e-05	1.196551861313885602e-09	1.196551861313885602e-09	1.196551861313885602e-09	1.196551861313885602e-09
1.196551861313885602e-09	1.196551861313885602e-09	0.000000000000000000e+00	0.000000000000000000e+00	0.000000000000000000e+00	6.283446682371384548e-06	6.234391214839211676e-04	1.995225174824776841e-05	2.067982140802683045e-04	1.753664413397688091e-03	7.378791254469474134e-03	1.628979150871598868e-03	3.400577142054066215e-04	4.025281277992715645e-05	8.142235828348019260e-06	1.196551861313885602e-09	1.196551861313885602e-09	1.196551861313885602e-09	1.196551861313885602e-09
1.196551861313885602e-09	1.196551861313885602e-09	1.196551861313885602e-09	0.000000000000000000e+00	0.000000000000000000e+00	4.188964454914256083e-06	1.038771237763837907e-04	3.045518013544487934e-05	7.119881827773588820e-04	2.684856218880547589e-03	1.009171114959528902e-02	2.990269105039477810e-03	4.677193020477807338e-04	3.472029255676567792e-05	1.011389894724379339e-05	1.656740193865671652e-06	4.270265976730869727e-07	1.196551861313885602e-09	1.196551861313885602e-09
1.196551861313885602e-09	1.196551861313885602e-09	1.196551861313885602e-09	1.196551861313885602e-09	1.196551861313885602e-09	1.196551861313885602e-09	1.017016357915505862e-04	1.138362274266717052e-04	3.828124974663776143e-04	2.765859875379402932e-03	1.116583981481198209e-02	3.286917743752124001e-03	4.811973086765068209e-04	4.354445430139768422e-05	8.596666516910338792e-06	3.738559916337326160e-06	1.196551861313885602e-09	1.196551861313885602e-09	1.196551861313885602e-09
1.196551861313885602e-09	1.196551861313885602e-09	1.196551861313885602e-09	1.196551861313885602e-09	1.196551861313885602e-09	1.196551861313885602e-09	1.035089838496941770e-04	2.875560811433972952e-04	5.572775886292197049e-04	3.374849352006450542e-03	1.326222349778708766e-02	4.690119054099719902e-03	6.475657214463847403e-04	5.350411135168107812e-05	2.309209980542049467e-05	1.196551861313885602e-09	1.196551861313885602e-09	1.196551861313885602e-09	1.196551861313885602e-09
1.196551861313885602e-09	1.196551861313885602e-09	1.196551861313885602e-09	1.196551861313885602e-09	1.196551861313885602e-09	1.196551861313885602e-09	1.097710566643429937e-04	6.028508523741267147e-05	5.530761443627147094e-04	3.401337846912082935e-03	1.534082479153915657e-02	4.554675117147319839e-03	7.410657317596418747e-04	7.782301343947289961e-05	3.072984139134840245e-05	2.096788514937254695e-06	1.196551861313885602e-09	1.196551861313885602e-09	1.196551861313885602e-09
1.196551861313885602e-09	1.196551861313885602e-09	1.196551861313885602e-09	1.196551861313885602e-09	1.196551861313885602e-09	1.851137880132862124e-06	2.078434492753769336e-05	2.186021340627653702e-04	1.217350857579760750e-03	4.257071506891260161e-03	2.254478768503036246e-02	5.809784010198939912e-03	9.174072102376541835e-04	7.600623679517869743e-05	2.192058733169088128e-05	6.043379309000440282e-06	1.196551861313885602e-09	1.196551861313885602e-09	1.196551861313885602e-09
1.196551861313885602e-09	1.196551861313885602e-09	1.196551861313885602e-09	1.196551861313885602e-09	1.196551861313885602e-09	1.196551861313885602e-09	1.900130048556075661e-05	1.332531170921077447e-04	7.286696929152460542e-04	4.496843036017445470e-03	2.297074016378900310e-02	6.127401796872013022e-03	9.270898807748593779e-04	7.544491440583791847e-05	1.257968292909802737e-05	3.312283835870029415e-06	1.196551861313885602e-09	1.196551861313885602e-09	1.196551861313885602e-09
1.196551861313885602e-09	1.196551861313885602e-09	1.196551861313885602e-09	1.196551861313885602e-09	1.196551861313885602e-09	1.196551861313885602e-09	1.657133075671530855e-05	3.204241086031359045e-04	9.599369422861235785e-04	5.642775740651331980e-03	2.559027897013502542e-02	6.749090424673471859e-03	1.145983749413728063e-03	1.447159123465452759e-04	1.677231122167282057e-05	1.196551861313885602e-09	1.196551861313885602e-09	1.196551861313885602e-09	1.196551861313885602e-09
1.196551861313885602e-09	1.196551861313885602e-09	1.196551861313885602e-09	1.196551861313885602e-09	1.093891023148926116e-07	1.196551861313885602e-09	1.803295775008095575e-04	1.306599451254609773e-04	1.009581736077616457e-03	5.157933125422953236e-03	2.636721391907981618e-02	6.006995028523979402e-03	1.002702717748093662e-03	1.249058866117856682e-04	2.471227956143730997e-05	1.196551861313885602e-09	1.196551861313885602e-09	1.196551861313885602e-09	1.196551861313885602e-09
1.196551861313885602e-09	1.196551861313885602e-09	3.392729799318659227e-06	1.196551861313885602e-09	9.971244004502800123e-08	2.296176164817939979e-06	4.516348388824764838e-05	1.177804657509820530e-04	9.924362670752605309e-04	5.797716630287225691e-03	2.900202607165111232e-02	6.678651022433256500e-03	1.180661327586807023e-03	1.816825605167048682e-04	4.450444147266127692e-05	4.252387951062834765e-06	1.196551861313885602e-09	1.196551861313885602e-09	1.196551861313885602e-09
1.196551861313885602e-09	1.196551861313885602e-09	1.696963175589986558e-06	1.196551861313885602e-09	1.196551861313885602e-09	1.216655541043709985e-07	3.376206166895973337e-05	1.366004505848432676e-04	9.601567694239530317e-04	5.489783750445947387e-03	1.946099792366403486e-02	6.208220718911787277e-03	1.152109295764437800e-03	1.790566148047260649e-04	3.869383309442269526e-05	8.416027396006145475e-06	8.874850611952417481e-08	1.196551861313885602e-09	1.196551861313885602e-09
1.196551861313885602e-09	1.196551861313885602e-09	1.196551861313885602e-09	1.196551861313885602e-09	1.196551861313885602e-09	3.844233084464993689e-06	3.207227423333910835e-05	2.145235941225838048e-04	1.265459858998619659e-03	5.946499885077151382e-03	2.050805697856573906e-02	6.696752020204387902e-03	1.409505210517092606e-03	2.291801045816472409e-04	4.362165141556773561e-05	1.285609494432837340e-05	4.195457122571925961e-06	1.974491948892906471e-06	3.947787345924499053e-06
1.196551861313885602e-09	1.196551861313885602e-09	1.196551861313885602e-09	1.196551861313885602e-09	1.196551861313885602e-09	1.196551861313885602e-09	4.984933463024789204e-05	2.171283300229092273e-04	1.121126204578211643e-03	4.997651933992760392e-03	1.866360722670289130e-02	5.788758138746444640e-03	1.300773528595813898e-03	1.832082472326391446e-04	4.279209852198851354e-05	1.266386710579980111e-05	8.359096567515237518e-06	1.974491948892906471e-06	1.974491948892906471e-06
1.196551861313885602e-09	1.196551861313885602e-09	1.196551861313885602e-09	1.196551861313885602e-09	1.196551861313885602e-09	1.196551861313885602e-09	6.392788322611310926e-05	2.383334210963710667e-04	1.339320353696600184e-03	5.526928778929103905e-03	2.078478417664587907e-02	6.590728537950141588e-03	1.525621751067343960e-03	1.995320074320875922e-04	5.797960881316320140e-05	1.302968967856193435e-05	6.277464756756487757e-06	1.196551861313885602e-09	1.974491948892906471e-06
1.196551861313885602e-09	1.196551861313885602e-09	1.196551861313885602e-09	1.196551861313885602e-09	1.994291756193445666e-06	4.153185996921023733e-06	5.672452119528071469e-05	3.300175327133128013e-04	1.113867486635717989e-03	4.794151483631210568e-03	1.576111876754959784e-02	5.645824757904039683e-03	1.472294449401801439e-03	2.143075498584256979e-04	6.641315716064880958e-05	1.663697644726154929e-05	6.262060238016383856e-06	1.196551861313885602e-09	3.947787345924499053e-06
1.196551861313885602e-09	1.196551861313885602e-09	1.196551861313885602e-09	1.196551861313885602e-09	4.106890292760217527e-06	7.949663435163849116e-06	8.823931944123485039e-05	2.414375167418496401e-04	1.252758653318732530e-03	5.201457250950129209e-03	1.650021021022926929e-02	6.307837023204271136e-03	1.751684525390459317e-03	2.623014947975077027e-04	8.674667112014125732e-05	2.057585104716668739e-05	1.252292392417145467e-05	1.974491948892906471e-06	1.196551861313885602e-09
1.196551861313885602e-09	1.196551861313885602e-09	1.196551861313885602e-09	1.196551861313885602e-09	1.196551861313885602e-09	5.974514453988851622e-06	7.215213787310098027e-05	1.891344853410649267e-04	1.231990798494196409e-03	4.317999577415866305e-03	1.346176287543859873e-02	5.132484515944187205e-03	1.404629389226058405e-03	2.236524072192952776e-04	7.417622174920267524e-05	1.409435653464435171e-05	6.216608416183347001e-06	1.196551861313885602e-09	1.196551861313885602e-09
1.196551861313885602e-09	1.196551861313885602e-09	1.196551861313885602e-09	1.196551861313885602e-09	1.196551861313885602e-09	8.906265444726214894e-06	5.322126635060953417e-04	2.305556625176543347e-04	1.283319556376343431e-03	4.594237999729810368e-03	1.379768581801839138e-02	5.673480637547836415e-03	1.673644750972130358e-03	2.808079769491871806e-04	9.487707930980649081e-05	9.958865477689898677e-06	8.328475441747934462e-06	1.196551861313885602e-09	1.196551861313885602e-09
1.196551861313885602e-09	1.196551861313885602e-09	1.196551861313885602e-09	1.196551861313885602e-09	1.196551861313885602e-09	1.509611698276780292e-06	2.037956708014923384e-04	2.371216649981563356e-04	1.130677830245931754e-03	3.637973875867935979e-03	1.091040404357862537e-02	4.580516200344499425e-03	1.469457208278823843e-03	2.449910399964892065e-04	7.023733663694044921e-05	1.030393084387382450e-05	6.354848269729859695e-06	1.196551861313885602e-09	1.196551861313885602e-09
1.196551861313885602e-09	1.196551861313885602e-09	1.196551861313885602e-09	1.196551861313885602e-09	1.196551861313885602e-09	8.000286689645025515e-06	5.357770770347579706e-05	2.746900241779468769e-04	1.324327276859972591e-03	3.587755228210341880e-03	9.911988119066740890e-03	5.279203712735595043e-03	1.471744578638405293e-03	3.136408198454178039e-04	8.131905430438443334e-05	1.257145688783413584e-05	6.463040820183437742e-06	1.196551861313885602e-09	1.196551861313885602e-09
1.196551861313885602e-09	1.196551861313885602e-09	1.196551861313885602e-09	1.196551861313885602e-09	1.196551861313885602e-09	1.021587540083045779e-05	7.037183391528493732e-05	2.107840084503476738e-04	1.064183933578600723e-03	3.295326093032258444e-03	9.494721630669418835e-03	4.479118323496027523e-03	1.319311322852305532e-03	2.729703984285195982e-04	7.842261163186272656e-05	1.245349684930662187e-05	6.309396447896821994e-06	1.196551861313885602e-09	1.196551861313885602e-09
1.196551861313885602e-09	1.196551861313885602e-09	1.196551861313885602e-09	1.196551861313885602e-09	3.392729799318659227e-06	1.449273811657264674e-05	2.762075939869287010e-04	2.777279371727933818e-04	1.304232476036806332e-03	3.617477892094767434e-03	9.087652259162457002e-03	4.702840413558804188e-03	1.501118500413369449e-03	2.673597415453698133e-04	9.102723972639068309e-05	1.652127447379534588e-05	8.237571798081860753e-06	1.196551861313885602e-09	1.196551861313885602e-09
1.196551861313885602e-09	1.196551861313885602e-09	1.196551861313885602e-09	1.196551861313885602e-09	1.696963175589986558e-06	1.451566572095020235e-05	9.522589346366173567e-05	2.269311393899322269e-04	1.100554161794746770e-03	2.757100715630113504e-03	7.069112444638504626e-03	4.130721456052629213e-03	1.276776999640264094e-03	2.289110607410902896e-04	1.015316443360725080e-04	1.624090067636402694e-05	6.169524316214492119e-06	1.196551861313885602e-09	1.196551861313885602e-09
1.196551861313885602e-09	1.196551861313885602e-09	1.196551861313885602e-09	1.196551861313885602e-09	3.953248770214076775e-06	1.412485182156213310e-05	1.192140857443638261e-04	2.480467992100110269e-04	1.105625974856577244e-03	2.937450959480161425e-03	6.747545793708380896e-03	4.179190591228063197e-03	1.525805998184528176e-03	2.098449511962333428e-04	9.250568383395400417e-05	2.503134692254679970e-05	1.279536170760819468e-05	5.490510967542186917e-07	1.974491948892906471e-06
1.196551861313885602e-09	1.196551861313885602e-09	1.411095810093066234e-06	1.196551861313885602e-09	7.719062135837677360e-06	1.619179733975917732e-05	1.095449912476529632e-04	2.053666484921493963e-04	9.484728622900899259e-04	2.304284434624488936e-03	4.935862144159914103e-03	3.073446692478990893e-03	1.400284361424636217e-03	1.990774220909613632e-04	8.531592571953950895e-05	2.145215174685852154e-05	1.017533917271499916e-05	1.096905641647123494e-06	3.947787345924499053e-06
1.196551861313885602e-09	1.519823724428422352e-07	1.531564812336123343e-06	3.205813730527137735e-06	9.712157340169811254e-06	2.794893903208608513e-05	1.139054051121140491e-04	2.618046600089123533e-04	1.181327929083404206e-03	2.370118910118923852e-03	5.969200894079367860e-03	3.663447172469453880e-03	1.535665073222152593e-03	2.593640297338760522e-04	8.469681415239598953e-05	2.539893045263461060e-05	8.265116279290434195e-06	5.490510967542186917e-07	4.071622234248212084e-06
1.196551861313885602e-09	2.724513746858993177e-07	1.696963175589986558e-06	5.225628010356830585e-06	1.377360968879918758e-05	2.498577897938716161e-05	9.296778548833337292e-05	2.117553913305457892e-04	9.967442232754789803e-04	1.942116116804093115e-03	4.921912159233840164e-03	2.925242632127322915e-03	1.230425625389961223e-03	2.106118066611305044e-04	9.683276349299876017e-05	1.695258854711637658e-05	4.192418242386807526e-06	4.621786898031455481e-06	4.071622234248212084e-06
1.196551861313885602e-09	2.601749228964209440e-07	5.242671127590207250e-06	1.908462651993196277e-06	1.649976346736760268e-05	3.162033145554738123e-05	9.936277552269398431e-05	1.983283378345101523e-04	1.150405469843752190e-03	2.325240405044859317e-03	5.164342218776400359e-03	3.434598921237359478e-03	1.455484792756250780e-03	2.762728039646988377e-04	1.253519077867718055e-04	1.858263344077137251e-05	8.383639932912302010e-06	8.187553433460380330e-06	1.974491948892906471e-06
1.196551861313885602e-09	9.971244004502800123e-08	1.196551861313885602e-09	5.608345308536292746e-06	6.291086850021478369e-06	2.822324301731980991e-05	7.491516419452388660e-05	1.843494730925741962e-04	9.412966213737652618e-04	1.980684787234331893e-03	4.232835387068546382e-03	2.437231991287403931e-03	1.266020704721812235e-03	2.477081167160972031e-04	9.712695570383196868e-05	2.330038283505638129e-05	5.820379638808981938e-06	5.984155246563117553e-06	1.196551861313885602e-09
1.196551861313885602e-09	1.196551861313885602e-09	1.196551861313885602e-09	1.196551861313885602e-09	1.085855543695356366e-05	1.824969043434360630e-05	8.925429471180405642e-05	2.152909606785573010e-04	9.647120383567950102e-04	2.276002649233023738e-03	4.908520943305911231e-03	2.597092565865520737e-03	1.209923537546911832e-03	3.056312384758391211e-04	1.154480325116225275e-04	2.373879887799214546e-05	2.083016274332968821e-06	8.020523147201736054e-06	1.196551861313885602e-09
1.196551861313885602e-09	1.196551861313885602e-09	1.196551861313885602e-09	3.792592903039538754e-06	1.017011043640479492e-05	4.092356162359147892e-05	8.328599471914025442e-05	1.628127848049798184e-04	7.131486212088932819e-04	2.052728122289496863e-03	3.767204009351714841e-03	2.228745288332003530e-03	9.406763717805618390e-04	3.001181584315815902e-04	9.210534640985609518e-05	1.987698304740313139e-05	1.923549751845029330e-06	4.010859849531524548e-06	2.037564452499932390e-06
1.196551861313885602e-09	1.196551861313885602e-09	1.196551861313885602e-09	7.967751650827190272e-06	1.256038255498242955e-05	4.052786360377132657e-05	1.072229985522223382e-04	3.327034153777406154e-04	8.626679091170189832e-04	1.714729300471958852e-03	3.724654220222032436e-03	2.194226694846230976e-03	1.013572209489543678e-03	2.815898801657877506e-04	9.850323608415865345e-05	2.253601516468431310e-05	6.098673194719082382e-06	6.047227750170143049e-06	4.073932353138550891e-06
1.196551861313885602e-09	1.196551861313885602e-09	1.196551861313885602e-09	2.098326837216619925e-06	1.047966048264879528e-05	3.737083756534114202e-05	1.027453279168119289e-04	1.695549603976817207e-04	6.147558605273346433e-04	1.485702944757261992e-03	2.824700091426083151e-03	1.917970136722387496e-03	9.600930719266341073e-04	2.524671659550759418e-04	8.576487993199914607e-05	2.669917860876128146e-05	6.163456403807162131e-06	4.073932353138550891e-06	1.196551861313885602e-09
1.196551861313885602e-09	1.196551861313885602e-09	1.196551861313885602e-09	4.195551078428379182e-06	1.676849723667298480e-05	3.964487563978442443e-05	1.227243865816235913e-04	1.949329013921995255e-04	7.189779183159407438e-04	1.684560048779476212e-03	3.377483511802073513e-03	1.862151933988604163e-03	1.018920638846997854e-03	3.001538847575985084e-04	9.023314402587363997e-05	2.716415073558484111e-05	1.022257336629122805e-05	5.984155246563117553e-06	1.196551861313885602e-09
1.196551861313885602e-09	1.196551861313885602e-09	1.196551861313885602e-09	4.195645034284832402e-06	1.258001755990212535e-05	3.931171703074078219e-05	1.122670501830214627e-04	1.688847650270020387e-04	5.976037778571553598e-04	1.586125354473889339e-03	3.068054330611821954e-03	1.685840573408411980e-03	8.278358343911430568e-04	2.555717764478274297e-04	8.947678817267765866e-05	1.865540604691067080e-05	8.199824304445780631e-06	6.047227750170143049e-06	1.196551861313885602e-09
1.196551861313885602e-09	1.196551861313885602e-09	1.196551861313885602e-09	4.192380478013196347e-06	1.676553388523508619e-05	3.331731625443115098e-05	1.234410544460244434e-04	2.149297853312242201e-04	6.579213666916751847e-04	1.655913633770377934e-03	3.278860961393442481e-03	1.711674066906200033e-03	1.010064842317623824e-03	2.976859579949401105e-04	1.068539512678228696e-04	1.452815909097205387e-05	1.177054901666322440e-05	4.010859849531524548e-06	1.196551861313885602e-09
1.196551861313885602e-09	1.196551861313885602e-09	1.196551861313885602e-09	2.096788514937254695e-06	1.257568103238528686e-05	2.296720282018815032e-05	1.193205229492530636e-04	1.691414649003158477e-04	5.512498494306163066e-04	1.469090525425913434e-03	2.271136393532529902e-03	1.382026027025861107e-03	8.324088662705427964e-04	2.694543305467938469e-04	8.800835348654391127e-05	1.030177083877952747e-05	6.163456403807162131e-06	2.037564452499932390e-06	1.196551861313885602e-09
1.196551861313885602e-09	1.196551861313885602e-09	1.196551861313885602e-09	4.192380478013196347e-06	2.880406183967138819e-05	2.846770539957363950e-05	1.145944221559662657e-04	1.793719681135476081e-04	6.058627609258461846e-04	1.623558280963767432e-03	2.404343403097915048e-03	1.480918038812770393e-03	8.877650990961901247e-04	2.879340913172683068e-04	1.017559249219732301e-04	1.458337646408153641e-05	8.071968591750675387e-06	2.037564452499932390e-06	1.196551861313885602e-09
1.196551861313885602e-09	1.196551861313885602e-09	1.196551861313885602e-09	3.891071026849641422e-06	2.120330208130788817e-05	1.996774261269969352e-05	9.957694585947763841e-05	1.702147760767991726e-04	5.911175732721624327e-04	1.225519178790525354e-03	2.079079147069361200e-03	1.222012277545676297e-03	7.744739672783959670e-04	2.589695072931090568e-04	9.765250944446489118e-05	1.250338430541117238e-05	1.974491948892906471e-06	1.196551861313885602e-09	1.196551861313885602e-09
1.196551861313885602e-09	1.196551861313885602e-09	1.196551861313885602e-09	7.600630345662604209e-06	2.176345155086648663e-05	2.218954849148409091e-05	1.016685234527943914e-04	1.988539298001149958e-04	6.482428737653018027e-04	1.404644558204948442e-03	2.589012126245049481e-03	1.585861210018713182e-03	8.078565429424233594e-04	2.740838589098253141e-04	9.465186447133209580e-05	1.461525133097575900e-05	3.947787345924499053e-06	1.196551861313885602e-09	1.196551861313885602e-09
1.196551861313885602e-09	1.196551861313885602e-09	1.196551861313885602e-09	8.000455685009872134e-06	1.460538005075433558e-05	2.459011593283890062e-05	8.594605958334407064e-05	1.792162953399588691e-04	4.978310653193980138e-04	1.083073105317174187e-03	2.527996832986034986e-03	1.331212493691711664e-03	8.121922613487806081e-04	2.266501445578646004e-04	8.539803688755965509e-05	1.043783964542816241e-05	1.196551861313885602e-09	1.196551861313885602e-09	1.196551861313885602e-09
1.196551861313885602e-09	1.851137880132862124e-06	1.196551861313885602e-09	6.041212070665930336e-06	1.440598735573713782e-05	2.468098615063020484e-05	9.270852914028927740e-05	1.990546785986844287e-04	5.195760016626875663e-04	1.107856335019674491e-03	1.602259259597195061e-03	1.466185612110565851e-03	9.562957069063654936e-04	2.727294822519723888e-04	9.329570252289212120e-05	1.251965936789981861e-05	1.196551861313885602e-09	1.196551861313885602e-09	1.196551861313885602e-09
1.196551861313885602e-09	3.107297842343423465e-06	1.196551861313885602e-09	6.285752969851511202e-06	1.859345125274563943e-05	2.669341112108772815e-05	8.505149136068066850e-05	1.738221127166152743e-04	4.709062556801478375e-04	9.232421337828582803e-04	1.333484810390512740e-03	1.207885096603496375e-03	8.420756514709394408e-04	2.240366654886472833e-04	7.717234551571269243e-05	8.386828960436715707e-06	1.196551861313885602e-09	1.196551861313885602e-09	1.974491948892906471e-06
1.196551861313885602e-09	4.956803762093286714e-06	2.095678779318441508e-06	4.192380478013196347e-06	1.865227658251172573e-05	2.688779545739772371e-05	7.262647748314570632e-05	1.953357167324765772e-04	5.436741281386590387e-04	9.776344371832663797e-04	1.381788911208346520e-03	1.349401730516749378e-03	9.048281236457666847e-04	2.361152983833091209e-04	8.285145277114139035e-05	8.386828960436715707e-06	1.196551861313885602e-09	1.196551861313885602e-09	3.947787345924499053e-06
1.411095810093066234e-06	1.696963175589986558e-06	1.196551861313885602e-09	6.286862705470323965e-06	1.257568103238528686e-05	1.641886753718258549e-05	9.190286595773331099e-05	1.905124190288578578e-04	4.440546280911826212e-04	8.238661348074485455e-04	1.565183816704603190e-03	1.182852006868316324e-03	8.080407659134987430e-04	1.844999565078044089e-04	6.236894575231303551e-05	8.282699923557088650e-06	1.196551861313885602e-09	1.974491948892906471e-06	1.196551861313885602e-09
1.696963175589986558e-06	1.411095810093066234e-06	1.196551861313885602e-09	4.172783237467110040e-06	1.608271057597234312e-05	2.095678779318441508e-06	1.002921992698424563e-04	2.121435985863696309e-04	4.452672152022023083e-04	8.723499979787622573e-04	1.408466381275595225e-03	1.298805188752329620e-03	7.940779689502358227e-04	2.302848659861899360e-04	6.681450845702371867e-05	1.864119773862298805e-05	1.196551861313885602e-09	1.974491948892906471e-06	1.196551861313885602e-09
1.696963175589986558e-06	1.196551861313885602e-09	1.196551861313885602e-09	1.164387134170254155e-05	2.002569372385783406e-05	6.286862705470323965e-06	1.080046878898542953e-04	1.805216917991870566e-04	4.244325462322253903e-04	8.974078309707315916e-04	1.657635235638952329e-03	1.238084305146140967e-03	6.308739934726661147e-04	2.047389775402256771e-04	5.001228367996966672e-05	1.463638361914072281e-05	1.196551861313885602e-09	1.974491948892906471e-06	1.196551861313885602e-09
1.196551861313885602e-09	1.196551861313885602e-09	1.196551861313885602e-09	7.492475559582635647e-06	1.588995734391841693e-05	4.053270989623950216e-06	9.721243019345401058e-05	1.878599910826228082e-04	4.052032336208547881e-04	1.031714991033598049e-03	1.214062002463461637e-03	1.139334723976859025e-03	6.796284264005955427e-04	2.010465044990631300e-04	7.325518673971020479e-05	1.886476188960522910e-05	1.196551861313885602e-09	2.522346493785811485e-06	1.196551861313885602e-09
1.196551861313885602e-09	4.691440344959638175e-04	1.196551861313885602e-09	7.739664516666392390e-06	1.588421421435227973e-05	2.550410393447913475e-05	7.244975811544968666e-05	1.633188495642126507e-04	3.301270626947472265e-04	7.827612853241844000e-04	8.452190529875623897e-04	9.468985689193874572e-04	6.434093999315039893e-04	1.667106810857425542e-04	8.150079125990250474e-05	1.886198211147698374e-05	3.794187416801746026e-06	5.008050459598701871e-06	1.196551861313885602e-09
1.196551861313885602e-09	4.691440344959638175e-04	1.696963175589986558e-06	5.962169367891650207e-06	1.402634353986771192e-05	4.732920735698408198e-05	7.529919483707519666e-05	1.456684737338568593e-04	3.936554237874582214e-04	9.326105473883626682e-04	1.922966542478682980e-03	9.994089077633727409e-04	7.460915286385205953e-04	1.754826411283683834e-04	6.422279796393093050e-05	2.700120119811496295e-05	6.287972441089138423e-06	3.352506817594344532e-06	1.196551861313885602e-09
1.196551861313885602e-09	1.196551861313885602e-09	1.696963175589986558e-06	2.083016274332968821e-06	1.623697306754828565e-05	3.043262934402166239e-05	6.900287300860702953e-05	1.211342783732848277e-04	3.657085308275937570e-04	6.871038999042038868e-04	1.155746111451335604e-03	8.838486444991150047e-04	7.168067722101489686e-04	1.460345484005420099e-04	4.801459000621497754e-05	2.244690259427747111e-05	6.274200200484851702e-06	7.264336054222792300e-06	1.196551861313885602e-09
1.196551861313885602e-09	1.196551861313885602e-09	1.696963175589986558e-06	1.196551861313885602e-09	1.202952745541233897e-05	3.409564075030369090e-05	6.685581958670382509e-05	1.587970109266123890e-04	4.367432934450142350e-04	6.324273477164569406e-04	1.520669308692810563e-03	1.029765814567421521e-03	8.504631847139143899e-04	1.710448981207204238e-04	5.563622213205087239e-05	2.031562534450687761e-05	2.083016274332968821e-06	6.163456403807162131e-06	1.196551861313885602e-09
1.196551861313885602e-09	1.196551861313885602e-09	1.196551861313885602e-09	1.196551861313885602e-09	9.919934095482848803e-06	3.444485679952691379e-05	4.799526943826089092e-05	1.171087630046713034e-04	3.601062407079743430e-04	3.963302111561846819e-04	1.277277024909604600e-03	8.118396666378902525e-04	6.894942745377806610e-04	1.339898755747819697e-04	5.065970356534287787e-05	1.620258615684605787e-05	3.967587153225038247e-06	6.042269573381627518e-06	1.196551861313885602e-09
1.196551861313885602e-09	1.196551861313885602e-09	1.196551861313885602e-09	1.196551861313885602e-09	1.406341171859637753e-05	2.876515953624358388e-05	5.868184129546832439e-05	1.085239478595366865e-04	3.242346664979542251e-04	5.039215880106308028e-04	7.654440774923415352e-04	9.129821773300596070e-04	6.880887172911947592e-04	1.596402904279365926e-04	5.388093960829547213e-05	1.456614660592847150e-05	6.060358675201112459e-06	1.196551861313885602e-09	1.196551861313885602e-09
1.923549751845029330e-06	1.196551861313885602e-09	1.196551861313885602e-09	1.196551861313885602e-09	8.256227925783238037e-06	2.267968890321914264e-05	5.848507410844952699e-05	1.060932180422827583e-04	2.922713799663295394e-04	4.030421152284983954e-04	8.236221039379779986e-04	7.453207447177053087e-04	5.188225297206674504e-04	1.646508547702898854e-04	4.360738582976585967e-05	1.047856917413921169e-05	2.077191274391168811e-06	2.170568228591178987e-06	1.196551861313885602e-09
1.196551861313885602e-09	3.914161501234703238e-06	1.196551861313885602e-09	1.851137880132862124e-06	1.722532024856319118e-05	2.285619222258301084e-05	6.707166571382528776e-05	1.024007399760375935e-04	2.959510371554314274e-04	4.288737023133525192e-04	8.923683320655064312e-04	6.668607158461509329e-04	6.732058540673166143e-04	1.610339968891765557e-04	4.371427787707011077e-05	1.773624725221111068e-05	2.037564452499932390e-06	2.805974727742294591e-06	1.196551861313885602e-09
1.196551861313885602e-09	1.994291756193445666e-06	1.196551861313885602e-09	1.851137880132862124e-06	6.165878441799242240e-06	2.306320884049338355e-05	4.190822346653953615e-05	1.339246454994246914e-04	2.361686052537570588e-04	3.557508387907694272e-04	7.606284835762548409e-04	6.617980146095370046e-04	5.099588859645461103e-04	1.366941775874660570e-04	4.659500792847917270e-05	1.442737613123628074e-05	1.974491948892906471e-06	6.366030510124289637e-07	1.196551861313885602e-09
1.196551861313885602e-09	2.030895570230361759e-06	1.196551861313885602e-09	1.851137880132862124e-06	8.277367242747199220e-06	2.093060410318928405e-05	5.446100361824548645e-05	1.463589663126413647e-04	2.573022178337181290e-04	4.018957404326891606e-04	8.332905682405179933e-04	8.526764123629714800e-04	5.208297094274995983e-04	1.539785986719221307e-04	6.161733868838735679e-05	8.265116279290434195e-06	4.068974176350034513e-06	8.874850611952417481e-08	1.196551861313885602e-09
1.196551861313885602e-09	4.174321559746474847e-06	1.196551861313885602e-09	1.851137880132862124e-06	4.171673501848297276e-06	1.660705435426369322e-05	4.805751760544099547e-05	1.025370001148255593e-04	2.632392469323149463e-04	4.667884810303581686e-04	1.006488890519349928e-03	6.554361888376329399e-04	4.440938634165274615e-04	1.399307542021431994e-04	4.773662621094558402e-05	8.265116279290434195e-06	1.196551861313885602e-09	1.196551861313885602e-09	1.196551861313885602e-09
1.196551861313885602e-09	4.174321559746474847e-06	1.196551861313885602e-09	1.196551861313885602e-09	1.461240574507574850e-05	1.854823518167525399e-05	7.274044178965188390e-05	1.190487413334390560e-04	3.318286587969994784e-04	4.526544571456464581e-04	9.833797891392480253e-04	7.519409284512861089e-04	4.839179972481120464e-04	1.507097239747873024e-04	5.154388364208850072e-05	8.265116279290434195e-06	1.974491948892906471e-06	1.196551861313885602e-09	1.196551861313885602e-09
1.196551861313885602e-09	1.196551861313885602e-09	2.098326837216619925e-06	1.196551861313885602e-09	8.381773519588005321e-06	1.038300080932757752e-05	5.348728411722761321e-05	1.123550432838192414e-04	2.843537095142769679e-04	4.065481695128653986e-04	6.435314529382806610e-04	5.990984877238326230e-04	3.872065589514870026e-04	1.314484463080180959e-04	5.348143553787024646e-05	8.381344932927452430e-06	5.984155246563117553e-06	1.196551861313885602e-09	1.196551861313885602e-09
1.196551861313885602e-09	1.196551861313885602e-09	1.196551861313885602e-09	1.196551861313885602e-09	1.253905908044407200e-05	1.505981592715882892e-05	5.759657998730057942e-05	1.260305707053826216e-04	3.005083747527757441e-04	4.569321164880021414e-04	6.498411775191082059e-04	6.462084038548873612e-04	4.413214261366990056e-04	1.562426497913035678e-04	4.815139921301279263e-05	4.190161006775569973e-06	8.129047472641799251e-06	1.196551861313885602e-09	1.196551861313885602e-09
1.196551861313885602e-09	1.196551861313885602e-09	1.957679026548008564e-06	1.196551861313885602e-09	8.363286014660730930e-06	4.128119811442121015e-06	5.030307978544142636e-05	7.796620770045753273e-05	2.277702843702468559e-04	3.245967179689692372e-04	6.912829881822328592e-04	6.242274794519785380e-04	4.253510133729178724e-04	1.661968685617192301e-04	4.806024670426475479e-05	4.340946827357097180e-06	1.005689104784035540e-05	1.196551861313885602e-09	1.196551861313885602e-09
1.196551861313885602e-09	1.196551861313885602e-09	4.106890292760217527e-06	1.196551861313885602e-09	1.465052825492271530e-05	1.196551861313885602e-09	5.584553587797776619e-05	7.692192729769478448e-05	2.324177242943516891e-04	4.102011379070875084e-04	8.772110120421318597e-04	6.560318256652376313e-04	4.774679507680868471e-04	2.044783133419134406e-04	4.606404950852394683e-05	1.047745943852039892e-05	1.209325894847897306e-05	1.196551861313885602e-09	1.196551861313885602e-09
1.196551861313885602e-09	1.196551861313885602e-09	2.095678779318441508e-06	1.196551861313885602e-09	6.288438792123299952e-06	1.196551861313885602e-09	4.188408946478697925e-05	4.186181692841317250e-05	2.238486731917998466e-04	3.311387944191861144e-04	7.293268076474484617e-04	5.637553477613018371e-04	4.058971799176988018e-04	1.754085499990736268e-04	5.025918874663284658e-05	6.290127261741960020e-06	6.047227750170143049e-06	1.196551861313885602e-09	1.196551861313885602e-09
1.196551861313885602e-09	1.093891023148926116e-07	4.190161006775569973e-06	1.196551861313885602e-09	6.291086850021478369e-06	1.196551861313885602e-09	5.448107271620807762e-05	4.370065105628592126e-05	1.982628843508735575e-04	2.997386268900180547e-04	5.430181116137487718e-04	6.681310364158161942e-04	4.847233324737561006e-04	1.931019458430384872e-04	4.813486049822312900e-05	8.384609489199088486e-06	1.209325894847897306e-05	1.196551861313885602e-09	1.196551861313885602e-09
1.196551861313885602e-09	1.093891023148926116e-07	2.096826279310866298e-06	1.196551861313885602e-09	2.098326837216619925e-06	4.193956564666173181e-06	4.402240893654072373e-05	4.815483890542795336e-05	1.339692620579331650e-04	2.672860093185128552e-04	5.193900143012346749e-04	4.605915353902468343e-04	3.444698630801277910e-04	1.542226770296370529e-04	3.352601422067702839e-05	1.664693470286600279e-05	2.037564452499932390e-06	1.196551861313885602e-09	1.196551861313885602e-09
1.093891023148926116e-07	1.196551861313885602e-09	2.096826279310866298e-06	1.196551861313885602e-09	6.292587407927233691e-06	6.292587407927233691e-06	5.240661631595758496e-05	5.861804212318618524e-05	1.320016344794250525e-04	3.030160681376029550e-04	7.775202429796909155e-04	5.070206125589176056e-04	4.061607825221402669e-04	1.654591486984634979e-04	5.218541284120079639e-05	2.922278802106566330e-05	4.073932353138550891e-06	1.196551861313885602e-09	1.196551861313885602e-09
1.196551861313885602e-09	1.196551861313885602e-09	2.096826279310866298e-06	1.196551861313885602e-09	2.098326837216619925e-06	2.098326837216619925e-06	3.144854095439019739e-05	4.812497445736613254e-05	1.257187549944477161e-04	2.443806971499516332e-04	2.347869588263883610e-04	4.379883433639112462e-04	3.236949207558279407e-04	1.299258030329101339e-04	3.144386979606925923e-05	3.123440964573318712e-05	2.037564452499932390e-06	1.196551861313885602e-09	1.196551861313885602e-09
1.196551861313885602e-09	1.196551861313885602e-09	4.195457122571925961e-06	1.196551861313885602e-09	4.195457122571925961e-06	6.290127261741960020e-06	3.773836006220639269e-05	5.021206720423125434e-05	1.487995419239002820e-04	3.137621341676544531e-04	5.759171671804206661e-04	5.113369848879724313e-04	3.766383883083325316e-04	1.296763584298469294e-04	4.608730424510213531e-05	3.340322358793725287e-05	1.196551861313885602e-09	1.196551861313885602e-09	1.196551861313885602e-09
1.196551861313885602e-09	1.196551861313885602e-09	1.196551861313885602e-09	2.098420793073073146e-06	2.098326837216619925e-06	8.384609489199088486e-06	3.354524699148820710e-05	3.982596011920691597e-05	1.213998281672835650e-04	2.470617865099528944e-04	6.094689052535751713e-04	4.205478412928348865e-04	2.933343199538904428e-04	1.131638236484677757e-04	3.765021687291552081e-05	2.513887527384757714e-05	1.196551861313885602e-09	1.196551861313885602e-09	1.196551861313885602e-09
1.196551861313885602e-09	1.196551861313885602e-09	1.196551861313885602e-09	4.195457122571925961e-06	8.110905526887772331e-06	8.386904489183938065e-06	3.773721256221396620e-05	3.564078276308131306e-05	1.524570071688871955e-04	4.191290563416474033e-04	2.338643534176526693e-04	4.830349202590912311e-04	3.206000865516250658e-04	1.047797295621717369e-04	5.868438360919247577e-05	2.721799074693821881e-05	1.196551861313885602e-09	1.196551861313885602e-09	1.196551861313885602e-09
1.196551861313885602e-09	1.196551861313885602e-09	1.196551861313885602e-09	1.178167103951183562e-05	6.292587407927233691e-06	8.388499002946146608e-06	3.981205978475140650e-05	2.306222085709736452e-05	1.016519915121823957e-04	2.701156208513090279e-04	2.882342943543250453e-04	3.778636640357951383e-04	2.744350888179826020e-04	1.068336558920481374e-04	5.029914636130727732e-05	2.302954883454096799e-05	1.196551861313885602e-09	1.196551861313885602e-09	1.196551861313885602e-09
1.196551861313885602e-09	1.196551861313885602e-09	1.957679026548008564e-06	3.916644956177161106e-06	4.195457122571925961e-06	1.046590032752530024e-05	4.185011990914718752e-05	2.933135141585789415e-05	1.151088631863943879e-04	2.386866565591745930e-04	1.355896545791989555e-04	4.560834390442976391e-04	3.147726208964584348e-04	1.215174055637140773e-04	6.915583442640871759e-05	1.886754166773347107e-05	1.196551861313885602e-09	1.196551861313885602e-09	1.196551861313885602e-09
1.196551861313885602e-09	1.196551861313885602e-09	1.196551861313885602e-09	9.825188564825143063e-06	1.196551861313885602e-09	1.254189505005515516e-05	3.765726594048587585e-05	3.349943941000358067e-05	7.689006057107014992e-05	1.483335906439838675e-04	4.401048273616051435e-04	4.168939468928554602e-04	2.428273602035567447e-04	9.409848772929634150e-05	5.028952424541223735e-05	1.467679478734410085e-05	1.196551861313885602e-09	1.196551861313885602e-09	1.196551861313885602e-09
1.196551861313885602e-09	1.196551861313885602e-09	1.196551861313885602e-09	5.980482164857710488e-06	1.196551861313885602e-09	1.247181572517071773e-05	4.387714810410557885e-05	4.811420348616095934e-05	7.461217188703204290e-05	2.180185799125854802e-04	4.607539264536542425e-04	4.248674923587460552e-04	2.928331299485828119e-04	8.583921570222507286e-05	6.055403268797877159e-05	8.386716577471033319e-06	1.196551861313885602e-09	1.196551861313885602e-09	1.196551861313885602e-09
1.196551861313885602e-09	1.196551861313885602e-09	1.196551861313885602e-09	3.987386960525577442e-06	1.196551861313885602e-09	1.241708668641563766e-05	2.716955022066487103e-05	4.816234946160807248e-05	1.203274779636321484e-04	2.610717681974274174e-04	2.907101558764585642e-04	3.487043717710111394e-04	3.113755230426094606e-04	5.234540097646211114e-05	3.940598720043022104e-05	1.048234630492058403e-05	1.196551861313885602e-09	1.196551861313885602e-09	1.196551861313885602e-09
1.196551861313885602e-09	1.196551861313885602e-09	1.994291756193445666e-06	8.212584033659122012e-06	1.196551861313885602e-09	2.275343079070658452e-05	2.715530528739798529e-05	4.612504510476262678e-05	1.697144349518255957e-04	2.280065762763205798e-04	2.345554918735320100e-04	3.449281741782111218e-04	3.158353567821410904e-04	9.622322297956443582e-05	3.483329595525466439e-05	8.386716577471033319e-06	1.196551861313885602e-09	1.196551861313885602e-09	1.196551861313885602e-09
1.196551861313885602e-09	1.196551861313885602e-09	1.196551861313885602e-09	4.106890292760217527e-06	1.196551861313885602e-09	1.875436838000253478e-05	2.716690216276669600e-05	4.193286382595760718e-05	1.215100579623904555e-04	1.652964541493450541e-04	4.611365375518966699e-04	1.759879607248858295e-04	3.015159820959339033e-04	7.949742700963763852e-05	3.102897799703409419e-05	1.233397610281079255e-05	1.196551861313885602e-09	1.196551861313885602e-09	1.196551861313885602e-09
1.196551861313885602e-09	1.196551861313885602e-09	1.257356514071875442e-06	5.409345959131585285e-06	2.096826279310866298e-06	2.086982130164952577e-05	3.344802581131688552e-05	4.821895856622717184e-05	1.236825538041346438e-04	2.806343275916663963e-04	2.778045564854997014e-04	2.409653035935461303e-04	3.185034596531663149e-04	1.025456708366577772e-04	3.141489937554701269e-05	1.221652378929953589e-05	1.196551861313885602e-09	1.196551861313885602e-09	1.196551861313885602e-09
1.196551861313885602e-09	1.196551861313885602e-09	1.196551861313885602e-09	2.077191274391168811e-06	1.196551861313885602e-09	1.463751269202391504e-05	1.885248023889942703e-05	4.193155117976476168e-05	1.026822223157774854e-04	1.883884099145372091e-04	1.427017711757480308e-04	2.534472537547073114e-04	2.757731089869674989e-04	7.963142462321150803e-05	3.771739598720981078e-05	4.192456006760418706e-06	1.196551861313885602e-09	1.196551861313885602e-09	1.196551861313885602e-09
1.196551861313885602e-09	1.196551861313885602e-09	1.196551861313885602e-09	2.077191274391168811e-06	1.196551861313885602e-09	2.513350665693267434e-05	2.094700023073016329e-05	4.398219037973364530e-05	9.432250992146928945e-05	2.199163011388371330e-04	2.156260789043770764e-04	2.491549083874371228e-04	3.405914131883537089e-04	8.589936346172923174e-05	3.351488062937452817e-05	4.192456006760418706e-06	1.196551861313885602e-09	1.196551861313885602e-09	1.196551861313885602e-09
1.196551861313885602e-09	1.196551861313885602e-09	1.196551861313885602e-09	2.077191274391168811e-06	1.196551861313885602e-09	1.677233055893720173e-05	2.095540082679087505e-05	3.348750906101773150e-05	8.804674692505189604e-05	2.431657826407502426e-04	2.506336256507492506e-04	2.799138086622186372e-04	2.684045912128356598e-04	8.391668336219522786e-05	3.336560355683306888e-05	2.096826279310866298e-06	1.196551861313885602e-09	1.196551861313885602e-09	1.196551861313885602e-09
1.196551861313885602e-09	1.196551861313885602e-09	2.077191274391168811e-06	1.196551861313885602e-09	6.288085734209971114e-06	1.258107110403809861e-05	3.144242542964635357e-05	2.929172516688888683e-05	1.068983955573534248e-04	2.282782861579812613e-04	3.857013689246081064e-04	2.830080920513550484e-04	2.865953426848266445e-04	1.088525769178373085e-04	4.387749172995079828e-05	4.192456006760418706e-06	1.196551861313885602e-09	1.196551861313885602e-09	1.196551861313885602e-09
1.196551861313885602e-09	1.196551861313885602e-09	6.229180719450879501e-06	1.196551861313885602e-09	2.096826279310866298e-06	1.467245825982726236e-05	2.095958720696842082e-05	1.466607985403416851e-05	1.025292993418641560e-04	1.906591326610043659e-04	2.368875647262863474e-04	1.586023335883337247e-04	2.575899846481666212e-04	7.109543977059812087e-05	3.760419121489677537e-05	9.992470064470331431e-06	1.196551861313885602e-09	1.196551861313885602e-09	1.196551861313885602e-09
1.196551861313885602e-09	1.196551861313885602e-09	2.077191274391168811e-06	1.196551861313885602e-09	6.288047969836359934e-06	1.257577498824174008e-05	2.514973692624870779e-05	1.258262785342669343e-05	1.066235989313472384e-04	2.215896901582598965e-04	2.933827002482106172e-04	1.543370722606459495e-04	2.703322855818895433e-04	8.973365022964916609e-05	3.564689737767000658e-05	1.003168281536419118e-05	1.851137880132862124e-06	1.196551861313885602e-09	1.196551861313885602e-09
1.196551861313885602e-09	1.196551861313885602e-09	2.077191274391168811e-06	1.196551861313885602e-09	6.286938234217547171e-06	1.048129276078461246e-05	1.676695891439362084e-05	1.046436200524593459e-05	1.085269762730176930e-04	1.592672471766558978e-04	7.125919820973831216e-05	2.201304349979493855e-04	2.054253159780916930e-04	8.152670214825791695e-05	2.935419387541123959e-05	1.093085535422048211e-05	1.851137880132862124e-06	1.196551861313885602e-09	1.196551861313885602e-09
1.196551861313885602e-09	1.196551861313885602e-09	4.153185996921023733e-06	1.196551861313885602e-09	1.257419890158876579e-05	8.389717693282538880e-06	2.515292595377312149e-05	2.253526388259227095e-05	5.833271547280816593e-05	1.550444860243985039e-04	1.613723185529980931e-04	2.578701786257314439e-04	2.242561580685332946e-04	7.122299314906039029e-05	2.931469818948532615e-05	1.343509841794362943e-05	1.196551861313885602e-09	1.196551861313885602e-09	1.196551861313885602e-09
1.196551861313885602e-09	1.196551861313885602e-09	1.196551861313885602e-09	1.196551861313885602e-09	8.382492432919877220e-06	8.389811649138993795e-06	1.258135297160745658e-05	2.619034358972518496e-05	3.556561266735217675e-05	1.193621618316377173e-04	2.242623292600741500e-04	2.222277792104128803e-04	1.697271381754668601e-04	7.124173341441610366e-05	4.400315318329493184e-05	6.398855309469188738e-06	3.845902951828744770e-06	1.196551861313885602e-09	1.196551861313885602e-09
1.196551861313885602e-09	1.196551861313885602e-09	1.196551861313885602e-09	1.196551861313885602e-09	4.192418242386807526e-06	1.258243994171378699e-05	1.252049663103431667e-05	1.637909975815986623e-05	5.185630347312940417e-05	1.613262791810648696e-04	3.102676092248818893e-04	2.156799771618198361e-04	1.780685684585992066e-04	7.336946675970962696e-05	3.985693110260381749e-05	2.098326837216619925e-06	1.923549751845029330e-06	1.196551861313885602e-09	1.196551861313885602e-09
1.196551861313885602e-09	1.196551861313885602e-09	1.196551861313885602e-09	1.196551861313885602e-09	4.192456006760418706e-06	6.291143041504321258e-06	8.386904489183938065e-06	4.119384174971586898e-06	2.131581275371335178e-05	1.361543017093118152e-04	1.423120914400039135e-04	1.714585369250333621e-04	1.110602172315084676e-04	4.612290116227221515e-05	3.383706462898261412e-05	4.195457122571925961e-06	1.196551861313885602e-09	1.196551861313885602e-09	1.196551861313885602e-09
1.196551861313885602e-09	1.196551861313885602e-09	1.196551861313885602e-09	1.196551861313885602e-09	4.192456006760418706e-06	1.048703589035075305e-05	1.048412873039569902e-05	1.196551861313885602e-09	3.353905593799713923e-05	6.486913264551356971e-05	4.398884756655434123e-05	2.409023108269319066e-04	1.664016933265098869e-04	4.193671214708294870e-05	3.494586346171288133e-05	1.196551861313885602e-09	1.196551861313885602e-09	1.196551861313885602e-09	1.196551861313885602e-09
1.196551861313885602e-09	1.196551861313885602e-09	1.196551861313885602e-09	1.196551861313885602e-09	4.192456006760418706e-06	6.292775319640139285e-06	1.048253421663349047e-05	1.196551861313885602e-09	3.771806213730694436e-05	3.972118635473142518e-05	5.451683171261063220e-05	2.052712649338202776e-04	1.719213588754616654e-04	3.773939426907798309e-05	2.699975683169205052e-05	1.196551861313885602e-09	1.196551861313885602e-09	1.196551861313885602e-09	1.196551861313885602e-09
1.196551861313885602e-09	1.196551861313885602e-09	1.196551861313885602e-09	1.196551861313885602e-09	2.096826279310866298e-06	1.258435408741896553e-05	1.257975845784525312e-05	4.164835996804623752e-06	3.138545860282026840e-05	9.418297162919128933e-05	7.750079383946223714e-05	2.681907899232876613e-04	1.446518314202175661e-04	5.031773049897540301e-05	3.106590217804496582e-05	1.196551861313885602e-09	1.196551861313885602e-09	1.196551861313885602e-09	1.196551861313885602e-09
1.196551861313885602e-09	1.196551861313885602e-09	1.196551861313885602e-09	1.196551861313885602e-09	2.096826279310866298e-06	4.194050520522625554e-06	6.291274761734384810e-06	6.246655719276279954e-06	2.516075774450197096e-05	8.579805023425668984e-05	2.851840250034144448e-04	1.635192656432434227e-04	1.530071606824877221e-04	4.612986732057800627e-05	2.071193585743022223e-05	2.095678779318441508e-06	1.196551861313885602e-09	1.196551861313885602e-09	1.196551861313885602e-09
1.196551861313885602e-09	1.196551861313885602e-09	1.196551861313885602e-09	1.196551861313885602e-09	1.196551861313885602e-09	2.098326837216619925e-06	1.048253421663349047e-05	8.328475441747934462e-06	1.047934518910907678e-05	8.382505802605285294e-05	2.138449287079751413e-04	1.027421086215598667e-04	1.613103568652645922e-04	5.616404035863350834e-05	2.910237114455662322e-05	6.288085734209971114e-06	1.196551861313885602e-09	1.196551861313885602e-09	1.196551861313885602e-09
1.196551861313885602e-09	1.196551861313885602e-09	1.196551861313885602e-09	1.196551861313885602e-09	1.196551861313885602e-09	1.196551861313885602e-09	4.192456006760418706e-06	1.196551861313885602e-09	1.047934518910907678e-05	5.452780539723317370e-05	3.775123289367299321e-05	6.290582263331412414e-05	1.214505530612606995e-04	5.869668515657354793e-05	1.467464993469854738e-05	2.096826279310866298e-06	1.196551861313885602e-09	1.196551861313885602e-09	1.196551861313885602e-09
1.196551861313885602e-09	1.196551861313885602e-09	1.196551861313885602e-09	1.196551861313885602e-09	1.196551861313885602e-09	1.196551861313885602e-09	4.192456006760418706e-06	1.196551861313885602e-09	1.196551861313885602e-09	1.887621472276715143e-05	3.775048124682136745e-05	5.869428312121390955e-05	1.445860413661646858e-04	4.193443991261057977e-05	1.048731775792011271e-05	4.193956564666173181e-06	1.196551861313885602e-09	1.196551861313885602e-09	1.196551861313885602e-09
1.196551861313885602e-09	1.196551861313885602e-09	1.196551861313885602e-09	1.196551861313885602e-09	1.196551861313885602e-09	1.196551861313885602e-09	1.196551861313885602e-09	1.196551861313885602e-09	1.196551861313885602e-09	1.196551861313885602e-09	1.196551861313885602e-09	1.467686940593617630e-05	9.644530653093439960e-05	2.516434102256143179e-05	4.195645034284832402e-06	4.195457122571925961e-06	1.196551861313885602e-09	1.196551861313885602e-09	1.196551861313885602e-09
1.196551861313885602e-09	1.196551861313885602e-09	1.196551861313885602e-09	1.196551861313885602e-09	1.196551861313885602e-09	1.196551861313885602e-09	1.196551861313885602e-09	1.196551861313885602e-09	1.196551861313885602e-09	1.196551861313885602e-09	1.196551861313885602e-09	1.048703589035075305e-05	4.822609490158722827e-05	2.515609655418830771e-05	4.195551078428379182e-06	1.196551861313885602e-09	1.196551861313885602e-09	1.196551861313885602e-09	1.196551861313885602e-09
1.196551861313885602e-09	1.196551861313885602e-09	1.196551861313885602e-09	1.196551861313885602e-09	1.196551861313885602e-09	1.196551861313885602e-09	1.196551861313885602e-09	1.196551861313885602e-09	1.196551861313885602e-09	1.196551861313885602e-09	1.196551861313885602e-09	4.192380478013196347e-06	2.725927529464220302e-05	1.257468367973215987e-05	1.196551861313885602e-09	1.196551861313885602e-09	1.196551861313885602e-09	1.196551861313885602e-09	1.196551861313885602e-09
1.196551861313885602e-09	1.196551861313885602e-09	1.196551861313885602e-09	1.196551861313885602e-09	1.196551861313885602e-09	1.196551861313885602e-09	1.196551861313885602e-09	1.196551861313885602e-09	1.196551861313885602e-09	1.196551861313885602e-09	1.196551861313885602e-09	1.196551861313885602e-09	1.196551861313885602e-09	1.196551861313885602e-09	1.196551861313885602e-09	1.196551861313885602e-09	1.196551861313885602e-09	1.196551861313885602e-09	1.196551861313885602e-09
1.196551861313885602e-09	1.196551861313885602e-09	1.196551861313885602e-09	1.196551861313885602e-09	1.196551861313885602e-09	1.196551861313885602e-09	1.196551861313885602e-09	1.196551861313885602e-09	1.196551861313885602e-09	1.196551861313885602e-09	1.196551861313885602e-09	1.196551861313885602e-09	1.196551861313885602e-09	1.196551861313885602e-09	1.196551861313885602e-09	1.196551861313885602e-09	1.196551861313885602e-09	1.196551861313885602e-09	1.196551861313885602e-09
1.196551861313885602e-09	1.196551861313885602e-09	1.196551861313885602e-09	1.196551861313885602e-09	1.196551861313885602e-09	1.196551861313885602e-09	1.196551861313885602e-09	1.196551861313885602e-09	1.196551861313885602e-09	1.196551861313885602e-09	1.196551861313885602e-09	1.196551861313885602e-09	1.196551861313885602e-09	1.196551861313885602e-09	1.196551861313885602e-09	1.196551861313885602e-09	1.196551861313885602e-09	1.196551861313885602e-09	1.196551861313885602e-09
1.196551861313885602e-09	1.196551861313885602e-09	1.196551861313885602e-09	1.196551861313885602e-09	1.196551861313885602e-09	1.196551861313885602e-09	1.196551861313885602e-09	1.196551861313885602e-09	1.196551861313885602e-09	1.196551861313885602e-09	1.196551861313885602e-09	1.196551861313885602e-09	1.196551861313885602e-09	1.196551861313885602e-09	1.196551861313885602e-09	1.196551861313885602e-09	1.196551861313885602e-09	1.196551861313885602e-09	1.196551861313885602e-09
