# Supplementary material for: Intelligent driving intelligence test for autonomous vehicles with naturalistic and adversarial environment
Source: Nat Commun. 2021 Feb 2;12:748. doi: 10.1038/s41467-021-21007-8 (PMC7854639; doi:10.1038/s41467-021-21007-8)
Supplement: Supplementary file 7 — Source Data [file 41467_2021_21007_MOESM7_ESM.zip › Fig3/Fig3A/Fig3A_3d_Range.csv]

0.000000000000000000e+00	0.000000000000000000e+00	0.000000000000000000e+00	0.000000000000000000e+00	0.000000000000000000e+00	0.000000000000000000e+00	0.000000000000000000e+00	0.000000000000000000e+00	0.000000000000000000e+00	0.000000000000000000e+00	0.000000000000000000e+00	0.000000000000000000e+00	0.000000000000000000e+00	0.000000000000000000e+00	0.000000000000000000e+00	0.000000000000000000e+00	0.000000000000000000e+00	0.000000000000000000e+00	0.000000000000000000e+00
1.000000000000000000e+00	1.000000000000000000e+00	1.000000000000000000e+00	1.000000000000000000e+00	1.000000000000000000e+00	1.000000000000000000e+00	1.000000000000000000e+00	1.000000000000000000e+00	1.000000000000000000e+00	1.000000000000000000e+00	1.000000000000000000e+00	1.000000000000000000e+00	1.000000000000000000e+00	1.000000000000000000e+00	1.000000000000000000e+00	1.000000000000000000e+00	1.000000000000000000e+00	1.000000000000000000e+00	1.000000000000000000e+00
2.000000000000000000e+00	2.000000000000000000e+00	2.000000000000000000e+00	2.000000000000000000e+00	2.000000000000000000e+00	2.000000000000000000e+00	2.000000000000000000e+00	2.000000000000000000e+00	2.000000000000000000e+00	2.000000000000000000e+00	2.000000000000000000e+00	2.000000000000000000e+00	2.000000000000000000e+00	2.000000000000000000e+00	2.000000000000000000e+00	2.000000000000000000e+00	2.000000000000000000e+00	2.000000000000000000e+00	2.000000000000000000e+00
3.000000000000000000e+00	3.000000000000000000e+00	3.000000000000000000e+00	3.000000000000000000e+00	3.000000000000000000e+00	3.000000000000000000e+00	3.000000000000000000e+00	3.000000000000000000e+00	3.000000000000000000e+00	3.000000000000000000e+00	3.000000000000000000e+00	3.000000000000000000e+00	3.000000000000000000e+00	3.000000000000000000e+00	3.000000000000000000e+00	3.000000000000000000e+00	3.000000000000000000e+00	3.000000000000000000e+00	3.000000000000000000e+00
4.000000000000000000e+00	4.000000000000000000e+00	4.000000000000000000e+00	4.000000000000000000e+00	4.000000000000000000e+00	4.000000000000000000e+00	4.000000000000000000e+00	4.000000000000000000e+00	4.000000000000000000e+00	4.000000000000000000e+00	4.000000000000000000e+00	4.000000000000000000e+00	4.000000000000000000e+00	4.000000000000000000e+00	4.000000000000000000e+00	4.000000000000000000e+00	4.000000000000000000e+00	4.000000000000000000e+00	4.000000000000000000e+00
5.000000000000000000e+00	5.000000000000000000e+00	5.000000000000000000e+00	5.000000000000000000e+00	5.000000000000000000e+00	5.000000000000000000e+00	5.000000000000000000e+00	5.000000000000000000e+00	5.000000000000000000e+00	5.000000000000000000e+00	5.000000000000000000e+00	5.000000000000000000e+00	5.000000000000000000e+00	5.000000000000000000e+00	5.000000000000000000e+00	5.000000000000000000e+00	5.000000000000000000e+00	5.000000000000000000e+00	5.000000000000000000e+00
6.000000000000000000e+00	6.000000000000000000e+00	6.000000000000000000e+00	6.000000000000000000e+00	6.000000000000000000e+00	6.000000000000000000e+00	6.000000000000000000e+00	6.000000000000000000e+00	6.000000000000000000e+00	6.000000000000000000e+00	6.000000000000000000e+00	6.000000000000000000e+00	6.000000000000000000e+00	6.000000000000000000e+00	6.000000000000000000e+00	6.000000000000000000e+00	6.000000000000000000e+00	6.000000000000000000e+00	6.000000000000000000e+00
7.000000000000000000e+00	7.000000000000000000e+00	7.000000000000000000e+00	7.000000000000000000e+00	7.000000000000000000e+00	7.000000000000000000e+00	7.000000000000000000e+00	7.000000000000000000e+00	7.000000000000000000e+00	7.000000000000000000e+00	7.000000000000000000e+00	7.000000000000000000e+00	7.000000000000000000e+00	7.000000000000000000e+00	7.000000000000000000e+00	7.000000000000000000e+00	7.000000000000000000e+00	7.000000000000000000e+00	7.000000000000000000e+00
8.000000000000000000e+00	8.000000000000000000e+00	8.000000000000000000e+00	8.000000000000000000e+00	8.000000000000000000e+00	8.000000000000000000e+00	8.000000000000000000e+00	8.000000000000000000e+00	8.000000000000000000e+00	8.000000000000000000e+00	8.000000000000000000e+00	8.000000000000000000e+00	8.000000000000000000e+00	8.000000000000000000e+00	8.000000000000000000e+00	8.000000000000000000e+00	8.000000000000000000e+00	8.000000000000000000e+00	8.000000000000000000e+00
9.000000000000000000e+00	9.000000000000000000e+00	9.000000000000000000e+00	9.000000000000000000e+00	9.000000000000000000e+00	9.000000000000000000e+00	9.000000000000000000e+00	9.000000000000000000e+00	9.000000000000000000e+00	9.000000000000000000e+00	9.000000000000000000e+00	9.000000000000000000e+00	9.000000000000000000e+00	9.000000000000000000e+00	9.000000000000000000e+00	9.000000000000000000e+00	9.000000000000000000e+00	9.000000000000000000e+00	9.000000000000000000e+00
1.000000000000000000e+01	1.000000000000000000e+01	1.000000000000000000e+01	1.000000000000000000e+01	1.000000000000000000e+01	1.000000000000000000e+01	1.000000000000000000e+01	1.000000000000000000e+01	1.000000000000000000e+01	1.000000000000000000e+01	1.000000000000000000e+01	1.000000000000000000e+01	1.000000000000000000e+01	1.000000000000000000e+01	1.000000000000000000e+01	1.000000000000000000e+01	1.000000000000000000e+01	1.000000000000000000e+01	1.000000000000000000e+01
1.100000000000000000e+01	1.100000000000000000e+01	1.100000000000000000e+01	1.100000000000000000e+01	1.100000000000000000e+01	1.100000000000000000e+01	1.100000000000000000e+01	1.100000000000000000e+01	1.100000000000000000e+01	1.100000000000000000e+01	1.100000000000000000e+01	1.100000000000000000e+01	1.100000000000000000e+01	1.100000000000000000e+01	1.100000000000000000e+01	1.100000000000000000e+01	1.100000000000000000e+01	1.100000000000000000e+01	1.100000000000000000e+01
1.200000000000000000e+01	1.200000000000000000e+01	1.200000000000000000e+01	1.200000000000000000e+01	1.200000000000000000e+01	1.200000000000000000e+01	1.200000000000000000e+01	1.200000000000000000e+01	1.200000000000000000e+01	1.200000000000000000e+01	1.200000000000000000e+01	1.200000000000000000e+01	1.200000000000000000e+01	1.200000000000000000e+01	1.200000000000000000e+01	1.200000000000000000e+01	1.200000000000000000e+01	1.200000000000000000e+01	1.200000000000000000e+01
1.300000000000000000e+01	1.300000000000000000e+01	1.300000000000000000e+01	1.300000000000000000e+01	1.300000000000000000e+01	1.300000000000000000e+01	1.300000000000000000e+01	1.300000000000000000e+01	1.300000000000000000e+01	1.300000000000000000e+01	1.300000000000000000e+01	1.300000000000000000e+01	1.300000000000000000e+01	1.300000000000000000e+01	1.300000000000000000e+01	1.300000000000000000e+01	1.300000000000000000e+01	1.300000000000000000e+01	1.300000000000000000e+01
1.400000000000000000e+01	1.400000000000000000e+01	1.400000000000000000e+01	1.400000000000000000e+01	1.400000000000000000e+01	1.400000000000000000e+01	1.400000000000000000e+01	1.400000000000000000e+01	1.400000000000000000e+01	1.400000000000000000e+01	1.400000000000000000e+01	1.400000000000000000e+01	1.400000000000000000e+01	1.400000000000000000e+01	1.400000000000000000e+01	1.400000000000000000e+01	1.400000000000000000e+01	1.400000000000000000e+01	1.400000000000000000e+01
1.500000000000000000e+01	1.500000000000000000e+01	1.500000000000000000e+01	1.500000000000000000e+01	1.500000000000000000e+01	1.500000000000000000e+01	1.500000000000000000e+01	1.500000000000000000e+01	1.500000000000000000e+01	1.500000000000000000e+01	1.500000000000000000e+01	1.500000000000000000e+01	1.500000000000000000e+01	1.500000000000000000e+01	1.500000000000000000e+01	1.500000000000000000e+01	1.500000000000000000e+01	1.500000000000000000e+01	1.500000000000000000e+01
1.600000000000000000e+01	1.600000000000000000e+01	1.600000000000000000e+01	1.600000000000000000e+01	1.600000000000000000e+01	1.600000000000000000e+01	1.600000000000000000e+01	1.600000000000000000e+01	1.600000000000000000e+01	1.600000000000000000e+01	1.600000000000000000e+01	1.600000000000000000e+01	1.600000000000000000e+01	1.600000000000000000e+01	1.600000000000000000e+01	1.600000000000000000e+01	1.600000000000000000e+01	1.600000000000000000e+01	1.600000000000000000e+01
1.700000000000000000e+01	1.700000000000000000e+01	1.700000000000000000e+01	1.700000000000000000e+01	1.700000000000000000e+01	1.700000000000000000e+01	1.700000000000000000e+01	1.700000000000000000e+01	1.700000000000000000e+01	1.700000000000000000e+01	1.700000000000000000e+01	1.700000000000000000e+01	1.700000000000000000e+01	1.700000000000000000e+01	1.700000000000000000e+01	1.700000000000000000e+01	1.700000000000000000e+01	1.700000000000000000e+01	1.700000000000000000e+01
1.800000000000000000e+01	1.800000000000000000e+01	1.800000000000000000e+01	1.800000000000000000e+01	1.800000000000000000e+01	1.800000000000000000e+01	1.800000000000000000e+01	1.800000000000000000e+01	1.800000000000000000e+01	1.800000000000000000e+01	1.800000000000000000e+01	1.800000000000000000e+01	1.800000000000000000e+01	1.800000000000000000e+01	1.800000000000000000e+01	1.800000000000000000e+01	1.800000000000000000e+01	1.800000000000000000e+01	1.800000000000000000e+01
1.900000000000000000e+01	1.900000000000000000e+01	1.900000000000000000e+01	1.900000000000000000e+01	1.900000000000000000e+01	1.900000000000000000e+01	1.900000000000000000e+01	1.900000000000000000e+01	1.900000000000000000e+01	1.900000000000000000e+01	1.900000000000000000e+01	1.900000000000000000e+01	1.900000000000000000e+01	1.900000000000000000e+01	1.900000000000000000e+01	1.900000000000000000e+01	1.900000000000000000e+01	1.900000000000000000e+01	1.900000000000000000e+01
2.000000000000000000e+01	2.000000000000000000e+01	2.000000000000000000e+01	2.000000000000000000e+01	2.000000000000000000e+01	2.000000000000000000e+01	2.000000000000000000e+01	2.000000000000000000e+01	2.000000000000000000e+01	2.000000000000000000e+01	2.000000000000000000e+01	2.000000000000000000e+01	2.000000000000000000e+01	2.000000000000000000e+01	2.000000000000000000e+01	2.000000000000000000e+01	2.000000000000000000e+01	2.000000000000000000e+01	2.000000000000000000e+01
2.100000000000000000e+01	2.100000000000000000e+01	2.100000000000000000e+01	2.100000000000000000e+01	2.100000000000000000e+01	2.100000000000000000e+01	2.100000000000000000e+01	2.100000000000000000e+01	2.100000000000000000e+01	2.100000000000000000e+01	2.100000000000000000e+01	2.100000000000000000e+01	2.100000000000000000e+01	2.100000000000000000e+01	2.100000000000000000e+01	2.100000000000000000e+01	2.100000000000000000e+01	2.100000000000000000e+01	2.100000000000000000e+01
2.200000000000000000e+01	2.200000000000000000e+01	2.200000000000000000e+01	2.200000000000000000e+01	2.200000000000000000e+01	2.200000000000000000e+01	2.200000000000000000e+01	2.200000000000000000e+01	2.200000000000000000e+01	2.200000000000000000e+01	2.200000000000000000e+01	2.200000000000000000e+01	2.200000000000000000e+01	2.200000000000000000e+01	2.200000000000000000e+01	2.200000000000000000e+01	2.200000000000000000e+01	2.200000000000000000e+01	2.200000000000000000e+01
2.300000000000000000e+01	2.300000000000000000e+01	2.300000000000000000e+01	2.300000000000000000e+01	2.300000000000000000e+01	2.300000000000000000e+01	2.300000000000000000e+01	2.300000000000000000e+01	2.300000000000000000e+01	2.300000000000000000e+01	2.300000000000000000e+01	2.300000000000000000e+01	2.300000000000000000e+01	2.300000000000000000e+01	2.300000000000000000e+01	2.300000000000000000e+01	2.300000000000000000e+01	2.300000000000000000e+01	2.300000000000000000e+01
2.400000000000000000e+01	2.400000000000000000e+01	2.400000000000000000e+01	2.400000000000000000e+01	2.400000000000000000e+01	2.400000000000000000e+01	2.400000000000000000e+01	2.400000000000000000e+01	2.400000000000000000e+01	2.400000000000000000e+01	2.400000000000000000e+01	2.400000000000000000e+01	2.400000000000000000e+01	2.400000000000000000e+01	2.400000000000000000e+01	2.400000000000000000e+01	2.400000000000000000e+01	2.400000000000000000e+01	2.400000000000000000e+01
2.500000000000000000e+01	2.500000000000000000e+01	2.500000000000000000e+01	2.500000000000000000e+01	2.500000000000000000e+01	2.500000000000000000e+01	2.500000000000000000e+01	2.500000000000000000e+01	2.500000000000000000e+01	2.500000000000000000e+01	2.500000000000000000e+01	2.500000000000000000e+01	2.500000000000000000e+01	2.500000000000000000e+01	2.500000000000000000e+01	2.500000000000000000e+01	2.500000000000000000e+01	2.500000000000000000e+01	2.500000000000000000e+01
2.600000000000000000e+01	2.600000000000000000e+01	2.600000000000000000e+01	2.600000000000000000e+01	2.600000000000000000e+01	2.600000000000000000e+01	2.600000000000000000e+01	2.600000000000000000e+01	2.600000000000000000e+01	2.600000000000000000e+01	2.600000000000000000e+01	2.600000000000000000e+01	2.600000000000000000e+01	2.600000000000000000e+01	2.600000000000000000e+01	2.600000000000000000e+01	2.600000000000000000e+01	2.600000000000000000e+01	2.600000000000000000e+01
2.700000000000000000e+01	2.700000000000000000e+01	2.700000000000000000e+01	2.700000000000000000e+01	2.700000000000000000e+01	2.700000000000000000e+01	2.700000000000000000e+01	2.700000000000000000e+01	2.700000000000000000e+01	2.700000000000000000e+01	2.700000000000000000e+01	2.700000000000000000e+01	2.700000000000000000e+01	2.700000000000000000e+01	2.700000000000000000e+01	2.700000000000000000e+01	2.700000000000000000e+01	2.700000000000000000e+01	2.700000000000000000e+01
2.800000000000000000e+01	2.800000000000000000e+01	2.800000000000000000e+01	2.800000000000000000e+01	2.800000000000000000e+01	2.800000000000000000e+01	2.800000000000000000e+01	2.800000000000000000e+01	2.800000000000000000e+01	2.800000000000000000e+01	2.800000000000000000e+01	2.800000000000000000e+01	2.800000000000000000e+01	2.800000000000000000e+01	2.800000000000000000e+01	2.800000000000000000e+01	2.800000000000000000e+01	2.800000000000000000e+01	2.800000000000000000e+01
2.900000000000000000e+01	2.900000000000000000e+01	2.900000000000000000e+01	2.900000000000000000e+01	2.900000000000000000e+01	2.900000000000000000e+01	2.900000000000000000e+01	2.900000000000000000e+01	2.900000000000000000e+01	2.900000000000000000e+01	2.900000000000000000e+01	2.900000000000000000e+01	2.900000000000000000e+01	2.900000000000000000e+01	2.900000000000000000e+01	2.900000000000000000e+01	2.900000000000000000e+01	2.900000000000000000e+01	2.900000000000000000e+01
3.000000000000000000e+01	3.000000000000000000e+01	3.000000000000000000e+01	3.000000000000000000e+01	3.000000000000000000e+01	3.000000000000000000e+01	3.000000000000000000e+01	3.000000000000000000e+01	3.000000000000000000e+01	3.000000000000000000e+01	3.000000000000000000e+01	3.000000000000000000e+01	3.000000000000000000e+01	3.000000000000000000e+01	3.000000000000000000e+01	3.000000000000000000e+01	3.000000000000000000e+01	3.000000000000000000e+01	3.000000000000000000e+01
3.100000000000000000e+01	3.100000000000000000e+01	3.100000000000000000e+01	3.100000000000000000e+01	3.100000000000000000e+01	3.100000000000000000e+01	3.100000000000000000e+01	3.100000000000000000e+01	3.100000000000000000e+01	3.100000000000000000e+01	3.100000000000000000e+01	3.100000000000000000e+01	3.100000000000000000e+01	3.100000000000000000e+01	3.100000000000000000e+01	3.100000000000000000e+01	3.100000000000000000e+01	3.100000000000000000e+01	3.100000000000000000e+01
3.200000000000000000e+01	3.200000000000000000e+01	3.200000000000000000e+01	3.200000000000000000e+01	3.200000000000000000e+01	3.200000000000000000e+01	3.200000000000000000e+01	3.200000000000000000e+01	3.200000000000000000e+01	3.200000000000000000e+01	3.200000000000000000e+01	3.200000000000000000e+01	3.200000000000000000e+01	3.200000000000000000e+01	3.200000000000000000e+01	3.200000000000000000e+01	3.200000000000000000e+01	3.200000000000000000e+01	3.200000000000000000e+01
3.300000000000000000e+01	3.300000000000000000e+01	3.300000000000000000e+01	3.300000000000000000e+01	3.300000000000000000e+01	3.300000000000000000e+01	3.300000000000000000e+01	3.300000000000000000e+01	3.300000000000000000e+01	3.300000000000000000e+01	3.300000000000000000e+01	3.300000000000000000e+01	3.300000000000000000e+01	3.300000000000000000e+01	3.300000000000000000e+01	3.300000000000000000e+01	3.300000000000000000e+01	3.300000000000000000e+01	3.300000000000000000e+01
3.400000000000000000e+01	3.400000000000000000e+01	3.400000000000000000e+01	3.400000000000000000e+01	3.400000000000000000e+01	3.400000000000000000e+01	3.400000000000000000e+01	3.400000000000000000e+01	3.400000000000000000e+01	3.400000000000000000e+01	3.400000000000000000e+01	3.400000000000000000e+01	3.400000000000000000e+01	3.400000000000000000e+01	3.400000000000000000e+01	3.400000000000000000e+01	3.400000000000000000e+01	3.400000000000000000e+01	3.400000000000000000e+01
3.500000000000000000e+01	3.500000000000000000e+01	3.500000000000000000e+01	3.500000000000000000e+01	3.500000000000000000e+01	3.500000000000000000e+01	3.500000000000000000e+01	3.500000000000000000e+01	3.500000000000000000e+01	3.500000000000000000e+01	3.500000000000000000e+01	3.500000000000000000e+01	3.500000000000000000e+01	3.500000000000000000e+01	3.500000000000000000e+01	3.500000000000000000e+01	3.500000000000000000e+01	3.500000000000000000e+01	3.500000000000000000e+01
3.600000000000000000e+01	3.600000000000000000e+01	3.600000000000000000e+01	3.600000000000000000e+01	3.600000000000000000e+01	3.600000000000000000e+01	3.600000000000000000e+01	3.600000000000000000e+01	3.600000000000000000e+01	3.600000000000000000e+01	3.600000000000000000e+01	3.600000000000000000e+01	3.600000000000000000e+01	3.600000000000000000e+01	3.600000000000000000e+01	3.600000000000000000e+01	3.600000000000000000e+01	3.600000000000000000e+01	3.600000000000000000e+01
3.700000000000000000e+01	3.700000000000000000e+01	3.700000000000000000e+01	3.700000000000000000e+01	3.700000000000000000e+01	3.700000000000000000e+01	3.700000000000000000e+01	3.700000000000000000e+01	3.700000000000000000e+01	3.700000000000000000e+01	3.700000000000000000e+01	3.700000000000000000e+01	3.700000000000000000e+01	3.700000000000000000e+01	3.700000000000000000e+01	3.700000000000000000e+01	3.700000000000000000e+01	3.700000000000000000e+01	3.700000000000000000e+01
3.800000000000000000e+01	3.800000000000000000e+01	3.800000000000000000e+01	3.800000000000000000e+01	3.800000000000000000e+01	3.800000000000000000e+01	3.800000000000000000e+01	3.800000000000000000e+01	3.800000000000000000e+01	3.800000000000000000e+01	3.800000000000000000e+01	3.800000000000000000e+01	3.800000000000000000e+01	3.800000000000000000e+01	3.800000000000000000e+01	3.800000000000000000e+01	3.800000000000000000e+01	3.800000000000000000e+01	3.800000000000000000e+01
3.900000000000000000e+01	3.900000000000000000e+01	3.900000000000000000e+01	3.900000000000000000e+01	3.900000000000000000e+01	3.900000000000000000e+01	3.900000000000000000e+01	3.900000000000000000e+01	3.900000000000000000e+01	3.900000000000000000e+01	3.900000000000000000e+01	3.900000000000000000e+01	3.900000000000000000e+01	3.900000000000000000e+01	3.900000000000000000e+01	3.900000000000000000e+01	3.900000000000000000e+01	3.900000000000000000e+01	3.900000000000000000e+01
4.000000000000000000e+01	4.000000000000000000e+01	4.000000000000000000e+01	4.000000000000000000e+01	4.000000000000000000e+01	4.000000000000000000e+01	4.000000000000000000e+01	4.000000000000000000e+01	4.000000000000000000e+01	4.000000000000000000e+01	4.000000000000000000e+01	4.000000000000000000e+01	4.000000000000000000e+01	4.000000000000000000e+01	4.000000000000000000e+01	4.000000000000000000e+01	4.000000000000000000e+01	4.000000000000000000e+01	4.000000000000000000e+01
4.100000000000000000e+01	4.100000000000000000e+01	4.100000000000000000e+01	4.100000000000000000e+01	4.100000000000000000e+01	4.100000000000000000e+01	4.100000000000000000e+01	4.100000000000000000e+01	4.100000000000000000e+01	4.100000000000000000e+01	4.100000000000000000e+01	4.100000000000000000e+01	4.100000000000000000e+01	4.100000000000000000e+01	4.100000000000000000e+01	4.100000000000000000e+01	4.100000000000000000e+01	4.100000000000000000e+01	4.100000000000000000e+01
4.200000000000000000e+01	4.200000000000000000e+01	4.200000000000000000e+01	4.200000000000000000e+01	4.200000000000000000e+01	4.200000000000000000e+01	4.200000000000000000e+01	4.200000000000000000e+01	4.200000000000000000e+01	4.200000000000000000e+01	4.200000000000000000e+01	4.200000000000000000e+01	4.200000000000000000e+01	4.200000000000000000e+01	4.200000000000000000e+01	4.200000000000000000e+01	4.200000000000000000e+01	4.200000000000000000e+01	4.200000000000000000e+01
4.300000000000000000e+01	4.300000000000000000e+01	4.300000000000000000e+01	4.300000000000000000e+01	4.300000000000000000e+01	4.300000000000000000e+01	4.300000000000000000e+01	4.300000000000000000e+01	4.300000000000000000e+01	4.300000000000000000e+01	4.300000000000000000e+01	4.300000000000000000e+01	4.300000000000000000e+01	4.300000000000000000e+01	4.300000000000000000e+01	4.300000000000000000e+01	4.300000000000000000e+01	4.300000000000000000e+01	4.300000000000000000e+01
4.400000000000000000e+01	4.400000000000000000e+01	4.400000000000000000e+01	4.400000000000000000e+01	4.400000000000000000e+01	4.400000000000000000e+01	4.400000000000000000e+01	4.400000000000000000e+01	4.400000000000000000e+01	4.400000000000000000e+01	4.400000000000000000e+01	4.400000000000000000e+01	4.400000000000000000e+01	4.400000000000000000e+01	4.400000000000000000e+01	4.400000000000000000e+01	4.400000000000000000e+01	4.400000000000000000e+01	4.400000000000000000e+01
4.500000000000000000e+01	4.500000000000000000e+01	4.500000000000000000e+01	4.500000000000000000e+01	4.500000000000000000e+01	4.500000000000000000e+01	4.500000000000000000e+01	4.500000000000000000e+01	4.500000000000000000e+01	4.500000000000000000e+01	4.500000000000000000e+01	4.500000000000000000e+01	4.500000000000000000e+01	4.500000000000000000e+01	4.500000000000000000e+01	4.500000000000000000e+01	4.500000000000000000e+01	4.500000000000000000e+01	4.500000000000000000e+01
4.600000000000000000e+01	4.600000000000000000e+01	4.600000000000000000e+01	4.600000000000000000e+01	4.600000000000000000e+01	4.600000000000000000e+01	4.600000000000000000e+01	4.600000000000000000e+01	4.600000000000000000e+01	4.600000000000000000e+01	4.600000000000000000e+01	4.600000000000000000e+01	4.600000000000000000e+01	4.600000000000000000e+01	4.600000000000000000e+01	4.600000000000000000e+01	4.600000000000000000e+01	4.600000000000000000e+01	4.600000000000000000e+01
4.700000000000000000e+01	4.700000000000000000e+01	4.700000000000000000e+01	4.700000000000000000e+01	4.700000000000000000e+01	4.700000000000000000e+01	4.700000000000000000e+01	4.700000000000000000e+01	4.700000000000000000e+01	4.700000000000000000e+01	4.700000000000000000e+01	4.700000000000000000e+01	4.700000000000000000e+01	4.700000000000000000e+01	4.700000000000000000e+01	4.700000000000000000e+01	4.700000000000000000e+01	4.700000000000000000e+01	4.700000000000000000e+01
4.800000000000000000e+01	4.800000000000000000e+01	4.800000000000000000e+01	4.800000000000000000e+01	4.800000000000000000e+01	4.800000000000000000e+01	4.800000000000000000e+01	4.800000000000000000e+01	4.800000000000000000e+01	4.800000000000000000e+01	4.800000000000000000e+01	4.800000000000000000e+01	4.800000000000000000e+01	4.800000000000000000e+01	4.800000000000000000e+01	4.800000000000000000e+01	4.800000000000000000e+01	4.800000000000000000e+01	4.800000000000000000e+01
4.900000000000000000e+01	4.900000000000000000e+01	4.900000000000000000e+01	4.900000000000000000e+01	4.900000000000000000e+01	4.900000000000000000e+01	4.900000000000000000e+01	4.900000000000000000e+01	4.900000000000000000e+01	4.900000000000000000e+01	4.900000000000000000e+01	4.900000000000000000e+01	4.900000000000000000e+01	4.900000000000000000e+01	4.900000000000000000e+01	4.900000000000000000e+01	4.900000000000000000e+01	4.900000000000000000e+01	4.900000000000000000e+01
5.000000000000000000e+01	5.000000000000000000e+01	5.000000000000000000e+01	5.000000000000000000e+01	5.000000000000000000e+01	5.000000000000000000e+01	5.000000000000000000e+01	5.000000000000000000e+01	5.000000000000000000e+01	5.000000000000000000e+01	5.000000000000000000e+01	5.000000000000000000e+01	5.000000000000000000e+01	5.000000000000000000e+01	5.000000000000000000e+01	5.000000000000000000e+01	5.000000000000000000e+01	5.000000000000000000e+01	5.000000000000000000e+01
5.100000000000000000e+01	5.100000000000000000e+01	5.100000000000000000e+01	5.100000000000000000e+01	5.100000000000000000e+01	5.100000000000000000e+01	5.100000000000000000e+01	5.100000000000000000e+01	5.100000000000000000e+01	5.100000000000000000e+01	5.100000000000000000e+01	5.100000000000000000e+01	5.100000000000000000e+01	5.100000000000000000e+01	5.100000000000000000e+01	5.100000000000000000e+01	5.100000000000000000e+01	5.100000000000000000e+01	5.100000000000000000e+01
5.200000000000000000e+01	5.200000000000000000e+01	5.200000000000000000e+01	5.200000000000000000e+01	5.200000000000000000e+01	5.200000000000000000e+01	5.200000000000000000e+01	5.200000000000000000e+01	5.200000000000000000e+01	5.200000000000000000e+01	5.200000000000000000e+01	5.200000000000000000e+01	5.200000000000000000e+01	5.200000000000000000e+01	5.200000000000000000e+01	5.200000000000000000e+01	5.200000000000000000e+01	5.200000000000000000e+01	5.200000000000000000e+01
5.300000000000000000e+01	5.300000000000000000e+01	5.300000000000000000e+01	5.300000000000000000e+01	5.300000000000000000e+01	5.300000000000000000e+01	5.300000000000000000e+01	5.300000000000000000e+01	5.300000000000000000e+01	5.300000000000000000e+01	5.300000000000000000e+01	5.300000000000000000e+01	5.300000000000000000e+01	5.300000000000000000e+01	5.300000000000000000e+01	5.300000000000000000e+01	5.300000000000000000e+01	5.300000000000000000e+01	5.300000000000000000e+01
5.400000000000000000e+01	5.400000000000000000e+01	5.400000000000000000e+01	5.400000000000000000e+01	5.400000000000000000e+01	5.400000000000000000e+01	5.400000000000000000e+01	5.400000000000000000e+01	5.400000000000000000e+01	5.400000000000000000e+01	5.400000000000000000e+01	5.400000000000000000e+01	5.400000000000000000e+01	5.400000000000000000e+01	5.400000000000000000e+01	5.400000000000000000e+01	5.400000000000000000e+01	5.400000000000000000e+01	5.400000000000000000e+01
5.500000000000000000e+01	5.500000000000000000e+01	5.500000000000000000e+01	5.500000000000000000e+01	5.500000000000000000e+01	5.500000000000000000e+01	5.500000000000000000e+01	5.500000000000000000e+01	5.500000000000000000e+01	5.500000000000000000e+01	5.500000000000000000e+01	5.500000000000000000e+01	5.500000000000000000e+01	5.500000000000000000e+01	5.500000000000000000e+01	5.500000000000000000e+01	5.500000000000000000e+01	5.500000000000000000e+01	5.500000000000000000e+01
5.600000000000000000e+01	5.600000000000000000e+01	5.600000000000000000e+01	5.600000000000000000e+01	5.600000000000000000e+01	5.600000000000000000e+01	5.600000000000000000e+01	5.600000000000000000e+01	5.600000000000000000e+01	5.600000000000000000e+01	5.600000000000000000e+01	5.600000000000000000e+01	5.600000000000000000e+01	5.600000000000000000e+01	5.600000000000000000e+01	5.600000000000000000e+01	5.600000000000000000e+01	5.600000000000000000e+01	5.600000000000000000e+01
5.700000000000000000e+01	5.700000000000000000e+01	5.700000000000000000e+01	5.700000000000000000e+01	5.700000000000000000e+01	5.700000000000000000e+01	5.700000000000000000e+01	5.700000000000000000e+01	5.700000000000000000e+01	5.700000000000000000e+01	5.700000000000000000e+01	5.700000000000000000e+01	5.700000000000000000e+01	5.700000000000000000e+01	5.700000000000000000e+01	5.700000000000000000e+01	5.700000000000000000e+01	5.700000000000000000e+01	5.700000000000000000e+01
5.800000000000000000e+01	5.800000000000000000e+01	5.800000000000000000e+01	5.800000000000000000e+01	5.800000000000000000e+01	5.800000000000000000e+01	5.800000000000000000e+01	5.800000000000000000e+01	5.800000000000000000e+01	5.800000000000000000e+01	5.800000000000000000e+01	5.800000000000000000e+01	5.800000000000000000e+01	5.800000000000000000e+01	5.800000000000000000e+01	5.800000000000000000e+01	5.800000000000000000e+01	5.800000000000000000e+01	5.800000000000000000e+01
5.900000000000000000e+01	5.900000000000000000e+01	5.900000000000000000e+01	5.900000000000000000e+01	5.900000000000000000e+01	5.900000000000000000e+01	5.900000000000000000e+01	5.900000000000000000e+01	5.900000000000000000e+01	5.900000000000000000e+01	5.900000000000000000e+01	5.900000000000000000e+01	5.900000000000000000e+01	5.900000000000000000e+01	5.900000000000000000e+01	5.900000000000000000e+01	5.900000000000000000e+01	5.900000000000000000e+01	5.900000000000000000e+01
6.000000000000000000e+01	6.000000000000000000e+01	6.000000000000000000e+01	6.000000000000000000e+01	6.000000000000000000e+01	6.000000000000000000e+01	6.000000000000000000e+01	6.000000000000000000e+01	6.000000000000000000e+01	6.000000000000000000e+01	6.000000000000000000e+01	6.000000000000000000e+01	6.000000000000000000e+01	6.000000000000000000e+01	6.000000000000000000e+01	6.000000000000000000e+01	6.000000000000000000e+01	6.000000000000000000e+01	6.000000000000000000e+01
6.100000000000000000e+01	6.100000000000000000e+01	6.100000000000000000e+01	6.100000000000000000e+01	6.100000000000000000e+01	6.100000000000000000e+01	6.100000000000000000e+01	6.100000000000000000e+01	6.100000000000000000e+01	6.100000000000000000e+01	6.100000000000000000e+01	6.100000000000000000e+01	6.100000000000000000e+01	6.100000000000000000e+01	6.100000000000000000e+01	6.100000000000000000e+01	6.100000000000000000e+01	6.100000000000000000e+01	6.100000000000000000e+01
6.200000000000000000e+01	6.200000000000000000e+01	6.200000000000000000e+01	6.200000000000000000e+01	6.200000000000000000e+01	6.200000000000000000e+01	6.200000000000000000e+01	6.200000000000000000e+01	6.200000000000000000e+01	6.200000000000000000e+01	6.200000000000000000e+01	6.200000000000000000e+01	6.200000000000000000e+01	6.200000000000000000e+01	6.200000000000000000e+01	6.200000000000000000e+01	6.200000000000000000e+01	6.200000000000000000e+01	6.200000000000000000e+01
6.300000000000000000e+01	6.300000000000000000e+01	6.300000000000000000e+01	6.300000000000000000e+01	6.300000000000000000e+01	6.300000000000000000e+01	6.300000000000000000e+01	6.300000000000000000e+01	6.300000000000000000e+01	6.300000000000000000e+01	6.300000000000000000e+01	6.300000000000000000e+01	6.300000000000000000e+01	6.300000000000000000e+01	6.300000000000000000e+01	6.300000000000000000e+01	6.300000000000000000e+01	6.300000000000000000e+01	6.300000000000000000e+01
6.400000000000000000e+01	6.400000000000000000e+01	6.400000000000000000e+01	6.400000000000000000e+01	6.400000000000000000e+01	6.400000000000000000e+01	6.400000000000000000e+01	6.400000000000000000e+01	6.400000000000000000e+01	6.400000000000000000e+01	6.400000000000000000e+01	6.400000000000000000e+01	6.400000000000000000e+01	6.400000000000000000e+01	6.400000000000000000e+01	6.400000000000000000e+01	6.400000000000000000e+01	6.400000000000000000e+01	6.400000000000000000e+01
6.500000000000000000e+01	6.500000000000000000e+01	6.500000000000000000e+01	6.500000000000000000e+01	6.500000000000000000e+01	6.500000000000000000e+01	6.500000000000000000e+01	6.500000000000000000e+01	6.500000000000000000e+01	6.500000000000000000e+01	6.500000000000000000e+01	6.500000000000000000e+01	6.500000000000000000e+01	6.500000000000000000e+01	6.500000000000000000e+01	6.500000000000000000e+01	6.500000000000000000e+01	6.500000000000000000e+01	6.500000000000000000e+01
6.600000000000000000e+01	6.600000000000000000e+01	6.600000000000000000e+01	6.600000000000000000e+01	6.600000000000000000e+01	6.600000000000000000e+01	6.600000000000000000e+01	6.600000000000000000e+01	6.600000000000000000e+01	6.600000000000000000e+01	6.600000000000000000e+01	6.600000000000000000e+01	6.600000000000000000e+01	6.600000000000000000e+01	6.600000000000000000e+01	6.600000000000000000e+01	6.600000000000000000e+01	6.600000000000000000e+01	6.600000000000000000e+01
6.700000000000000000e+01	6.700000000000000000e+01	6.700000000000000000e+01	6.700000000000000000e+01	6.700000000000000000e+01	6.700000000000000000e+01	6.700000000000000000e+01	6.700000000000000000e+01	6.700000000000000000e+01	6.700000000000000000e+01	6.700000000000000000e+01	6.700000000000000000e+01	6.700000000000000000e+01	6.700000000000000000e+01	6.700000000000000000e+01	6.700000000000000000e+01	6.700000000000000000e+01	6.700000000000000000e+01	6.700000000000000000e+01
6.800000000000000000e+01	6.800000000000000000e+01	6.800000000000000000e+01	6.800000000000000000e+01	6.800000000000000000e+01	6.800000000000000000e+01	6.800000000000000000e+01	6.800000000000000000e+01	6.800000000000000000e+01	6.800000000000000000e+01	6.800000000000000000e+01	6.800000000000000000e+01	6.800000000000000000e+01	6.800000000000000000e+01	6.800000000000000000e+01	6.800000000000000000e+01	6.800000000000000000e+01	6.800000000000000000e+01	6.800000000000000000e+01
6.900000000000000000e+01	6.900000000000000000e+01	6.900000000000000000e+01	6.900000000000000000e+01	6.900000000000000000e+01	6.900000000000000000e+01	6.900000000000000000e+01	6.900000000000000000e+01	6.900000000000000000e+01	6.900000000000000000e+01	6.900000000000000000e+01	6.900000000000000000e+01	6.900000000000000000e+01	6.900000000000000000e+01	6.900000000000000000e+01	6.900000000000000000e+01	6.900000000000000000e+01	6.900000000000000000e+01	6.900000000000000000e+01
7.000000000000000000e+01	7.000000000000000000e+01	7.000000000000000000e+01	7.000000000000000000e+01	7.000000000000000000e+01	7.000000000000000000e+01	7.000000000000000000e+01	7.000000000000000000e+01	7.000000000000000000e+01	7.000000000000000000e+01	7.000000000000000000e+01	7.000000000000000000e+01	7.000000000000000000e+01	7.000000000000000000e+01	7.000000000000000000e+01	7.000000000000000000e+01	7.000000000000000000e+01	7.000000000000000000e+01	7.000000000000000000e+01
7.100000000000000000e+01	7.100000000000000000e+01	7.100000000000000000e+01	7.100000000000000000e+01	7.100000000000000000e+01	7.100000000000000000e+01	7.100000000000000000e+01	7.100000000000000000e+01	7.100000000000000000e+01	7.100000000000000000e+01	7.100000000000000000e+01	7.100000000000000000e+01	7.100000000000000000e+01	7.100000000000000000e+01	7.100000000000000000e+01	7.100000000000000000e+01	7.100000000000000000e+01	7.100000000000000000e+01	7.100000000000000000e+01
7.200000000000000000e+01	7.200000000000000000e+01	7.200000000000000000e+01	7.200000000000000000e+01	7.200000000000000000e+01	7.200000000000000000e+01	7.200000000000000000e+01	7.200000000000000000e+01	7.200000000000000000e+01	7.200000000000000000e+01	7.200000000000000000e+01	7.200000000000000000e+01	7.200000000000000000e+01	7.200000000000000000e+01	7.200000000000000000e+01	7.200000000000000000e+01	7.200000000000000000e+01	7.200000000000000000e+01	7.200000000000000000e+01
7.300000000000000000e+01	7.300000000000000000e+01	7.300000000000000000e+01	7.300000000000000000e+01	7.300000000000000000e+01	7.300000000000000000e+01	7.300000000000000000e+01	7.300000000000000000e+01	7.300000000000000000e+01	7.300000000000000000e+01	7.300000000000000000e+01	7.300000000000000000e+01	7.300000000000000000e+01	7.300000000000000000e+01	7.300000000000000000e+01	7.300000000000000000e+01	7.300000000000000000e+01	7.300000000000000000e+01	7.300000000000000000e+01
7.400000000000000000e+01	7.400000000000000000e+01	7.400000000000000000e+01	7.400000000000000000e+01	7.400000000000000000e+01	7.400000000000000000e+01	7.400000000000000000e+01	7.400000000000000000e+01	7.400000000000000000e+01	7.400000000000000000e+01	7.400000000000000000e+01	7.400000000000000000e+01	7.400000000000000000e+01	7.400000000000000000e+01	7.400000000000000000e+01	7.400000000000000000e+01	7.400000000000000000e+01	7.400000000000000000e+01	7.400000000000000000e+01
7.500000000000000000e+01	7.500000000000000000e+01	7.500000000000000000e+01	7.500000000000000000e+01	7.500000000000000000e+01	7.500000000000000000e+01	7.500000000000000000e+01	7.500000000000000000e+01	7.500000000000000000e+01	7.500000000000000000e+01	7.500000000000000000e+01	7.500000000000000000e+01	7.500000000000000000e+01	7.500000000000000000e+01	7.500000000000000000e+01	7.500000000000000000e+01	7.500000000000000000e+01	7.500000000000000000e+01	7.500000000000000000e+01
7.600000000000000000e+01	7.600000000000000000e+01	7.600000000000000000e+01	7.600000000000000000e+01	7.600000000000000000e+01	7.600000000000000000e+01	7.600000000000000000e+01	7.600000000000000000e+01	7.600000000000000000e+01	7.600000000000000000e+01	7.600000000000000000e+01	7.600000000000000000e+01	7.600000000000000000e+01	7.600000000000000000e+01	7.600000000000000000e+01	7.600000000000000000e+01	7.600000000000000000e+01	7.600000000000000000e+01	7.600000000000000000e+01
7.700000000000000000e+01	7.700000000000000000e+01	7.700000000000000000e+01	7.700000000000000000e+01	7.700000000000000000e+01	7.700000000000000000e+01	7.700000000000000000e+01	7.700000000000000000e+01	7.700000000000000000e+01	7.700000000000000000e+01	7.700000000000000000e+01	7.700000000000000000e+01	7.700000000000000000e+01	7.700000000000000000e+01	7.700000000000000000e+01	7.700000000000000000e+01	7.700000000000000000e+01	7.700000000000000000e+01	7.700000000000000000e+01
7.800000000000000000e+01	7.800000000000000000e+01	7.800000000000000000e+01	7.800000000000000000e+01	7.800000000000000000e+01	7.800000000000000000e+01	7.800000000000000000e+01	7.800000000000000000e+01	7.800000000000000000e+01	7.800000000000000000e+01	7.800000000000000000e+01	7.800000000000000000e+01	7.800000000000000000e+01	7.800000000000000000e+01	7.800000000000000000e+01	7.800000000000000000e+01	7.800000000000000000e+01	7.800000000000000000e+01	7.800000000000000000e+01
7.900000000000000000e+01	7.900000000000000000e+01	7.900000000000000000e+01	7.900000000000000000e+01	7.900000000000000000e+01	7.900000000000000000e+01	7.900000000000000000e+01	7.900000000000000000e+01	7.900000000000000000e+01	7.900000000000000000e+01	7.900000000000000000e+01	7.900000000000000000e+01	7.900000000000000000e+01	7.900000000000000000e+01	7.900000000000000000e+01	7.900000000000000000e+01	7.900000000000000000e+01	7.900000000000000000e+01	7.900000000000000000e+01
8.000000000000000000e+01	8.000000000000000000e+01	8.000000000000000000e+01	8.000000000000000000e+01	8.000000000000000000e+01	8.000000000000000000e+01	8.000000000000000000e+01	8.000000000000000000e+01	8.000000000000000000e+01	8.000000000000000000e+01	8.000000000000000000e+01	8.000000000000000000e+01	8.000000000000000000e+01	8.000000000000000000e+01	8.000000000000000000e+01	8.000000000000000000e+01	8.000000000000000000e+01	8.000000000000000000e+01	8.000000000000000000e+01
8.100000000000000000e+01	8.100000000000000000e+01	8.100000000000000000e+01	8.100000000000000000e+01	8.100000000000000000e+01	8.100000000000000000e+01	8.100000000000000000e+01	8.100000000000000000e+01	8.100000000000000000e+01	8.100000000000000000e+01	8.100000000000000000e+01	8.100000000000000000e+01	8.100000000000000000e+01	8.100000000000000000e+01	8.100000000000000000e+01	8.100000000000000000e+01	8.100000000000000000e+01	8.100000000000000000e+01	8.100000000000000000e+01
8.200000000000000000e+01	8.200000000000000000e+01	8.200000000000000000e+01	8.200000000000000000e+01	8.200000000000000000e+01	8.200000000000000000e+01	8.200000000000000000e+01	8.200000000000000000e+01	8.200000000000000000e+01	8.200000000000000000e+01	8.200000000000000000e+01	8.200000000000000000e+01	8.200000000000000000e+01	8.200000000000000000e+01	8.200000000000000000e+01	8.200000000000000000e+01	8.200000000000000000e+01	8.200000000000000000e+01	8.200000000000000000e+01
8.300000000000000000e+01	8.300000000000000000e+01	8.300000000000000000e+01	8.300000000000000000e+01	8.300000000000000000e+01	8.300000000000000000e+01	8.300000000000000000e+01	8.300000000000000000e+01	8.300000000000000000e+01	8.300000000000000000e+01	8.300000000000000000e+01	8.300000000000000000e+01	8.300000000000000000e+01	8.300000000000000000e+01	8.300000000000000000e+01	8.300000000000000000e+01	8.300000000000000000e+01	8.300000000000000000e+01	8.300000000000000000e+01
8.400000000000000000e+01	8.400000000000000000e+01	8.400000000000000000e+01	8.400000000000000000e+01	8.400000000000000000e+01	8.400000000000000000e+01	8.400000000000000000e+01	8.400000000000000000e+01	8.400000000000000000e+01	8.400000000000000000e+01	8.400000000000000000e+01	8.400000000000000000e+01	8.400000000000000000e+01	8.400000000000000000e+01	8.400000000000000000e+01	8.400000000000000000e+01	8.400000000000000000e+01	8.400000000000000000e+01	8.400000000000000000e+01
8.500000000000000000e+01	8.500000000000000000e+01	8.500000000000000000e+01	8.500000000000000000e+01	8.500000000000000000e+01	8.500000000000000000e+01	8.500000000000000000e+01	8.500000000000000000e+01	8.500000000000000000e+01	8.500000000000000000e+01	8.500000000000000000e+01	8.500000000000000000e+01	8.500000000000000000e+01	8.500000000000000000e+01	8.500000000000000000e+01	8.500000000000000000e+01	8.500000000000000000e+01	8.500000000000000000e+01	8.500000000000000000e+01
8.600000000000000000e+01	8.600000000000000000e+01	8.600000000000000000e+01	8.600000000000000000e+01	8.600000000000000000e+01	8.600000000000000000e+01	8.600000000000000000e+01	8.600000000000000000e+01	8.600000000000000000e+01	8.600000000000000000e+01	8.600000000000000000e+01	8.600000000000000000e+01	8.600000000000000000e+01	8.600000000000000000e+01	8.600000000000000000e+01	8.600000000000000000e+01	8.600000000000000000e+01	8.600000000000000000e+01	8.600000000000000000e+01
8.700000000000000000e+01	8.700000000000000000e+01	8.700000000000000000e+01	8.700000000000000000e+01	8.700000000000000000e+01	8.700000000000000000e+01	8.700000000000000000e+01	8.700000000000000000e+01	8.700000000000000000e+01	8.700000000000000000e+01	8.700000000000000000e+01	8.700000000000000000e+01	8.700000000000000000e+01	8.700000000000000000e+01	8.700000000000000000e+01	8.700000000000000000e+01	8.700000000000000000e+01	8.700000000000000000e+01	8.700000000000000000e+01
8.800000000000000000e+01	8.800000000000000000e+01	8.800000000000000000e+01	8.800000000000000000e+01	8.800000000000000000e+01	8.800000000000000000e+01	8.800000000000000000e+01	8.800000000000000000e+01	8.800000000000000000e+01	8.800000000000000000e+01	8.800000000000000000e+01	8.800000000000000000e+01	8.800000000000000000e+01	8.800000000000000000e+01	8.800000000000000000e+01	8.800000000000000000e+01	8.800000000000000000e+01	8.800000000000000000e+01	8.800000000000000000e+01
8.900000000000000000e+01	8.900000000000000000e+01	8.900000000000000000e+01	8.900000000000000000e+01	8.900000000000000000e+01	8.900000000000000000e+01	8.900000000000000000e+01	8.900000000000000000e+01	8.900000000000000000e+01	8.900000000000000000e+01	8.900000000000000000e+01	8.900000000000000000e+01	8.900000000000000000e+01	8.900000000000000000e+01	8.900000000000000000e+01	8.900000000000000000e+01	8.900000000000000000e+01	8.900000000000000000e+01	8.900000000000000000e+01
9.000000000000000000e+01	9.000000000000000000e+01	9.000000000000000000e+01	9.000000000000000000e+01	9.000000000000000000e+01	9.000000000000000000e+01	9.000000000000000000e+01	9.000000000000000000e+01	9.000000000000000000e+01	9.000000000000000000e+01	9.000000000000000000e+01	9.000000000000000000e+01	9.000000000000000000e+01	9.000000000000000000e+01	9.000000000000000000e+01	9.000000000000000000e+01	9.000000000000000000e+01	9.000000000000000000e+01	9.000000000000000000e+01
9.100000000000000000e+01	9.100000000000000000e+01	9.100000000000000000e+01	9.100000000000000000e+01	9.100000000000000000e+01	9.100000000000000000e+01	9.100000000000000000e+01	9.100000000000000000e+01	9.100000000000000000e+01	9.100000000000000000e+01	9.100000000000000000e+01	9.100000000000000000e+01	9.100000000000000000e+01	9.100000000000000000e+01	9.100000000000000000e+01	9.100000000000000000e+01	9.100000000000000000e+01	9.100000000000000000e+01	9.100000000000000000e+01
9.200000000000000000e+01	9.200000000000000000e+01	9.200000000000000000e+01	9.200000000000000000e+01	9.200000000000000000e+01	9.200000000000000000e+01	9.200000000000000000e+01	9.200000000000000000e+01	9.200000000000000000e+01	9.200000000000000000e+01	9.200000000000000000e+01	9.200000000000000000e+01	9.200000000000000000e+01	9.200000000000000000e+01	9.200000000000000000e+01	9.200000000000000000e+01	9.200000000000000000e+01	9.200000000000000000e+01	9.200000000000000000e+01
9.300000000000000000e+01	9.300000000000000000e+01	9.300000000000000000e+01	9.300000000000000000e+01	9.300000000000000000e+01	9.300000000000000000e+01	9.300000000000000000e+01	9.300000000000000000e+01	9.300000000000000000e+01	9.300000000000000000e+01	9.300000000000000000e+01	9.300000000000000000e+01	9.300000000000000000e+01	9.300000000000000000e+01	9.300000000000000000e+01	9.300000000000000000e+01	9.300000000000000000e+01	9.300000000000000000e+01	9.300000000000000000e+01
9.400000000000000000e+01	9.400000000000000000e+01	9.400000000000000000e+01	9.400000000000000000e+01	9.400000000000000000e+01	9.400000000000000000e+01	9.400000000000000000e+01	9.400000000000000000e+01	9.400000000000000000e+01	9.400000000000000000e+01	9.400000000000000000e+01	9.400000000000000000e+01	9.400000000000000000e+01	9.400000000000000000e+01	9.400000000000000000e+01	9.400000000000000000e+01	9.400000000000000000e+01	9.400000000000000000e+01	9.400000000000000000e+01
9.500000000000000000e+01	9.500000000000000000e+01	9.500000000000000000e+01	9.500000000000000000e+01	9.500000000000000000e+01	9.500000000000000000e+01	9.500000000000000000e+01	9.500000000000000000e+01	9.500000000000000000e+01	9.500000000000000000e+01	9.500000000000000000e+01	9.500000000000000000e+01	9.500000000000000000e+01	9.500000000000000000e+01	9.500000000000000000e+01	9.500000000000000000e+01	9.500000000000000000e+01	9.500000000000000000e+01	9.500000000000000000e+01
9.600000000000000000e+01	9.600000000000000000e+01	9.600000000000000000e+01	9.600000000000000000e+01	9.600000000000000000e+01	9.600000000000000000e+01	9.600000000000000000e+01	9.600000000000000000e+01	9.600000000000000000e+01	9.600000000000000000e+01	9.600000000000000000e+01	9.600000000000000000e+01	9.600000000000000000e+01	9.600000000000000000e+01	9.600000000000000000e+01	9.600000000000000000e+01	9.600000000000000000e+01	9.600000000000000000e+01	9.600000000000000000e+01
9.700000000000000000e+01	9.700000000000000000e+01	9.700000000000000000e+01	9.700000000000000000e+01	9.700000000000000000e+01	9.700000000000000000e+01	9.700000000000000000e+01	9.700000000000000000e+01	9.700000000000000000e+01	9.700000000000000000e+01	9.700000000000000000e+01	9.700000000000000000e+01	9.700000000000000000e+01	9.700000000000000000e+01	9.700000000000000000e+01	9.700000000000000000e+01	9.700000000000000000e+01	9.700000000000000000e+01	9.700000000000000000e+01
9.800000000000000000e+01	9.800000000000000000e+01	9.800000000000000000e+01	9.800000000000000000e+01	9.800000000000000000e+01	9.800000000000000000e+01	9.800000000000000000e+01	9.800000000000000000e+01	9.800000000000000000e+01	9.800000000000000000e+01	9.800000000000000000e+01	9.800000000000000000e+01	9.800000000000000000e+01	9.800000000000000000e+01	9.800000000000000000e+01	9.800000000000000000e+01	9.800000000000000000e+01	9.800000000000000000e+01	9.800000000000000000e+01
9.900000000000000000e+01	9.900000000000000000e+01	9.900000000000000000e+01	9.900000000000000000e+01	9.900000000000000000e+01	9.900000000000000000e+01	9.900000000000000000e+01	9.900000000000000000e+01	9.900000000000000000e+01	9.900000000000000000e+01	9.900000000000000000e+01	9.900000000000000000e+01	9.900000000000000000e+01	9.900000000000000000e+01	9.900000000000000000e+01	9.900000000000000000e+01	9.900000000000000000e+01	9.900000000000000000e+01	9.900000000000000000e+01
1.000000000000000000e+02	1.000000000000000000e+02	1.000000000000000000e+02	1.000000000000000000e+02	1.000000000000000000e+02	1.000000000000000000e+02	1.000000000000000000e+02	1.000000000000000000e+02	1.000000000000000000e+02	1.000000000000000000e+02	1.000000000000000000e+02	1.000000000000000000e+02	1.000000000000000000e+02	1.000000000000000000e+02	1.000000000000000000e+02	1.000000000000000000e+02	1.000000000000000000e+02	1.000000000000000000e+02	1.000000000000000000e+02
1.010000000000000000e+02	1.010000000000000000e+02	1.010000000000000000e+02	1.010000000000000000e+02	1.010000000000000000e+02	1.010000000000000000e+02	1.010000000000000000e+02	1.010000000000000000e+02	1.010000000000000000e+02	1.010000000000000000e+02	1.010000000000000000e+02	1.010000000000000000e+02	1.010000000000000000e+02	1.010000000000000000e+02	1.010000000000000000e+02	1.010000000000000000e+02	1.010000000000000000e+02	1.010000000000000000e+02	1.010000000000000000e+02
1.020000000000000000e+02	1.020000000000000000e+02	1.020000000000000000e+02	1.020000000000000000e+02	1.020000000000000000e+02	1.020000000000000000e+02	1.020000000000000000e+02	1.020000000000000000e+02	1.020000000000000000e+02	1.020000000000000000e+02	1.020000000000000000e+02	1.020000000000000000e+02	1.020000000000000000e+02	1.020000000000000000e+02	1.020000000000000000e+02	1.020000000000000000e+02	1.020000000000000000e+02	1.020000000000000000e+02	1.020000000000000000e+02
1.030000000000000000e+02	1.030000000000000000e+02	1.030000000000000000e+02	1.030000000000000000e+02	1.030000000000000000e+02	1.030000000000000000e+02	1.030000000000000000e+02	1.030000000000000000e+02	1.030000000000000000e+02	1.030000000000000000e+02	1.030000000000000000e+02	1.030000000000000000e+02	1.030000000000000000e+02	1.030000000000000000e+02	1.030000000000000000e+02	1.030000000000000000e+02	1.030000000000000000e+02	1.030000000000000000e+02	1.030000000000000000e+02
1.040000000000000000e+02	1.040000000000000000e+02	1.040000000000000000e+02	1.040000000000000000e+02	1.040000000000000000e+02	1.040000000000000000e+02	1.040000000000000000e+02	1.040000000000000000e+02	1.040000000000000000e+02	1.040000000000000000e+02	1.040000000000000000e+02	1.040000000000000000e+02	1.040000000000000000e+02	1.040000000000000000e+02	1.040000000000000000e+02	1.040000000000000000e+02	1.040000000000000000e+02	1.040000000000000000e+02	1.040000000000000000e+02
1.050000000000000000e+02	1.050000000000000000e+02	1.050000000000000000e+02	1.050000000000000000e+02	1.050000000000000000e+02	1.050000000000000000e+02	1.050000000000000000e+02	1.050000000000000000e+02	1.050000000000000000e+02	1.050000000000000000e+02	1.050000000000000000e+02	1.050000000000000000e+02	1.050000000000000000e+02	1.050000000000000000e+02	1.050000000000000000e+02	1.050000000000000000e+02	1.050000000000000000e+02	1.050000000000000000e+02	1.050000000000000000e+02
1.060000000000000000e+02	1.060000000000000000e+02	1.060000000000000000e+02	1.060000000000000000e+02	1.060000000000000000e+02	1.060000000000000000e+02	1.060000000000000000e+02	1.060000000000000000e+02	1.060000000000000000e+02	1.060000000000000000e+02	1.060000000000000000e+02	1.060000000000000000e+02	1.060000000000000000e+02	1.060000000000000000e+02	1.060000000000000000e+02	1.060000000000000000e+02	1.060000000000000000e+02	1.060000000000000000e+02	1.060000000000000000e+02
1.070000000000000000e+02	1.070000000000000000e+02	1.070000000000000000e+02	1.070000000000000000e+02	1.070000000000000000e+02	1.070000000000000000e+02	1.070000000000000000e+02	1.070000000000000000e+02	1.070000000000000000e+02	1.070000000000000000e+02	1.070000000000000000e+02	1.070000000000000000e+02	1.070000000000000000e+02	1.070000000000000000e+02	1.070000000000000000e+02	1.070000000000000000e+02	1.070000000000000000e+02	1.070000000000000000e+02	1.070000000000000000e+02
1.080000000000000000e+02	1.080000000000000000e+02	1.080000000000000000e+02	1.080000000000000000e+02	1.080000000000000000e+02	1.080000000000000000e+02	1.080000000000000000e+02	1.080000000000000000e+02	1.080000000000000000e+02	1.080000000000000000e+02	1.080000000000000000e+02	1.080000000000000000e+02	1.080000000000000000e+02	1.080000000000000000e+02	1.080000000000000000e+02	1.080000000000000000e+02	1.080000000000000000e+02	1.080000000000000000e+02	1.080000000000000000e+02
1.090000000000000000e+02	1.090000000000000000e+02	1.090000000000000000e+02	1.090000000000000000e+02	1.090000000000000000e+02	1.090000000000000000e+02	1.090000000000000000e+02	1.090000000000000000e+02	1.090000000000000000e+02	1.090000000000000000e+02	1.090000000000000000e+02	1.090000000000000000e+02	1.090000000000000000e+02	1.090000000000000000e+02	1.090000000000000000e+02	1.090000000000000000e+02	1.090000000000000000e+02	1.090000000000000000e+02	1.090000000000000000e+02
1.100000000000000000e+02	1.100000000000000000e+02	1.100000000000000000e+02	1.100000000000000000e+02	1.100000000000000000e+02	1.100000000000000000e+02	1.100000000000000000e+02	1.100000000000000000e+02	1.100000000000000000e+02	1.100000000000000000e+02	1.100000000000000000e+02	1.100000000000000000e+02	1.100000000000000000e+02	1.100000000000000000e+02	1.100000000000000000e+02	1.100000000000000000e+02	1.100000000000000000e+02	1.100000000000000000e+02	1.100000000000000000e+02
1.110000000000000000e+02	1.110000000000000000e+02	1.110000000000000000e+02	1.110000000000000000e+02	1.110000000000000000e+02	1.110000000000000000e+02	1.110000000000000000e+02	1.110000000000000000e+02	1.110000000000000000e+02	1.110000000000000000e+02	1.110000000000000000e+02	1.110000000000000000e+02	1.110000000000000000e+02	1.110000000000000000e+02	1.110000000000000000e+02	1.110000000000000000e+02	1.110000000000000000e+02	1.110000000000000000e+02	1.110000000000000000e+02
1.120000000000000000e+02	1.120000000000000000e+02	1.120000000000000000e+02	1.120000000000000000e+02	1.120000000000000000e+02	1.120000000000000000e+02	1.120000000000000000e+02	1.120000000000000000e+02	1.120000000000000000e+02	1.120000000000000000e+02	1.120000000000000000e+02	1.120000000000000000e+02	1.120000000000000000e+02	1.120000000000000000e+02	1.120000000000000000e+02	1.120000000000000000e+02	1.120000000000000000e+02	1.120000000000000000e+02	1.120000000000000000e+02
1.130000000000000000e+02	1.130000000000000000e+02	1.130000000000000000e+02	1.130000000000000000e+02	1.130000000000000000e+02	1.130000000000000000e+02	1.130000000000000000e+02	1.130000000000000000e+02	1.130000000000000000e+02	1.130000000000000000e+02	1.130000000000000000e+02	1.130000000000000000e+02	1.130000000000000000e+02	1.130000000000000000e+02	1.130000000000000000e+02	1.130000000000000000e+02	1.130000000000000000e+02	1.130000000000000000e+02	1.130000000000000000e+02
1.140000000000000000e+02	1.140000000000000000e+02	1.140000000000000000e+02	1.140000000000000000e+02	1.140000000000000000e+02	1.140000000000000000e+02	1.140000000000000000e+02	1.140000000000000000e+02	1.140000000000000000e+02	1.140000000000000000e+02	1.140000000000000000e+02	1.140000000000000000e+02	1.140000000000000000e+02	1.140000000000000000e+02	1.140000000000000000e+02	1.140000000000000000e+02	1.140000000000000000e+02	1.140000000000000000e+02	1.140000000000000000e+02
1.150000000000000000e+02	1.150000000000000000e+02	1.150000000000000000e+02	1.150000000000000000e+02	1.150000000000000000e+02	1.150000000000000000e+02	1.150000000000000000e+02	1.150000000000000000e+02	1.150000000000000000e+02	1.150000000000000000e+02	1.150000000000000000e+02	1.150000000000000000e+02	1.150000000000000000e+02	1.150000000000000000e+02	1.150000000000000000e+02	1.150000000000000000e+02	1.150000000000000000e+02	1.150000000000000000e+02	1.150000000000000000e+02
