# Supplementary material for: Intelligent driving intelligence test for autonomous vehicles with naturalistic and adversarial environment
Source: Nat Commun. 2021 Feb 2;12:748. doi: 10.1038/s41467-021-21007-8 (PMC7854639; doi:10.1038/s41467-021-21007-8)
Supplement: Supplementary file 7 — Source Data [file 41467_2021_21007_MOESM7_ESM.zip › Fig3/Fig3A/Fig3A_3d_Range_rate.csv]

-1.000000000000000000e+01	-9.000000000000000000e+00	-8.000000000000000000e+00	-7.000000000000000000e+00	-6.000000000000000000e+00	-5.000000000000000000e+00	-4.000000000000000000e+00	-3.000000000000000000e+00	-2.000000000000000000e+00	-1.000000000000000000e+00	0.000000000000000000e+00	1.000000000000000000e+00	2.000000000000000000e+00	3.000000000000000000e+00	4.000000000000000000e+00	5.000000000000000000e+00	6.000000000000000000e+00	7.000000000000000000e+00	8.000000000000000000e+00
-1.000000000000000000e+01	-9.000000000000000000e+00	-8.000000000000000000e+00	-7.000000000000000000e+00	-6.000000000000000000e+00	-5.000000000000000000e+00	-4.000000000000000000e+00	-3.000000000000000000e+00	-2.000000000000000000e+00	-1.000000000000000000e+00	0.000000000000000000e+00	1.000000000000000000e+00	2.000000000000000000e+00	3.000000000000000000e+00	4.000000000000000000e+00	5.000000000000000000e+00	6.000000000000000000e+00	7.000000000000000000e+00	8.000000000000000000e+00
-1.000000000000000000e+01	-9.000000000000000000e+00	-8.000000000000000000e+00	-7.000000000000000000e+00	-6.000000000000000000e+00	-5.000000000000000000e+00	-4.000000000000000000e+00	-3.000000000000000000e+00	-2.000000000000000000e+00	-1.000000000000000000e+00	0.000000000000000000e+00	1.000000000000000000e+00	2.000000000000000000e+00	3.000000000000000000e+00	4.000000000000000000e+00	5.000000000000000000e+00	6.000000000000000000e+00	7.000000000000000000e+00	8.000000000000000000e+00
-1.000000000000000000e+01	-9.000000000000000000e+00	-8.000000000000000000e+00	-7.000000000000000000e+00	-6.000000000000000000e+00	-5.000000000000000000e+00	-4.000000000000000000e+00	-3.000000000000000000e+00	-2.000000000000000000e+00	-1.000000000000000000e+00	0.000000000000000000e+00	1.000000000000000000e+00	2.000000000000000000e+00	3.000000000000000000e+00	4.000000000000000000e+00	5.000000000000000000e+00	6.000000000000000000e+00	7.000000000000000000e+00	8.000000000000000000e+00
-1.000000000000000000e+01	-9.000000000000000000e+00	-8.000000000000000000e+00	-7.000000000000000000e+00	-6.000000000000000000e+00	-5.000000000000000000e+00	-4.000000000000000000e+00	-3.000000000000000000e+00	-2.000000000000000000e+00	-1.000000000000000000e+00	0.000000000000000000e+00	1.000000000000000000e+00	2.000000000000000000e+00	3.000000000000000000e+00	4.000000000000000000e+00	5.000000000000000000e+00	6.000000000000000000e+00	7.000000000000000000e+00	8.000000000000000000e+00
-1.000000000000000000e+01	-9.000000000000000000e+00	-8.000000000000000000e+00	-7.000000000000000000e+00	-6.000000000000000000e+00	-5.000000000000000000e+00	-4.000000000000000000e+00	-3.000000000000000000e+00	-2.000000000000000000e+00	-1.000000000000000000e+00	0.000000000000000000e+00	1.000000000000000000e+00	2.000000000000000000e+00	3.000000000000000000e+00	4.000000000000000000e+00	5.000000000000000000e+00	6.000000000000000000e+00	7.000000000000000000e+00	8.000000000000000000e+00
-1.000000000000000000e+01	-9.000000000000000000e+00	-8.000000000000000000e+00	-7.000000000000000000e+00	-6.000000000000000000e+00	-5.000000000000000000e+00	-4.000000000000000000e+00	-3.000000000000000000e+00	-2.000000000000000000e+00	-1.000000000000000000e+00	0.000000000000000000e+00	1.000000000000000000e+00	2.000000000000000000e+00	3.000000000000000000e+00	4.000000000000000000e+00	5.000000000000000000e+00	6.000000000000000000e+00	7.000000000000000000e+00	8.000000000000000000e+00
-1.000000000000000000e+01	-9.000000000000000000e+00	-8.000000000000000000e+00	-7.000000000000000000e+00	-6.000000000000000000e+00	-5.000000000000000000e+00	-4.000000000000000000e+00	-3.000000000000000000e+00	-2.000000000000000000e+00	-1.000000000000000000e+00	0.000000000000000000e+00	1.000000000000000000e+00	2.000000000000000000e+00	3.000000000000000000e+00	4.000000000000000000e+00	5.000000000000000000e+00	6.000000000000000000e+00	7.000000000000000000e+00	8.000000000000000000e+00
-1.000000000000000000e+01	-9.000000000000000000e+00	-8.000000000000000000e+00	-7.000000000000000000e+00	-6.000000000000000000e+00	-5.000000000000000000e+00	-4.000000000000000000e+00	-3.000000000000000000e+00	-2.000000000000000000e+00	-1.000000000000000000e+00	0.000000000000000000e+00	1.000000000000000000e+00	2.000000000000000000e+00	3.000000000000000000e+00	4.000000000000000000e+00	5.000000000000000000e+00	6.000000000000000000e+00	7.000000000000000000e+00	8.000000000000000000e+00
-1.000000000000000000e+01	-9.000000000000000000e+00	-8.000000000000000000e+00	-7.000000000000000000e+00	-6.000000000000000000e+00	-5.000000000000000000e+00	-4.000000000000000000e+00	-3.000000000000000000e+00	-2.000000000000000000e+00	-1.000000000000000000e+00	0.000000000000000000e+00	1.000000000000000000e+00	2.000000000000000000e+00	3.000000000000000000e+00	4.000000000000000000e+00	5.000000000000000000e+00	6.000000000000000000e+00	7.000000000000000000e+00	8.000000000000000000e+00
-1.000000000000000000e+01	-9.000000000000000000e+00	-8.000000000000000000e+00	-7.000000000000000000e+00	-6.000000000000000000e+00	-5.000000000000000000e+00	-4.000000000000000000e+00	-3.000000000000000000e+00	-2.000000000000000000e+00	-1.000000000000000000e+00	0.000000000000000000e+00	1.000000000000000000e+00	2.000000000000000000e+00	3.000000000000000000e+00	4.000000000000000000e+00	5.000000000000000000e+00	6.000000000000000000e+00	7.000000000000000000e+00	8.000000000000000000e+00
-1.000000000000000000e+01	-9.000000000000000000e+00	-8.000000000000000000e+00	-7.000000000000000000e+00	-6.000000000000000000e+00	-5.000000000000000000e+00	-4.000000000000000000e+00	-3.000000000000000000e+00	-2.000000000000000000e+00	-1.000000000000000000e+00	0.000000000000000000e+00	1.000000000000000000e+00	2.000000000000000000e+00	3.000000000000000000e+00	4.000000000000000000e+00	5.000000000000000000e+00	6.000000000000000000e+00	7.000000000000000000e+00	8.000000000000000000e+00
-1.000000000000000000e+01	-9.000000000000000000e+00	-8.000000000000000000e+00	-7.000000000000000000e+00	-6.000000000000000000e+00	-5.000000000000000000e+00	-4.000000000000000000e+00	-3.000000000000000000e+00	-2.000000000000000000e+00	-1.000000000000000000e+00	0.000000000000000000e+00	1.000000000000000000e+00	2.000000000000000000e+00	3.000000000000000000e+00	4.000000000000000000e+00	5.000000000000000000e+00	6.000000000000000000e+00	7.000000000000000000e+00	8.000000000000000000e+00
-1.000000000000000000e+01	-9.000000000000000000e+00	-8.000000000000000000e+00	-7.000000000000000000e+00	-6.000000000000000000e+00	-5.000000000000000000e+00	-4.000000000000000000e+00	-3.000000000000000000e+00	-2.000000000000000000e+00	-1.000000000000000000e+00	0.000000000000000000e+00	1.000000000000000000e+00	2.000000000000000000e+00	3.000000000000000000e+00	4.000000000000000000e+00	5.000000000000000000e+00	6.000000000000000000e+00	7.000000000000000000e+00	8.000000000000000000e+00
-1.000000000000000000e+01	-9.000000000000000000e+00	-8.000000000000000000e+00	-7.000000000000000000e+00	-6.000000000000000000e+00	-5.000000000000000000e+00	-4.000000000000000000e+00	-3.000000000000000000e+00	-2.000000000000000000e+00	-1.000000000000000000e+00	0.000000000000000000e+00	1.000000000000000000e+00	2.000000000000000000e+00	3.000000000000000000e+00	4.000000000000000000e+00	5.000000000000000000e+00	6.000000000000000000e+00	7.000000000000000000e+00	8.000000000000000000e+00
-1.000000000000000000e+01	-9.000000000000000000e+00	-8.000000000000000000e+00	-7.000000000000000000e+00	-6.000000000000000000e+00	-5.000000000000000000e+00	-4.000000000000000000e+00	-3.000000000000000000e+00	-2.000000000000000000e+00	-1.000000000000000000e+00	0.000000000000000000e+00	1.000000000000000000e+00	2.000000000000000000e+00	3.000000000000000000e+00	4.000000000000000000e+00	5.000000000000000000e+00	6.000000000000000000e+00	7.000000000000000000e+00	8.000000000000000000e+00
-1.000000000000000000e+01	-9.000000000000000000e+00	-8.000000000000000000e+00	-7.000000000000000000e+00	-6.000000000000000000e+00	-5.000000000000000000e+00	-4.000000000000000000e+00	-3.000000000000000000e+00	-2.000000000000000000e+00	-1.000000000000000000e+00	0.000000000000000000e+00	1.000000000000000000e+00	2.000000000000000000e+00	3.000000000000000000e+00	4.000000000000000000e+00	5.000000000000000000e+00	6.000000000000000000e+00	7.000000000000000000e+00	8.000000000000000000e+00
-1.000000000000000000e+01	-9.000000000000000000e+00	-8.000000000000000000e+00	-7.000000000000000000e+00	-6.000000000000000000e+00	-5.000000000000000000e+00	-4.000000000000000000e+00	-3.000000000000000000e+00	-2.000000000000000000e+00	-1.000000000000000000e+00	0.000000000000000000e+00	1.000000000000000000e+00	2.000000000000000000e+00	3.000000000000000000e+00	4.000000000000000000e+00	5.000000000000000000e+00	6.000000000000000000e+00	7.000000000000000000e+00	8.000000000000000000e+00
-1.000000000000000000e+01	-9.000000000000000000e+00	-8.000000000000000000e+00	-7.000000000000000000e+00	-6.000000000000000000e+00	-5.000000000000000000e+00	-4.000000000000000000e+00	-3.000000000000000000e+00	-2.000000000000000000e+00	-1.000000000000000000e+00	0.000000000000000000e+00	1.000000000000000000e+00	2.000000000000000000e+00	3.000000000000000000e+00	4.000000000000000000e+00	5.000000000000000000e+00	6.000000000000000000e+00	7.000000000000000000e+00	8.000000000000000000e+00
-1.000000000000000000e+01	-9.000000000000000000e+00	-8.000000000000000000e+00	-7.000000000000000000e+00	-6.000000000000000000e+00	-5.000000000000000000e+00	-4.000000000000000000e+00	-3.000000000000000000e+00	-2.000000000000000000e+00	-1.000000000000000000e+00	0.000000000000000000e+00	1.000000000000000000e+00	2.000000000000000000e+00	3.000000000000000000e+00	4.000000000000000000e+00	5.000000000000000000e+00	6.000000000000000000e+00	7.000000000000000000e+00	8.000000000000000000e+00
-1.000000000000000000e+01	-9.000000000000000000e+00	-8.000000000000000000e+00	-7.000000000000000000e+00	-6.000000000000000000e+00	-5.000000000000000000e+00	-4.000000000000000000e+00	-3.000000000000000000e+00	-2.000000000000000000e+00	-1.000000000000000000e+00	0.000000000000000000e+00	1.000000000000000000e+00	2.000000000000000000e+00	3.000000000000000000e+00	4.000000000000000000e+00	5.000000000000000000e+00	6.000000000000000000e+00	7.000000000000000000e+00	8.000000000000000000e+00
-1.000000000000000000e+01	-9.000000000000000000e+00	-8.000000000000000000e+00	-7.000000000000000000e+00	-6.000000000000000000e+00	-5.000000000000000000e+00	-4.000000000000000000e+00	-3.000000000000000000e+00	-2.000000000000000000e+00	-1.000000000000000000e+00	0.000000000000000000e+00	1.000000000000000000e+00	2.000000000000000000e+00	3.000000000000000000e+00	4.000000000000000000e+00	5.000000000000000000e+00	6.000000000000000000e+00	7.000000000000000000e+00	8.000000000000000000e+00
-1.000000000000000000e+01	-9.000000000000000000e+00	-8.000000000000000000e+00	-7.000000000000000000e+00	-6.000000000000000000e+00	-5.000000000000000000e+00	-4.000000000000000000e+00	-3.000000000000000000e+00	-2.000000000000000000e+00	-1.000000000000000000e+00	0.000000000000000000e+00	1.000000000000000000e+00	2.000000000000000000e+00	3.000000000000000000e+00	4.000000000000000000e+00	5.000000000000000000e+00	6.000000000000000000e+00	7.000000000000000000e+00	8.000000000000000000e+00
-1.000000000000000000e+01	-9.000000000000000000e+00	-8.000000000000000000e+00	-7.000000000000000000e+00	-6.000000000000000000e+00	-5.000000000000000000e+00	-4.000000000000000000e+00	-3.000000000000000000e+00	-2.000000000000000000e+00	-1.000000000000000000e+00	0.000000000000000000e+00	1.000000000000000000e+00	2.000000000000000000e+00	3.000000000000000000e+00	4.000000000000000000e+00	5.000000000000000000e+00	6.000000000000000000e+00	7.000000000000000000e+00	8.000000000000000000e+00
-1.000000000000000000e+01	-9.000000000000000000e+00	-8.000000000000000000e+00	-7.000000000000000000e+00	-6.000000000000000000e+00	-5.000000000000000000e+00	-4.000000000000000000e+00	-3.000000000000000000e+00	-2.000000000000000000e+00	-1.000000000000000000e+00	0.000000000000000000e+00	1.000000000000000000e+00	2.000000000000000000e+00	3.000000000000000000e+00	4.000000000000000000e+00	5.000000000000000000e+00	6.000000000000000000e+00	7.000000000000000000e+00	8.000000000000000000e+00
-1.000000000000000000e+01	-9.000000000000000000e+00	-8.000000000000000000e+00	-7.000000000000000000e+00	-6.000000000000000000e+00	-5.000000000000000000e+00	-4.000000000000000000e+00	-3.000000000000000000e+00	-2.000000000000000000e+00	-1.000000000000000000e+00	0.000000000000000000e+00	1.000000000000000000e+00	2.000000000000000000e+00	3.000000000000000000e+00	4.000000000000000000e+00	5.000000000000000000e+00	6.000000000000000000e+00	7.000000000000000000e+00	8.000000000000000000e+00
-1.000000000000000000e+01	-9.000000000000000000e+00	-8.000000000000000000e+00	-7.000000000000000000e+00	-6.000000000000000000e+00	-5.000000000000000000e+00	-4.000000000000000000e+00	-3.000000000000000000e+00	-2.000000000000000000e+00	-1.000000000000000000e+00	0.000000000000000000e+00	1.000000000000000000e+00	2.000000000000000000e+00	3.000000000000000000e+00	4.000000000000000000e+00	5.000000000000000000e+00	6.000000000000000000e+00	7.000000000000000000e+00	8.000000000000000000e+00
-1.000000000000000000e+01	-9.000000000000000000e+00	-8.000000000000000000e+00	-7.000000000000000000e+00	-6.000000000000000000e+00	-5.000000000000000000e+00	-4.000000000000000000e+00	-3.000000000000000000e+00	-2.000000000000000000e+00	-1.000000000000000000e+00	0.000000000000000000e+00	1.000000000000000000e+00	2.000000000000000000e+00	3.000000000000000000e+00	4.000000000000000000e+00	5.000000000000000000e+00	6.000000000000000000e+00	7.000000000000000000e+00	8.000000000000000000e+00
-1.000000000000000000e+01	-9.000000000000000000e+00	-8.000000000000000000e+00	-7.000000000000000000e+00	-6.000000000000000000e+00	-5.000000000000000000e+00	-4.000000000000000000e+00	-3.000000000000000000e+00	-2.000000000000000000e+00	-1.000000000000000000e+00	0.000000000000000000e+00	1.000000000000000000e+00	2.000000000000000000e+00	3.000000000000000000e+00	4.000000000000000000e+00	5.000000000000000000e+00	6.000000000000000000e+00	7.000000000000000000e+00	8.000000000000000000e+00
-1.000000000000000000e+01	-9.000000000000000000e+00	-8.000000000000000000e+00	-7.000000000000000000e+00	-6.000000000000000000e+00	-5.000000000000000000e+00	-4.000000000000000000e+00	-3.000000000000000000e+00	-2.000000000000000000e+00	-1.000000000000000000e+00	0.000000000000000000e+00	1.000000000000000000e+00	2.000000000000000000e+00	3.000000000000000000e+00	4.000000000000000000e+00	5.000000000000000000e+00	6.000000000000000000e+00	7.000000000000000000e+00	8.000000000000000000e+00
-1.000000000000000000e+01	-9.000000000000000000e+00	-8.000000000000000000e+00	-7.000000000000000000e+00	-6.000000000000000000e+00	-5.000000000000000000e+00	-4.000000000000000000e+00	-3.000000000000000000e+00	-2.000000000000000000e+00	-1.000000000000000000e+00	0.000000000000000000e+00	1.000000000000000000e+00	2.000000000000000000e+00	3.000000000000000000e+00	4.000000000000000000e+00	5.000000000000000000e+00	6.000000000000000000e+00	7.000000000000000000e+00	8.000000000000000000e+00
-1.000000000000000000e+01	-9.000000000000000000e+00	-8.000000000000000000e+00	-7.000000000000000000e+00	-6.000000000000000000e+00	-5.000000000000000000e+00	-4.000000000000000000e+00	-3.000000000000000000e+00	-2.000000000000000000e+00	-1.000000000000000000e+00	0.000000000000000000e+00	1.000000000000000000e+00	2.000000000000000000e+00	3.000000000000000000e+00	4.000000000000000000e+00	5.000000000000000000e+00	6.000000000000000000e+00	7.000000000000000000e+00	8.000000000000000000e+00
-1.000000000000000000e+01	-9.000000000000000000e+00	-8.000000000000000000e+00	-7.000000000000000000e+00	-6.000000000000000000e+00	-5.000000000000000000e+00	-4.000000000000000000e+00	-3.000000000000000000e+00	-2.000000000000000000e+00	-1.000000000000000000e+00	0.000000000000000000e+00	1.000000000000000000e+00	2.000000000000000000e+00	3.000000000000000000e+00	4.000000000000000000e+00	5.000000000000000000e+00	6.000000000000000000e+00	7.000000000000000000e+00	8.000000000000000000e+00
-1.000000000000000000e+01	-9.000000000000000000e+00	-8.000000000000000000e+00	-7.000000000000000000e+00	-6.000000000000000000e+00	-5.000000000000000000e+00	-4.000000000000000000e+00	-3.000000000000000000e+00	-2.000000000000000000e+00	-1.000000000000000000e+00	0.000000000000000000e+00	1.000000000000000000e+00	2.000000000000000000e+00	3.000000000000000000e+00	4.000000000000000000e+00	5.000000000000000000e+00	6.000000000000000000e+00	7.000000000000000000e+00	8.000000000000000000e+00
-1.000000000000000000e+01	-9.000000000000000000e+00	-8.000000000000000000e+00	-7.000000000000000000e+00	-6.000000000000000000e+00	-5.000000000000000000e+00	-4.000000000000000000e+00	-3.000000000000000000e+00	-2.000000000000000000e+00	-1.000000000000000000e+00	0.000000000000000000e+00	1.000000000000000000e+00	2.000000000000000000e+00	3.000000000000000000e+00	4.000000000000000000e+00	5.000000000000000000e+00	6.000000000000000000e+00	7.000000000000000000e+00	8.000000000000000000e+00
-1.000000000000000000e+01	-9.000000000000000000e+00	-8.000000000000000000e+00	-7.000000000000000000e+00	-6.000000000000000000e+00	-5.000000000000000000e+00	-4.000000000000000000e+00	-3.000000000000000000e+00	-2.000000000000000000e+00	-1.000000000000000000e+00	0.000000000000000000e+00	1.000000000000000000e+00	2.000000000000000000e+00	3.000000000000000000e+00	4.000000000000000000e+00	5.000000000000000000e+00	6.000000000000000000e+00	7.000000000000000000e+00	8.000000000000000000e+00
-1.000000000000000000e+01	-9.000000000000000000e+00	-8.000000000000000000e+00	-7.000000000000000000e+00	-6.000000000000000000e+00	-5.000000000000000000e+00	-4.000000000000000000e+00	-3.000000000000000000e+00	-2.000000000000000000e+00	-1.000000000000000000e+00	0.000000000000000000e+00	1.000000000000000000e+00	2.000000000000000000e+00	3.000000000000000000e+00	4.000000000000000000e+00	5.000000000000000000e+00	6.000000000000000000e+00	7.000000000000000000e+00	8.000000000000000000e+00
-1.000000000000000000e+01	-9.000000000000000000e+00	-8.000000000000000000e+00	-7.000000000000000000e+00	-6.000000000000000000e+00	-5.000000000000000000e+00	-4.000000000000000000e+00	-3.000000000000000000e+00	-2.000000000000000000e+00	-1.000000000000000000e+00	0.000000000000000000e+00	1.000000000000000000e+00	2.000000000000000000e+00	3.000000000000000000e+00	4.000000000000000000e+00	5.000000000000000000e+00	6.000000000000000000e+00	7.000000000000000000e+00	8.000000000000000000e+00
-1.000000000000000000e+01	-9.000000000000000000e+00	-8.000000000000000000e+00	-7.000000000000000000e+00	-6.000000000000000000e+00	-5.000000000000000000e+00	-4.000000000000000000e+00	-3.000000000000000000e+00	-2.000000000000000000e+00	-1.000000000000000000e+00	0.000000000000000000e+00	1.000000000000000000e+00	2.000000000000000000e+00	3.000000000000000000e+00	4.000000000000000000e+00	5.000000000000000000e+00	6.000000000000000000e+00	7.000000000000000000e+00	8.000000000000000000e+00
-1.000000000000000000e+01	-9.000000000000000000e+00	-8.000000000000000000e+00	-7.000000000000000000e+00	-6.000000000000000000e+00	-5.000000000000000000e+00	-4.000000000000000000e+00	-3.000000000000000000e+00	-2.000000000000000000e+00	-1.000000000000000000e+00	0.000000000000000000e+00	1.000000000000000000e+00	2.000000000000000000e+00	3.000000000000000000e+00	4.000000000000000000e+00	5.000000000000000000e+00	6.000000000000000000e+00	7.000000000000000000e+00	8.000000000000000000e+00
-1.000000000000000000e+01	-9.000000000000000000e+00	-8.000000000000000000e+00	-7.000000000000000000e+00	-6.000000000000000000e+00	-5.000000000000000000e+00	-4.000000000000000000e+00	-3.000000000000000000e+00	-2.000000000000000000e+00	-1.000000000000000000e+00	0.000000000000000000e+00	1.000000000000000000e+00	2.000000000000000000e+00	3.000000000000000000e+00	4.000000000000000000e+00	5.000000000000000000e+00	6.000000000000000000e+00	7.000000000000000000e+00	8.000000000000000000e+00
-1.000000000000000000e+01	-9.000000000000000000e+00	-8.000000000000000000e+00	-7.000000000000000000e+00	-6.000000000000000000e+00	-5.000000000000000000e+00	-4.000000000000000000e+00	-3.000000000000000000e+00	-2.000000000000000000e+00	-1.000000000000000000e+00	0.000000000000000000e+00	1.000000000000000000e+00	2.000000000000000000e+00	3.000000000000000000e+00	4.000000000000000000e+00	5.000000000000000000e+00	6.000000000000000000e+00	7.000000000000000000e+00	8.000000000000000000e+00
-1.000000000000000000e+01	-9.000000000000000000e+00	-8.000000000000000000e+00	-7.000000000000000000e+00	-6.000000000000000000e+00	-5.000000000000000000e+00	-4.000000000000000000e+00	-3.000000000000000000e+00	-2.000000000000000000e+00	-1.000000000000000000e+00	0.000000000000000000e+00	1.000000000000000000e+00	2.000000000000000000e+00	3.000000000000000000e+00	4.000000000000000000e+00	5.000000000000000000e+00	6.000000000000000000e+00	7.000000000000000000e+00	8.000000000000000000e+00
-1.000000000000000000e+01	-9.000000000000000000e+00	-8.000000000000000000e+00	-7.000000000000000000e+00	-6.000000000000000000e+00	-5.000000000000000000e+00	-4.000000000000000000e+00	-3.000000000000000000e+00	-2.000000000000000000e+00	-1.000000000000000000e+00	0.000000000000000000e+00	1.000000000000000000e+00	2.000000000000000000e+00	3.000000000000000000e+00	4.000000000000000000e+00	5.000000000000000000e+00	6.000000000000000000e+00	7.000000000000000000e+00	8.000000000000000000e+00
-1.000000000000000000e+01	-9.000000000000000000e+00	-8.000000000000000000e+00	-7.000000000000000000e+00	-6.000000000000000000e+00	-5.000000000000000000e+00	-4.000000000000000000e+00	-3.000000000000000000e+00	-2.000000000000000000e+00	-1.000000000000000000e+00	0.000000000000000000e+00	1.000000000000000000e+00	2.000000000000000000e+00	3.000000000000000000e+00	4.000000000000000000e+00	5.000000000000000000e+00	6.000000000000000000e+00	7.000000000000000000e+00	8.000000000000000000e+00
-1.000000000000000000e+01	-9.000000000000000000e+00	-8.000000000000000000e+00	-7.000000000000000000e+00	-6.000000000000000000e+00	-5.000000000000000000e+00	-4.000000000000000000e+00	-3.000000000000000000e+00	-2.000000000000000000e+00	-1.000000000000000000e+00	0.000000000000000000e+00	1.000000000000000000e+00	2.000000000000000000e+00	3.000000000000000000e+00	4.000000000000000000e+00	5.000000000000000000e+00	6.000000000000000000e+00	7.000000000000000000e+00	8.000000000000000000e+00
-1.000000000000000000e+01	-9.000000000000000000e+00	-8.000000000000000000e+00	-7.000000000000000000e+00	-6.000000000000000000e+00	-5.000000000000000000e+00	-4.000000000000000000e+00	-3.000000000000000000e+00	-2.000000000000000000e+00	-1.000000000000000000e+00	0.000000000000000000e+00	1.000000000000000000e+00	2.000000000000000000e+00	3.000000000000000000e+00	4.000000000000000000e+00	5.000000000000000000e+00	6.000000000000000000e+00	7.000000000000000000e+00	8.000000000000000000e+00
-1.000000000000000000e+01	-9.000000000000000000e+00	-8.000000000000000000e+00	-7.000000000000000000e+00	-6.000000000000000000e+00	-5.000000000000000000e+00	-4.000000000000000000e+00	-3.000000000000000000e+00	-2.000000000000000000e+00	-1.000000000000000000e+00	0.000000000000000000e+00	1.000000000000000000e+00	2.000000000000000000e+00	3.000000000000000000e+00	4.000000000000000000e+00	5.000000000000000000e+00	6.000000000000000000e+00	7.000000000000000000e+00	8.000000000000000000e+00
-1.000000000000000000e+01	-9.000000000000000000e+00	-8.000000000000000000e+00	-7.000000000000000000e+00	-6.000000000000000000e+00	-5.000000000000000000e+00	-4.000000000000000000e+00	-3.000000000000000000e+00	-2.000000000000000000e+00	-1.000000000000000000e+00	0.000000000000000000e+00	1.000000000000000000e+00	2.000000000000000000e+00	3.000000000000000000e+00	4.000000000000000000e+00	5.000000000000000000e+00	6.000000000000000000e+00	7.000000000000000000e+00	8.000000000000000000e+00
-1.000000000000000000e+01	-9.000000000000000000e+00	-8.000000000000000000e+00	-7.000000000000000000e+00	-6.000000000000000000e+00	-5.000000000000000000e+00	-4.000000000000000000e+00	-3.000000000000000000e+00	-2.000000000000000000e+00	-1.000000000000000000e+00	0.000000000000000000e+00	1.000000000000000000e+00	2.000000000000000000e+00	3.000000000000000000e+00	4.000000000000000000e+00	5.000000000000000000e+00	6.000000000000000000e+00	7.000000000000000000e+00	8.000000000000000000e+00
-1.000000000000000000e+01	-9.000000000000000000e+00	-8.000000000000000000e+00	-7.000000000000000000e+00	-6.000000000000000000e+00	-5.000000000000000000e+00	-4.000000000000000000e+00	-3.000000000000000000e+00	-2.000000000000000000e+00	-1.000000000000000000e+00	0.000000000000000000e+00	1.000000000000000000e+00	2.000000000000000000e+00	3.000000000000000000e+00	4.000000000000000000e+00	5.000000000000000000e+00	6.000000000000000000e+00	7.000000000000000000e+00	8.000000000000000000e+00
-1.000000000000000000e+01	-9.000000000000000000e+00	-8.000000000000000000e+00	-7.000000000000000000e+00	-6.000000000000000000e+00	-5.000000000000000000e+00	-4.000000000000000000e+00	-3.000000000000000000e+00	-2.000000000000000000e+00	-1.000000000000000000e+00	0.000000000000000000e+00	1.000000000000000000e+00	2.000000000000000000e+00	3.000000000000000000e+00	4.000000000000000000e+00	5.000000000000000000e+00	6.000000000000000000e+00	7.000000000000000000e+00	8.000000000000000000e+00
-1.000000000000000000e+01	-9.000000000000000000e+00	-8.000000000000000000e+00	-7.000000000000000000e+00	-6.000000000000000000e+00	-5.000000000000000000e+00	-4.000000000000000000e+00	-3.000000000000000000e+00	-2.000000000000000000e+00	-1.000000000000000000e+00	0.000000000000000000e+00	1.000000000000000000e+00	2.000000000000000000e+00	3.000000000000000000e+00	4.000000000000000000e+00	5.000000000000000000e+00	6.000000000000000000e+00	7.000000000000000000e+00	8.000000000000000000e+00
-1.000000000000000000e+01	-9.000000000000000000e+00	-8.000000000000000000e+00	-7.000000000000000000e+00	-6.000000000000000000e+00	-5.000000000000000000e+00	-4.000000000000000000e+00	-3.000000000000000000e+00	-2.000000000000000000e+00	-1.000000000000000000e+00	0.000000000000000000e+00	1.000000000000000000e+00	2.000000000000000000e+00	3.000000000000000000e+00	4.000000000000000000e+00	5.000000000000000000e+00	6.000000000000000000e+00	7.000000000000000000e+00	8.000000000000000000e+00
-1.000000000000000000e+01	-9.000000000000000000e+00	-8.000000000000000000e+00	-7.000000000000000000e+00	-6.000000000000000000e+00	-5.000000000000000000e+00	-4.000000000000000000e+00	-3.000000000000000000e+00	-2.000000000000000000e+00	-1.000000000000000000e+00	0.000000000000000000e+00	1.000000000000000000e+00	2.000000000000000000e+00	3.000000000000000000e+00	4.000000000000000000e+00	5.000000000000000000e+00	6.000000000000000000e+00	7.000000000000000000e+00	8.000000000000000000e+00
-1.000000000000000000e+01	-9.000000000000000000e+00	-8.000000000000000000e+00	-7.000000000000000000e+00	-6.000000000000000000e+00	-5.000000000000000000e+00	-4.000000000000000000e+00	-3.000000000000000000e+00	-2.000000000000000000e+00	-1.000000000000000000e+00	0.000000000000000000e+00	1.000000000000000000e+00	2.000000000000000000e+00	3.000000000000000000e+00	4.000000000000000000e+00	5.000000000000000000e+00	6.000000000000000000e+00	7.000000000000000000e+00	8.000000000000000000e+00
-1.000000000000000000e+01	-9.000000000000000000e+00	-8.000000000000000000e+00	-7.000000000000000000e+00	-6.000000000000000000e+00	-5.000000000000000000e+00	-4.000000000000000000e+00	-3.000000000000000000e+00	-2.000000000000000000e+00	-1.000000000000000000e+00	0.000000000000000000e+00	1.000000000000000000e+00	2.000000000000000000e+00	3.000000000000000000e+00	4.000000000000000000e+00	5.000000000000000000e+00	6.000000000000000000e+00	7.000000000000000000e+00	8.000000000000000000e+00
-1.000000000000000000e+01	-9.000000000000000000e+00	-8.000000000000000000e+00	-7.000000000000000000e+00	-6.000000000000000000e+00	-5.000000000000000000e+00	-4.000000000000000000e+00	-3.000000000000000000e+00	-2.000000000000000000e+00	-1.000000000000000000e+00	0.000000000000000000e+00	1.000000000000000000e+00	2.000000000000000000e+00	3.000000000000000000e+00	4.000000000000000000e+00	5.000000000000000000e+00	6.000000000000000000e+00	7.000000000000000000e+00	8.000000000000000000e+00
-1.000000000000000000e+01	-9.000000000000000000e+00	-8.000000000000000000e+00	-7.000000000000000000e+00	-6.000000000000000000e+00	-5.000000000000000000e+00	-4.000000000000000000e+00	-3.000000000000000000e+00	-2.000000000000000000e+00	-1.000000000000000000e+00	0.000000000000000000e+00	1.000000000000000000e+00	2.000000000000000000e+00	3.000000000000000000e+00	4.000000000000000000e+00	5.000000000000000000e+00	6.000000000000000000e+00	7.000000000000000000e+00	8.000000000000000000e+00
-1.000000000000000000e+01	-9.000000000000000000e+00	-8.000000000000000000e+00	-7.000000000000000000e+00	-6.000000000000000000e+00	-5.000000000000000000e+00	-4.000000000000000000e+00	-3.000000000000000000e+00	-2.000000000000000000e+00	-1.000000000000000000e+00	0.000000000000000000e+00	1.000000000000000000e+00	2.000000000000000000e+00	3.000000000000000000e+00	4.000000000000000000e+00	5.000000000000000000e+00	6.000000000000000000e+00	7.000000000000000000e+00	8.000000000000000000e+00
-1.000000000000000000e+01	-9.000000000000000000e+00	-8.000000000000000000e+00	-7.000000000000000000e+00	-6.000000000000000000e+00	-5.000000000000000000e+00	-4.000000000000000000e+00	-3.000000000000000000e+00	-2.000000000000000000e+00	-1.000000000000000000e+00	0.000000000000000000e+00	1.000000000000000000e+00	2.000000000000000000e+00	3.000000000000000000e+00	4.000000000000000000e+00	5.000000000000000000e+00	6.000000000000000000e+00	7.000000000000000000e+00	8.000000000000000000e+00
-1.000000000000000000e+01	-9.000000000000000000e+00	-8.000000000000000000e+00	-7.000000000000000000e+00	-6.000000000000000000e+00	-5.000000000000000000e+00	-4.000000000000000000e+00	-3.000000000000000000e+00	-2.000000000000000000e+00	-1.000000000000000000e+00	0.000000000000000000e+00	1.000000000000000000e+00	2.000000000000000000e+00	3.000000000000000000e+00	4.000000000000000000e+00	5.000000000000000000e+00	6.000000000000000000e+00	7.000000000000000000e+00	8.000000000000000000e+00
-1.000000000000000000e+01	-9.000000000000000000e+00	-8.000000000000000000e+00	-7.000000000000000000e+00	-6.000000000000000000e+00	-5.000000000000000000e+00	-4.000000000000000000e+00	-3.000000000000000000e+00	-2.000000000000000000e+00	-1.000000000000000000e+00	0.000000000000000000e+00	1.000000000000000000e+00	2.000000000000000000e+00	3.000000000000000000e+00	4.000000000000000000e+00	5.000000000000000000e+00	6.000000000000000000e+00	7.000000000000000000e+00	8.000000000000000000e+00
-1.000000000000000000e+01	-9.000000000000000000e+00	-8.000000000000000000e+00	-7.000000000000000000e+00	-6.000000000000000000e+00	-5.000000000000000000e+00	-4.000000000000000000e+00	-3.000000000000000000e+00	-2.000000000000000000e+00	-1.000000000000000000e+00	0.000000000000000000e+00	1.000000000000000000e+00	2.000000000000000000e+00	3.000000000000000000e+00	4.000000000000000000e+00	5.000000000000000000e+00	6.000000000000000000e+00	7.000000000000000000e+00	8.000000000000000000e+00
-1.000000000000000000e+01	-9.000000000000000000e+00	-8.000000000000000000e+00	-7.000000000000000000e+00	-6.000000000000000000e+00	-5.000000000000000000e+00	-4.000000000000000000e+00	-3.000000000000000000e+00	-2.000000000000000000e+00	-1.000000000000000000e+00	0.000000000000000000e+00	1.000000000000000000e+00	2.000000000000000000e+00	3.000000000000000000e+00	4.000000000000000000e+00	5.000000000000000000e+00	6.000000000000000000e+00	7.000000000000000000e+00	8.000000000000000000e+00
-1.000000000000000000e+01	-9.000000000000000000e+00	-8.000000000000000000e+00	-7.000000000000000000e+00	-6.000000000000000000e+00	-5.000000000000000000e+00	-4.000000000000000000e+00	-3.000000000000000000e+00	-2.000000000000000000e+00	-1.000000000000000000e+00	0.000000000000000000e+00	1.000000000000000000e+00	2.000000000000000000e+00	3.000000000000000000e+00	4.000000000000000000e+00	5.000000000000000000e+00	6.000000000000000000e+00	7.000000000000000000e+00	8.000000000000000000e+00
-1.000000000000000000e+01	-9.000000000000000000e+00	-8.000000000000000000e+00	-7.000000000000000000e+00	-6.000000000000000000e+00	-5.000000000000000000e+00	-4.000000000000000000e+00	-3.000000000000000000e+00	-2.000000000000000000e+00	-1.000000000000000000e+00	0.000000000000000000e+00	1.000000000000000000e+00	2.000000000000000000e+00	3.000000000000000000e+00	4.000000000000000000e+00	5.000000000000000000e+00	6.000000000000000000e+00	7.000000000000000000e+00	8.000000000000000000e+00
-1.000000000000000000e+01	-9.000000000000000000e+00	-8.000000000000000000e+00	-7.000000000000000000e+00	-6.000000000000000000e+00	-5.000000000000000000e+00	-4.000000000000000000e+00	-3.000000000000000000e+00	-2.000000000000000000e+00	-1.000000000000000000e+00	0.000000000000000000e+00	1.000000000000000000e+00	2.000000000000000000e+00	3.000000000000000000e+00	4.000000000000000000e+00	5.000000000000000000e+00	6.000000000000000000e+00	7.000000000000000000e+00	8.000000000000000000e+00
-1.000000000000000000e+01	-9.000000000000000000e+00	-8.000000000000000000e+00	-7.000000000000000000e+00	-6.000000000000000000e+00	-5.000000000000000000e+00	-4.000000000000000000e+00	-3.000000000000000000e+00	-2.000000000000000000e+00	-1.000000000000000000e+00	0.000000000000000000e+00	1.000000000000000000e+00	2.000000000000000000e+00	3.000000000000000000e+00	4.000000000000000000e+00	5.000000000000000000e+00	6.000000000000000000e+00	7.000000000000000000e+00	8.000000000000000000e+00
-1.000000000000000000e+01	-9.000000000000000000e+00	-8.000000000000000000e+00	-7.000000000000000000e+00	-6.000000000000000000e+00	-5.000000000000000000e+00	-4.000000000000000000e+00	-3.000000000000000000e+00	-2.000000000000000000e+00	-1.000000000000000000e+00	0.000000000000000000e+00	1.000000000000000000e+00	2.000000000000000000e+00	3.000000000000000000e+00	4.000000000000000000e+00	5.000000000000000000e+00	6.000000000000000000e+00	7.000000000000000000e+00	8.000000000000000000e+00
-1.000000000000000000e+01	-9.000000000000000000e+00	-8.000000000000000000e+00	-7.000000000000000000e+00	-6.000000000000000000e+00	-5.000000000000000000e+00	-4.000000000000000000e+00	-3.000000000000000000e+00	-2.000000000000000000e+00	-1.000000000000000000e+00	0.000000000000000000e+00	1.000000000000000000e+00	2.000000000000000000e+00	3.000000000000000000e+00	4.000000000000000000e+00	5.000000000000000000e+00	6.000000000000000000e+00	7.000000000000000000e+00	8.000000000000000000e+00
-1.000000000000000000e+01	-9.000000000000000000e+00	-8.000000000000000000e+00	-7.000000000000000000e+00	-6.000000000000000000e+00	-5.000000000000000000e+00	-4.000000000000000000e+00	-3.000000000000000000e+00	-2.000000000000000000e+00	-1.000000000000000000e+00	0.000000000000000000e+00	1.000000000000000000e+00	2.000000000000000000e+00	3.000000000000000000e+00	4.000000000000000000e+00	5.000000000000000000e+00	6.000000000000000000e+00	7.000000000000000000e+00	8.000000000000000000e+00
-1.000000000000000000e+01	-9.000000000000000000e+00	-8.000000000000000000e+00	-7.000000000000000000e+00	-6.000000000000000000e+00	-5.000000000000000000e+00	-4.000000000000000000e+00	-3.000000000000000000e+00	-2.000000000000000000e+00	-1.000000000000000000e+00	0.000000000000000000e+00	1.000000000000000000e+00	2.000000000000000000e+00	3.000000000000000000e+00	4.000000000000000000e+00	5.000000000000000000e+00	6.000000000000000000e+00	7.000000000000000000e+00	8.000000000000000000e+00
-1.000000000000000000e+01	-9.000000000000000000e+00	-8.000000000000000000e+00	-7.000000000000000000e+00	-6.000000000000000000e+00	-5.000000000000000000e+00	-4.000000000000000000e+00	-3.000000000000000000e+00	-2.000000000000000000e+00	-1.000000000000000000e+00	0.000000000000000000e+00	1.000000000000000000e+00	2.000000000000000000e+00	3.000000000000000000e+00	4.000000000000000000e+00	5.000000000000000000e+00	6.000000000000000000e+00	7.000000000000000000e+00	8.000000000000000000e+00
-1.000000000000000000e+01	-9.000000000000000000e+00	-8.000000000000000000e+00	-7.000000000000000000e+00	-6.000000000000000000e+00	-5.000000000000000000e+00	-4.000000000000000000e+00	-3.000000000000000000e+00	-2.000000000000000000e+00	-1.000000000000000000e+00	0.000000000000000000e+00	1.000000000000000000e+00	2.000000000000000000e+00	3.000000000000000000e+00	4.000000000000000000e+00	5.000000000000000000e+00	6.000000000000000000e+00	7.000000000000000000e+00	8.000000000000000000e+00
-1.000000000000000000e+01	-9.000000000000000000e+00	-8.000000000000000000e+00	-7.000000000000000000e+00	-6.000000000000000000e+00	-5.000000000000000000e+00	-4.000000000000000000e+00	-3.000000000000000000e+00	-2.000000000000000000e+00	-1.000000000000000000e+00	0.000000000000000000e+00	1.000000000000000000e+00	2.000000000000000000e+00	3.000000000000000000e+00	4.000000000000000000e+00	5.000000000000000000e+00	6.000000000000000000e+00	7.000000000000000000e+00	8.000000000000000000e+00
-1.000000000000000000e+01	-9.000000000000000000e+00	-8.000000000000000000e+00	-7.000000000000000000e+00	-6.000000000000000000e+00	-5.000000000000000000e+00	-4.000000000000000000e+00	-3.000000000000000000e+00	-2.000000000000000000e+00	-1.000000000000000000e+00	0.000000000000000000e+00	1.000000000000000000e+00	2.000000000000000000e+00	3.000000000000000000e+00	4.000000000000000000e+00	5.000000000000000000e+00	6.000000000000000000e+00	7.000000000000000000e+00	8.000000000000000000e+00
-1.000000000000000000e+01	-9.000000000000000000e+00	-8.000000000000000000e+00	-7.000000000000000000e+00	-6.000000000000000000e+00	-5.000000000000000000e+00	-4.000000000000000000e+00	-3.000000000000000000e+00	-2.000000000000000000e+00	-1.000000000000000000e+00	0.000000000000000000e+00	1.000000000000000000e+00	2.000000000000000000e+00	3.000000000000000000e+00	4.000000000000000000e+00	5.000000000000000000e+00	6.000000000000000000e+00	7.000000000000000000e+00	8.000000000000000000e+00
-1.000000000000000000e+01	-9.000000000000000000e+00	-8.000000000000000000e+00	-7.000000000000000000e+00	-6.000000000000000000e+00	-5.000000000000000000e+00	-4.000000000000000000e+00	-3.000000000000000000e+00	-2.000000000000000000e+00	-1.000000000000000000e+00	0.000000000000000000e+00	1.000000000000000000e+00	2.000000000000000000e+00	3.000000000000000000e+00	4.000000000000000000e+00	5.000000000000000000e+00	6.000000000000000000e+00	7.000000000000000000e+00	8.000000000000000000e+00
-1.000000000000000000e+01	-9.000000000000000000e+00	-8.000000000000000000e+00	-7.000000000000000000e+00	-6.000000000000000000e+00	-5.000000000000000000e+00	-4.000000000000000000e+00	-3.000000000000000000e+00	-2.000000000000000000e+00	-1.000000000000000000e+00	0.000000000000000000e+00	1.000000000000000000e+00	2.000000000000000000e+00	3.000000000000000000e+00	4.000000000000000000e+00	5.000000000000000000e+00	6.000000000000000000e+00	7.000000000000000000e+00	8.000000000000000000e+00
-1.000000000000000000e+01	-9.000000000000000000e+00	-8.000000000000000000e+00	-7.000000000000000000e+00	-6.000000000000000000e+00	-5.000000000000000000e+00	-4.000000000000000000e+00	-3.000000000000000000e+00	-2.000000000000000000e+00	-1.000000000000000000e+00	0.000000000000000000e+00	1.000000000000000000e+00	2.000000000000000000e+00	3.000000000000000000e+00	4.000000000000000000e+00	5.000000000000000000e+00	6.000000000000000000e+00	7.000000000000000000e+00	8.000000000000000000e+00
-1.000000000000000000e+01	-9.000000000000000000e+00	-8.000000000000000000e+00	-7.000000000000000000e+00	-6.000000000000000000e+00	-5.000000000000000000e+00	-4.000000000000000000e+00	-3.000000000000000000e+00	-2.000000000000000000e+00	-1.000000000000000000e+00	0.000000000000000000e+00	1.000000000000000000e+00	2.000000000000000000e+00	3.000000000000000000e+00	4.000000000000000000e+00	5.000000000000000000e+00	6.000000000000000000e+00	7.000000000000000000e+00	8.000000000000000000e+00
-1.000000000000000000e+01	-9.000000000000000000e+00	-8.000000000000000000e+00	-7.000000000000000000e+00	-6.000000000000000000e+00	-5.000000000000000000e+00	-4.000000000000000000e+00	-3.000000000000000000e+00	-2.000000000000000000e+00	-1.000000000000000000e+00	0.000000000000000000e+00	1.000000000000000000e+00	2.000000000000000000e+00	3.000000000000000000e+00	4.000000000000000000e+00	5.000000000000000000e+00	6.000000000000000000e+00	7.000000000000000000e+00	8.000000000000000000e+00
-1.000000000000000000e+01	-9.000000000000000000e+00	-8.000000000000000000e+00	-7.000000000000000000e+00	-6.000000000000000000e+00	-5.000000000000000000e+00	-4.000000000000000000e+00	-3.000000000000000000e+00	-2.000000000000000000e+00	-1.000000000000000000e+00	0.000000000000000000e+00	1.000000000000000000e+00	2.000000000000000000e+00	3.000000000000000000e+00	4.000000000000000000e+00	5.000000000000000000e+00	6.000000000000000000e+00	7.000000000000000000e+00	8.000000000000000000e+00
-1.000000000000000000e+01	-9.000000000000000000e+00	-8.000000000000000000e+00	-7.000000000000000000e+00	-6.000000000000000000e+00	-5.000000000000000000e+00	-4.000000000000000000e+00	-3.000000000000000000e+00	-2.000000000000000000e+00	-1.000000000000000000e+00	0.000000000000000000e+00	1.000000000000000000e+00	2.000000000000000000e+00	3.000000000000000000e+00	4.000000000000000000e+00	5.000000000000000000e+00	6.000000000000000000e+00	7.000000000000000000e+00	8.000000000000000000e+00
-1.000000000000000000e+01	-9.000000000000000000e+00	-8.000000000000000000e+00	-7.000000000000000000e+00	-6.000000000000000000e+00	-5.000000000000000000e+00	-4.000000000000000000e+00	-3.000000000000000000e+00	-2.000000000000000000e+00	-1.000000000000000000e+00	0.000000000000000000e+00	1.000000000000000000e+00	2.000000000000000000e+00	3.000000000000000000e+00	4.000000000000000000e+00	5.000000000000000000e+00	6.000000000000000000e+00	7.000000000000000000e+00	8.000000000000000000e+00
-1.000000000000000000e+01	-9.000000000000000000e+00	-8.000000000000000000e+00	-7.000000000000000000e+00	-6.000000000000000000e+00	-5.000000000000000000e+00	-4.000000000000000000e+00	-3.000000000000000000e+00	-2.000000000000000000e+00	-1.000000000000000000e+00	0.000000000000000000e+00	1.000000000000000000e+00	2.000000000000000000e+00	3.000000000000000000e+00	4.000000000000000000e+00	5.000000000000000000e+00	6.000000000000000000e+00	7.000000000000000000e+00	8.000000000000000000e+00
-1.000000000000000000e+01	-9.000000000000000000e+00	-8.000000000000000000e+00	-7.000000000000000000e+00	-6.000000000000000000e+00	-5.000000000000000000e+00	-4.000000000000000000e+00	-3.000000000000000000e+00	-2.000000000000000000e+00	-1.000000000000000000e+00	0.000000000000000000e+00	1.000000000000000000e+00	2.000000000000000000e+00	3.000000000000000000e+00	4.000000000000000000e+00	5.000000000000000000e+00	6.000000000000000000e+00	7.000000000000000000e+00	8.000000000000000000e+00
-1.000000000000000000e+01	-9.000000000000000000e+00	-8.000000000000000000e+00	-7.000000000000000000e+00	-6.000000000000000000e+00	-5.000000000000000000e+00	-4.000000000000000000e+00	-3.000000000000000000e+00	-2.000000000000000000e+00	-1.000000000000000000e+00	0.000000000000000000e+00	1.000000000000000000e+00	2.000000000000000000e+00	3.000000000000000000e+00	4.000000000000000000e+00	5.000000000000000000e+00	6.000000000000000000e+00	7.000000000000000000e+00	8.000000000000000000e+00
-1.000000000000000000e+01	-9.000000000000000000e+00	-8.000000000000000000e+00	-7.000000000000000000e+00	-6.000000000000000000e+00	-5.000000000000000000e+00	-4.000000000000000000e+00	-3.000000000000000000e+00	-2.000000000000000000e+00	-1.000000000000000000e+00	0.000000000000000000e+00	1.000000000000000000e+00	2.000000000000000000e+00	3.000000000000000000e+00	4.000000000000000000e+00	5.000000000000000000e+00	6.000000000000000000e+00	7.000000000000000000e+00	8.000000000000000000e+00
-1.000000000000000000e+01	-9.000000000000000000e+00	-8.000000000000000000e+00	-7.000000000000000000e+00	-6.000000000000000000e+00	-5.000000000000000000e+00	-4.000000000000000000e+00	-3.000000000000000000e+00	-2.000000000000000000e+00	-1.000000000000000000e+00	0.000000000000000000e+00	1.000000000000000000e+00	2.000000000000000000e+00	3.000000000000000000e+00	4.000000000000000000e+00	5.000000000000000000e+00	6.000000000000000000e+00	7.000000000000000000e+00	8.000000000000000000e+00
-1.000000000000000000e+01	-9.000000000000000000e+00	-8.000000000000000000e+00	-7.000000000000000000e+00	-6.000000000000000000e+00	-5.000000000000000000e+00	-4.000000000000000000e+00	-3.000000000000000000e+00	-2.000000000000000000e+00	-1.000000000000000000e+00	0.000000000000000000e+00	1.000000000000000000e+00	2.000000000000000000e+00	3.000000000000000000e+00	4.000000000000000000e+00	5.000000000000000000e+00	6.000000000000000000e+00	7.000000000000000000e+00	8.000000000000000000e+00
-1.000000000000000000e+01	-9.000000000000000000e+00	-8.000000000000000000e+00	-7.000000000000000000e+00	-6.000000000000000000e+00	-5.000000000000000000e+00	-4.000000000000000000e+00	-3.000000000000000000e+00	-2.000000000000000000e+00	-1.000000000000000000e+00	0.000000000000000000e+00	1.000000000000000000e+00	2.000000000000000000e+00	3.000000000000000000e+00	4.000000000000000000e+00	5.000000000000000000e+00	6.000000000000000000e+00	7.000000000000000000e+00	8.000000000000000000e+00
-1.000000000000000000e+01	-9.000000000000000000e+00	-8.000000000000000000e+00	-7.000000000000000000e+00	-6.000000000000000000e+00	-5.000000000000000000e+00	-4.000000000000000000e+00	-3.000000000000000000e+00	-2.000000000000000000e+00	-1.000000000000000000e+00	0.000000000000000000e+00	1.000000000000000000e+00	2.000000000000000000e+00	3.000000000000000000e+00	4.000000000000000000e+00	5.000000000000000000e+00	6.000000000000000000e+00	7.000000000000000000e+00	8.000000000000000000e+00
-1.000000000000000000e+01	-9.000000000000000000e+00	-8.000000000000000000e+00	-7.000000000000000000e+00	-6.000000000000000000e+00	-5.000000000000000000e+00	-4.000000000000000000e+00	-3.000000000000000000e+00	-2.000000000000000000e+00	-1.000000000000000000e+00	0.000000000000000000e+00	1.000000000000000000e+00	2.000000000000000000e+00	3.000000000000000000e+00	4.000000000000000000e+00	5.000000000000000000e+00	6.000000000000000000e+00	7.000000000000000000e+00	8.000000000000000000e+00
-1.000000000000000000e+01	-9.000000000000000000e+00	-8.000000000000000000e+00	-7.000000000000000000e+00	-6.000000000000000000e+00	-5.000000000000000000e+00	-4.000000000000000000e+00	-3.000000000000000000e+00	-2.000000000000000000e+00	-1.000000000000000000e+00	0.000000000000000000e+00	1.000000000000000000e+00	2.000000000000000000e+00	3.000000000000000000e+00	4.000000000000000000e+00	5.000000000000000000e+00	6.000000000000000000e+00	7.000000000000000000e+00	8.000000000000000000e+00
-1.000000000000000000e+01	-9.000000000000000000e+00	-8.000000000000000000e+00	-7.000000000000000000e+00	-6.000000000000000000e+00	-5.000000000000000000e+00	-4.000000000000000000e+00	-3.000000000000000000e+00	-2.000000000000000000e+00	-1.000000000000000000e+00	0.000000000000000000e+00	1.000000000000000000e+00	2.000000000000000000e+00	3.000000000000000000e+00	4.000000000000000000e+00	5.000000000000000000e+00	6.000000000000000000e+00	7.000000000000000000e+00	8.000000000000000000e+00
-1.000000000000000000e+01	-9.000000000000000000e+00	-8.000000000000000000e+00	-7.000000000000000000e+00	-6.000000000000000000e+00	-5.000000000000000000e+00	-4.000000000000000000e+00	-3.000000000000000000e+00	-2.000000000000000000e+00	-1.000000000000000000e+00	0.000000000000000000e+00	1.000000000000000000e+00	2.000000000000000000e+00	3.000000000000000000e+00	4.000000000000000000e+00	5.000000000000000000e+00	6.000000000000000000e+00	7.000000000000000000e+00	8.000000000000000000e+00
-1.000000000000000000e+01	-9.000000000000000000e+00	-8.000000000000000000e+00	-7.000000000000000000e+00	-6.000000000000000000e+00	-5.000000000000000000e+00	-4.000000000000000000e+00	-3.000000000000000000e+00	-2.000000000000000000e+00	-1.000000000000000000e+00	0.000000000000000000e+00	1.000000000000000000e+00	2.000000000000000000e+00	3.000000000000000000e+00	4.000000000000000000e+00	5.000000000000000000e+00	6.000000000000000000e+00	7.000000000000000000e+00	8.000000000000000000e+00
-1.000000000000000000e+01	-9.000000000000000000e+00	-8.000000000000000000e+00	-7.000000000000000000e+00	-6.000000000000000000e+00	-5.000000000000000000e+00	-4.000000000000000000e+00	-3.000000000000000000e+00	-2.000000000000000000e+00	-1.000000000000000000e+00	0.000000000000000000e+00	1.000000000000000000e+00	2.000000000000000000e+00	3.000000000000000000e+00	4.000000000000000000e+00	5.000000000000000000e+00	6.000000000000000000e+00	7.000000000000000000e+00	8.000000000000000000e+00
-1.000000000000000000e+01	-9.000000000000000000e+00	-8.000000000000000000e+00	-7.000000000000000000e+00	-6.000000000000000000e+00	-5.000000000000000000e+00	-4.000000000000000000e+00	-3.000000000000000000e+00	-2.000000000000000000e+00	-1.000000000000000000e+00	0.000000000000000000e+00	1.000000000000000000e+00	2.000000000000000000e+00	3.000000000000000000e+00	4.000000000000000000e+00	5.000000000000000000e+00	6.000000000000000000e+00	7.000000000000000000e+00	8.000000000000000000e+00
-1.000000000000000000e+01	-9.000000000000000000e+00	-8.000000000000000000e+00	-7.000000000000000000e+00	-6.000000000000000000e+00	-5.000000000000000000e+00	-4.000000000000000000e+00	-3.000000000000000000e+00	-2.000000000000000000e+00	-1.000000000000000000e+00	0.000000000000000000e+00	1.000000000000000000e+00	2.000000000000000000e+00	3.000000000000000000e+00	4.000000000000000000e+00	5.000000000000000000e+00	6.000000000000000000e+00	7.000000000000000000e+00	8.000000000000000000e+00
-1.000000000000000000e+01	-9.000000000000000000e+00	-8.000000000000000000e+00	-7.000000000000000000e+00	-6.000000000000000000e+00	-5.000000000000000000e+00	-4.000000000000000000e+00	-3.000000000000000000e+00	-2.000000000000000000e+00	-1.000000000000000000e+00	0.000000000000000000e+00	1.000000000000000000e+00	2.000000000000000000e+00	3.000000000000000000e+00	4.000000000000000000e+00	5.000000000000000000e+00	6.000000000000000000e+00	7.000000000000000000e+00	8.000000000000000000e+00
-1.000000000000000000e+01	-9.000000000000000000e+00	-8.000000000000000000e+00	-7.000000000000000000e+00	-6.000000000000000000e+00	-5.000000000000000000e+00	-4.000000000000000000e+00	-3.000000000000000000e+00	-2.000000000000000000e+00	-1.000000000000000000e+00	0.000000000000000000e+00	1.000000000000000000e+00	2.000000000000000000e+00	3.000000000000000000e+00	4.000000000000000000e+00	5.000000000000000000e+00	6.000000000000000000e+00	7.000000000000000000e+00	8.000000000000000000e+00
-1.000000000000000000e+01	-9.000000000000000000e+00	-8.000000000000000000e+00	-7.000000000000000000e+00	-6.000000000000000000e+00	-5.000000000000000000e+00	-4.000000000000000000e+00	-3.000000000000000000e+00	-2.000000000000000000e+00	-1.000000000000000000e+00	0.000000000000000000e+00	1.000000000000000000e+00	2.000000000000000000e+00	3.000000000000000000e+00	4.000000000000000000e+00	5.000000000000000000e+00	6.000000000000000000e+00	7.000000000000000000e+00	8.000000000000000000e+00
-1.000000000000000000e+01	-9.000000000000000000e+00	-8.000000000000000000e+00	-7.000000000000000000e+00	-6.000000000000000000e+00	-5.000000000000000000e+00	-4.000000000000000000e+00	-3.000000000000000000e+00	-2.000000000000000000e+00	-1.000000000000000000e+00	0.000000000000000000e+00	1.000000000000000000e+00	2.000000000000000000e+00	3.000000000000000000e+00	4.000000000000000000e+00	5.000000000000000000e+00	6.000000000000000000e+00	7.000000000000000000e+00	8.000000000000000000e+00
-1.000000000000000000e+01	-9.000000000000000000e+00	-8.000000000000000000e+00	-7.000000000000000000e+00	-6.000000000000000000e+00	-5.000000000000000000e+00	-4.000000000000000000e+00	-3.000000000000000000e+00	-2.000000000000000000e+00	-1.000000000000000000e+00	0.000000000000000000e+00	1.000000000000000000e+00	2.000000000000000000e+00	3.000000000000000000e+00	4.000000000000000000e+00	5.000000000000000000e+00	6.000000000000000000e+00	7.000000000000000000e+00	8.000000000000000000e+00
-1.000000000000000000e+01	-9.000000000000000000e+00	-8.000000000000000000e+00	-7.000000000000000000e+00	-6.000000000000000000e+00	-5.000000000000000000e+00	-4.000000000000000000e+00	-3.000000000000000000e+00	-2.000000000000000000e+00	-1.000000000000000000e+00	0.000000000000000000e+00	1.000000000000000000e+00	2.000000000000000000e+00	3.000000000000000000e+00	4.000000000000000000e+00	5.000000000000000000e+00	6.000000000000000000e+00	7.000000000000000000e+00	8.000000000000000000e+00
-1.000000000000000000e+01	-9.000000000000000000e+00	-8.000000000000000000e+00	-7.000000000000000000e+00	-6.000000000000000000e+00	-5.000000000000000000e+00	-4.000000000000000000e+00	-3.000000000000000000e+00	-2.000000000000000000e+00	-1.000000000000000000e+00	0.000000000000000000e+00	1.000000000000000000e+00	2.000000000000000000e+00	3.000000000000000000e+00	4.000000000000000000e+00	5.000000000000000000e+00	6.000000000000000000e+00	7.000000000000000000e+00	8.000000000000000000e+00
-1.000000000000000000e+01	-9.000000000000000000e+00	-8.000000000000000000e+00	-7.000000000000000000e+00	-6.000000000000000000e+00	-5.000000000000000000e+00	-4.000000000000000000e+00	-3.000000000000000000e+00	-2.000000000000000000e+00	-1.000000000000000000e+00	0.000000000000000000e+00	1.000000000000000000e+00	2.000000000000000000e+00	3.000000000000000000e+00	4.000000000000000000e+00	5.000000000000000000e+00	6.000000000000000000e+00	7.000000000000000000e+00	8.000000000000000000e+00
-1.000000000000000000e+01	-9.000000000000000000e+00	-8.000000000000000000e+00	-7.000000000000000000e+00	-6.000000000000000000e+00	-5.000000000000000000e+00	-4.000000000000000000e+00	-3.000000000000000000e+00	-2.000000000000000000e+00	-1.000000000000000000e+00	0.000000000000000000e+00	1.000000000000000000e+00	2.000000000000000000e+00	3.000000000000000000e+00	4.000000000000000000e+00	5.000000000000000000e+00	6.000000000000000000e+00	7.000000000000000000e+00	8.000000000000000000e+00
-1.000000000000000000e+01	-9.000000000000000000e+00	-8.000000000000000000e+00	-7.000000000000000000e+00	-6.000000000000000000e+00	-5.000000000000000000e+00	-4.000000000000000000e+00	-3.000000000000000000e+00	-2.000000000000000000e+00	-1.000000000000000000e+00	0.000000000000000000e+00	1.000000000000000000e+00	2.000000000000000000e+00	3.000000000000000000e+00	4.000000000000000000e+00	5.000000000000000000e+00	6.000000000000000000e+00	7.000000000000000000e+00	8.000000000000000000e+00
-1.000000000000000000e+01	-9.000000000000000000e+00	-8.000000000000000000e+00	-7.000000000000000000e+00	-6.000000000000000000e+00	-5.000000000000000000e+00	-4.000000000000000000e+00	-3.000000000000000000e+00	-2.000000000000000000e+00	-1.000000000000000000e+00	0.000000000000000000e+00	1.000000000000000000e+00	2.000000000000000000e+00	3.000000000000000000e+00	4.000000000000000000e+00	5.000000000000000000e+00	6.000000000000000000e+00	7.000000000000000000e+00	8.000000000000000000e+00
-1.000000000000000000e+01	-9.000000000000000000e+00	-8.000000000000000000e+00	-7.000000000000000000e+00	-6.000000000000000000e+00	-5.000000000000000000e+00	-4.000000000000000000e+00	-3.000000000000000000e+00	-2.000000000000000000e+00	-1.000000000000000000e+00	0.000000000000000000e+00	1.000000000000000000e+00	2.000000000000000000e+00	3.000000000000000000e+00	4.000000000000000000e+00	5.000000000000000000e+00	6.000000000000000000e+00	7.000000000000000000e+00	8.000000000000000000e+00
-1.000000000000000000e+01	-9.000000000000000000e+00	-8.000000000000000000e+00	-7.000000000000000000e+00	-6.000000000000000000e+00	-5.000000000000000000e+00	-4.000000000000000000e+00	-3.000000000000000000e+00	-2.000000000000000000e+00	-1.000000000000000000e+00	0.000000000000000000e+00	1.000000000000000000e+00	2.000000000000000000e+00	3.000000000000000000e+00	4.000000000000000000e+00	5.000000000000000000e+00	6.000000000000000000e+00	7.000000000000000000e+00	8.000000000000000000e+00
-1.000000000000000000e+01	-9.000000000000000000e+00	-8.000000000000000000e+00	-7.000000000000000000e+00	-6.000000000000000000e+00	-5.000000000000000000e+00	-4.000000000000000000e+00	-3.000000000000000000e+00	-2.000000000000000000e+00	-1.000000000000000000e+00	0.000000000000000000e+00	1.000000000000000000e+00	2.000000000000000000e+00	3.000000000000000000e+00	4.000000000000000000e+00	5.000000000000000000e+00	6.000000000000000000e+00	7.000000000000000000e+00	8.000000000000000000e+00
