# Supplementary material for: Intelligent driving intelligence test for autonomous vehicles with naturalistic and adversarial environment
Source: Nat Commun. 2021 Feb 2;12:748. doi: 10.1038/s41467-021-21007-8 (PMC7854639; doi:10.1038/s41467-021-21007-8)
Supplement: Supplementary file 7 — Source Data [file 41467_2021_21007_MOESM7_ESM.zip › Fig3/Fig3A/Fig3A_exposure_frequence.csv]

	Probability
Left	3.86E-03
-4	0.00E+00
-3.8	0.00E+00
-3.6	0.00E+00
-3.4	0.00E+00
-3.2	0.00E+00
-3	0.00E+00
-2.8	0.00E+00
-2.6	0.00E+00
-2.4	0.00E+00
-2.2	0.00E+00
-2	2.84E-04
-1.8	1.86E-04
-1.6	2.72E-04
-1.4	4.45E-04
-1.2	8.81E-04
-1	1.40E-04
-0.8	3.47E-04
-0.6	1.05E-02
-0.4	7.16E-02
-0.2	1.56E-01
0	3.11E-01
0.2	2.87E-01
0.4	1.19E-01
0.6	2.98E-02
0.8	5.30E-03
1	3.16E-04
1.2	8.02E-07
1.4	0.00E+00
1.6	0.00E+00
1.8	0.00E+00
2	0.00E+00
Right	2.30E-03
