# Supplementary material for: Intelligent driving intelligence test for autonomous vehicles with naturalistic and adversarial environment
Source: Nat Commun. 2021 Feb 2;12:748. doi: 10.1038/s41467-021-21007-8 (PMC7854639; doi:10.1038/s41467-021-21007-8)
Supplement: Supplementary file 7 — Source Data [file 41467_2021_21007_MOESM7_ESM.zip › Fig3/Fig3B/Fig3B_r_IDM_W99.csv]

Range	VT_IDM_percentage	Shanghai_IDM_percentage	Shanghai_W99_percentage
0	0.0	0.0	0.0
1	0.0	0.0	0.0
2	0.0	0.0	0.0
3	0.0	0.0	0.0
4	0.0	0.0	0.0
5	0.0	0.0	0.0
6	0.0	0.0	0.0
7	0.0	0.0	0.0
8	0.0	0.0	0.0
9	0.0	0.0	0.0
10	0.0	0.0	0.0
11	0.0	0.0	0.0
12	0.0	0.0	0.0
13	0.0	0.0	0.0
14	0.0	0.0	0.0
15	0.0	0.0	0.0
16	0.0	0.0	0.0
17	0.0	0.0	0.0
18	0.0	2.542627144070339e-06	0.0
19	0.0	2.796889858477371e-06	0.0
20	0.0	2.7968898584773697e-06	0.0
21	0.0	2.5426271440703353e-06	0.0
22	0.0	3.0511525728844024e-06	0.0
23	0.0	5.3395170025477075e-06	0.0
24	0.0	4.8309915737336405e-06	0.0
25	0.0	5.848042431361775e-06	0.0
26	0.0	9.661983147467291e-06	0.0
27	0.0	1.1950347577130583e-05	0.0
28	0.0	1.0679034005095408e-05	0.0
29	0.0	8.899195004246174e-06	0.0
30	0.0	9.407720433060254e-06	0.0
31	0.0	6.865093288989892e-06	0.0
32	0.0	6.356567860175852e-06	0.0
33	0.0	7.119356003396939e-06	0.0
34	0.0	6.865093288989892e-06	0.0
35	0.0	1.1187559433909489e-05	0.0
36	0.0	1.1187559433909489e-05	0.0
37	0.0	1.0424771290688361e-05	0.0
38	0.0	8.899195004246187e-06	0.0
39	0.0	3.0511525728844024e-06	0.0
40	0.0	3.0511525728844024e-06	0.0
41	0.0	3.0511525728844024e-06	0.0
42	0.0	3.0511525728844024e-06	0.0
43	0.0	1.627281372205012e-05	0.0
44	0.0	1.9578229009341622e-05	0.0
45	0.0	1.373018657797981e-05	0.0
46	0.0	2.440922058307522e-05	0.0
47	0.0	1.6781339150864186e-05	0.0
48	0.0	2.339216972544714e-05	0.0
49	0.0	3.9664983447497285e-05	0.0
50	0.0	4.907270388055746e-05	0.0
51	0.0	4.576728859326609e-05	0.0
52	0.0	0.00021510625638835029	0.0
53	0.0	0.0037719873682283767	0.0
54	0.0	0.02345344703961991	0.0
55	0.0	0.01814367877465851	0.0
56	0.0	0.006974680518897741	0.0
57	0.0	0.0010155252813414187	0.0
58	0.0	0.0007205805326293488	0.0
59	0.0	0.0013374218777806868	0.0
60	0.0	0.015564946325138107	0.0
61	0.0	0.22498131169057584	0.0
62	0.0	0.10826531805737061	0.5378223472787281
63	0.0	0.06079167238765937	0.0
64	0.0	0.0460535884097506	0.4621776527204735
65	0.0	0.03813991568653574	0.0
66	0.0	0.03346402436858431	0.0
67	0.0	0.029775435170677045	0.0
68	0.0	0.027744638870704885	0.0
69	0.0	0.024953088529226286	0.0
70	0.3883845346241327	0.021942109465214243	0.0
71	0.07582790994378175	0.019946147157117733	0.0
72	0.047363161071486526	0.017835512364820838	0.0
73	0.03837667122486532	0.01636231419754497	0.0
74	0.033477886934196066	0.01514668415996323	0.0
75	0.03001824359174332	0.01417870600621396	0.0
76	0.02724951917145635	0.01331090736194207	0.0
77	0.024965472986667958	0.012453279226245617	0.0
78	0.022998487147601554	0.011752022659910155	0.0
79	0.021236479812298703	0.010970419075821858	0.0
80	0.01970292758278913	0.01040976979055297	0.0
81	0.018308972782566935	0.0097809780978243	0.0
82	0.01708339318186569	0.009167950693387494	0.0
83	0.01588810597088186	0.008696547620875905	0.0
84	0.014860184213093763	0.008263538218240551	0.0
85	0.013918343329424099	0.007823917985030127	0.0
86	0.013108779214190514	0.0074610850915709515	0.0
87	0.012472639030097654	0.007133086189985094	0.0
88	0.011731990101475187	0.006820343051264222	0.0
89	0.010919901620433214	0.00636928099590528	0.0
90	0.01022014741793098	0.006094423001630989	0.0
91	0.009448953663010573	0.005834820770220461	0.0
92	0.008860776429305828	0.005585897572816245	0.0
93	0.008315260977787453	0.005279511001955006	0.0
94	0.007877788382933515	0.00512364795802378	0.0
95	0.007400178371701371	0.00495380046479954	0.0
96	0.007001581010318891	0.004638514698934171	0.0
97	0.00660172146603244	0.004556642104895037	0.0
98	0.006325303409849048	0.004241610601743995	0.0
99	0.005979717730474787	0.004188978219862194	0.0
100	0.005576071637472535	0.003941834861457827	0.0
101	0.005346606785353369	0.003928867463023233	0.0
102	0.005096189697011977	0.0035312005776901856	0.0
103	0.004772818436764692	0.0035662888322777198	0.0
104	0.0046597268484815935	0.003414239729062518	0.0
105	0.004361094373171115	0.00314650109079162	0.0
106	0.004231341970542979	0.0031457383026486374	0.0
107	0.003925388834383314	0.0029738567077086664	0.0
108	0.0037870535880020206	0.002820282028206722	0.0
109	0.003570210564931453	0.0028879159102394025	0.0
110	0.003571725184417951	0.0025144039827748044	0.0
111	0.003199381227457887	0.002657808153700869	0.0
112	0.0032024104664305497	0.0024249035073032887	0.0
113	0.003103707763263519	0.002472704897611977	0.0
114	0.002766704927642305	0.002089022461571166	0.0
115	0.002904535300861988	0.002385492786570298	0.0
