# Supplementary material for: Intelligent driving intelligence test for autonomous vehicles with naturalistic and adversarial environment
Source: Nat Commun. 2021 Feb 2;12:748. doi: 10.1038/s41467-021-21007-8 (PMC7854639; doi:10.1038/s41467-021-21007-8)
Supplement: Supplementary file 7 — Source Data [file 41467_2021_21007_MOESM7_ESM.zip › Fig3/Fig3B/Fig3B_r_our_method.csv]

Range	Ground_truth_percentage	Our_method_percentage
0.0	0.0	0.0
1.0	0.0	0.0
2.0	0.0	1.596592488447456e-06
3.0	0.0	0.0
4.0	1.7118358521970797e-06	0.0002822775519575102
5.0	2.0542030226364957e-05	0.0005390096240998611
6.0	8.011391788282333e-05	0.001094464150830731
7.0	0.0002806041328921453	0.0019350700959983166
8.0	0.0011251554689320966	0.004089831318407003
9.0	0.002660055967446086	0.008428571405762964
10.0	0.004880854855218402	0.011618722856929825
11.0	0.00722024973083093	0.01384038130460446
12.0	0.010128384949977417	0.015701050190641126
13.0	0.013588689941608594	0.017856609709294036
14.0	0.016649931759375586	0.02019737395660685
15.0	0.019940080267298377	0.022047664991468607
16.0	0.02289197001082702	0.02462280901608551
17.0	0.025182611801368975	0.025829832937351787
18.0	0.027092678245250478	0.026830577109110652
19.0	0.027917714652575382	0.027522380634354936
20.0	0.02904184301999616	0.028216419389083043
21.0	0.029098675970289103	0.027062881316179756
22.0	0.02886976928013331	0.026695345725339152
23.0	0.02848741362418657	0.026419294884086588
24.0	0.028108207746207873	0.02554196731168471
25.0	0.02750269716856872	0.024434251443199866
26.0	0.02638329346810001	0.023874486116750186
27.0	0.025493207298391614	0.022826323148084433
28.0	0.024780193429234487	0.02243451935141943
29.0	0.023460778827795067	0.020903067836500627
30.0	0.022248045836664565	0.02016065232937256
31.0	0.021341799936511432	0.019178428630479687
32.0	0.020045529355793717	0.017974597894190304
33.0	0.01905492418484431	0.016817706977061277
34.0	0.01813916047735296	0.01613516368824999
35.0	0.01703516329955402	0.01507135411319745
36.0	0.016206566273656544	0.014293973230572384
37.0	0.015336063506097286	0.013951983119546938
38.0	0.014465492265103939	0.013206374427441976
39.0	0.013871416750957464	0.012431548092798426
40.0	0.01349953753042617	0.012000787439415302
41.0	0.012754546567550002	0.011445971549679811
42.0	0.01215937547845812	0.01097290119535283
43.0	0.011486076201071966	0.010310953949642515
44.0	0.011380010851669835	0.010230805006722453
45.0	0.010825239088689804	0.00949525484729471
46.0	0.010356469958924157	0.009436500243719843
47.0	0.009962268398880213	0.009007495842074012
48.0	0.009510275260466095	0.008575936892446664
49.0	0.009290954851082606	0.008103505175115062
50.0	0.008845877529511366	0.00804858239351247
51.0	0.008448115350894852	0.007680887143423021
52.0	0.008170113208498047	0.007585570571862708
53.0	0.008000367565394184	0.007007284772547039
54.0	0.007871158195270348	0.007029796726634148
55.0	0.007626708035576605	0.00661739688686817
56.0	0.007308717407672476	0.006535172373713126
57.0	0.007090697993536656	0.006475140496147502
58.0	0.00672566611641415	0.006416545551821481
59.0	0.00666356071169644	0.006108882179297656
60.0	0.00648436573468845	0.005931021776084609
61.0	0.006447800920885521	0.005989457061161786
62.0	0.006450813751985387	0.006060505426897698
63.0	0.006132617703778994	0.005573385058672379
64.0	0.005912338666318274	0.005542730482894188
65.0	0.005721366258647167	0.005262368841922814
66.0	0.00563009117100802	0.005342517784842877
67.0	0.005466782030708418	0.005187967631961163
68.0	0.005274987941828257	0.004989670844895989
69.0	0.005177824138857551	0.004860825831078279
70.0	0.005113322163946765	0.004784189391632802
71.0	0.005039233908263675	0.004737249572472446
72.0	0.0049446720957883085	0.004697494419510105
73.0	0.0047579450410306515	0.004347042368295888
74.0	0.004579297851495364	0.004306808237587012
75.0	0.0044210557453182656	0.00417013992057591
76.0	0.004364017374723059	0.004110906339254509
77.0	0.004271372818402153	0.0038969629458025503
78.0	0.004204679693600555	0.004101007465826135
79.0	0.0040942320444168	0.0038077134256983376
80.0	0.004060543114845561	0.0039280964993272756
81.0	0.004003710164552618	0.0038433174381907157
82.0	0.0038728574320106733	0.0037730673686990276
83.0	0.003746866313288968	0.003656196798544674
84.0	0.003596361705163801	0.003600475720697858
85.0	0.003534735614484706	0.0034337914649039433
86.0	0.0034619483540492863	0.003342626033813594
87.0	0.00333403997917312	0.0034995710754279785
88.0	0.0032628960811558094	0.0034200607695032952
89.0	0.003150736596119857	0.0031757821187708346
90.0	0.003096026322283638	0.0032021258948302174
91.0	0.003059803875651148	0.0032072349907932493
92.0	0.003031866714543292	0.0033431050115601277
93.0	0.00286759894616646	0.003196218502622962
94.0	0.002844591872312931	0.0031192627446797946
95.0	0.002774954389845554	0.0030384751647643533
96.0	0.002697579409326246	0.003094355901860014
97.0	0.0026163699164980167	0.002994728530580893
98.0	0.0025167410699001467	0.002988501819875948
99.0	0.002508250364073249	0.002889513085592206
100.0	0.0023228243045632616	0.0029455534819367115
101.0	0.0020553670710159897	0.002847682362394882
102.0	0.0019638865630745776	0.002861093739297841
103.0	0.0018748026253262416	0.002905638669725525
104.0	0.001763738715235695	0.0027584328422906694
105.0	0.0016407604276138569	0.002665191840965338
106.0	0.0013544729996924174	0.0025475229745667606
107.0	0.0009963569394127883	0.002623840095514549
108.0	0.0005605920048774996	0.0025175070357839483
109.0	0.00022979684479893599	0.0022979755686224233
110.0	7.367741507856231e-05	0.00159100441473789
111.0	1.889866780825576e-05	0.0016012226066639535
112.0	6.23108250199737e-06	0.001762159129499457
113.0	2.3965701930759118e-06	0.0017889818833053744
114.0	1.2325218135818973e-06	0.0017331011462097133
115.0	3.4236717043941594e-07	0.0009526867378565969
