# Supplementary material for: Intelligent driving intelligence test for autonomous vehicles with naturalistic and adversarial environment
Source: Nat Commun. 2021 Feb 2;12:748. doi: 10.1038/s41467-021-21007-8 (PMC7854639; doi:10.1038/s41467-021-21007-8)
Supplement: Supplementary file 7 — Source Data [file 41467_2021_21007_MOESM7_ESM.zip › Fig3/Fig3B/Fig3B_v_IDM_W99.csv]

Velocity	VT_IDM_percentage	Shanghai_IDM_percentage	Shanghai_W99_percentage
20.5	0.0	0.0	0.0
21.5	0.0	0.0	0.0
22.5	0.0	0.0	0.0
23.5	0.0	0.0	0.9999999999988209
24.5	0.0	0.0	0.0
25.5	0.0	0.0	0.0
26.5	0.5497783872087131	0.00036972008845219883	0.0
27.5	0.39720951849310027	0.5731040211324616	0.0
28.5	0.05301209429985687	0.37127543842454014	0.0
29.5	0.0	0.055250820352784946	0.0
30.5	0.0	0.0	0.0
31.5	0.0	0.0	0.0
32.5	0.0	0.0	0.0
33.5	0.0	0.0	0.0
34.5	0.0	0.0	0.0
35.5	0.0	0.0	0.0
36.5	0.0	0.0	0.0
37.5	0.0	0.0	0.0
38.5	0.0	0.0	0.0
39.5	0.0	0.0	0.0
40.5	0.0	0.0	0.0
