# Supplementary material for: Intelligent driving intelligence test for autonomous vehicles with naturalistic and adversarial environment
Source: Nat Commun. 2021 Feb 2;12:748. doi: 10.1038/s41467-021-21007-8 (PMC7854639; doi:10.1038/s41467-021-21007-8)
Supplement: Supplementary file 7 — Source Data [file 41467_2021_21007_MOESM7_ESM.zip › Fig3/Fig3B/Fig3B_v_our_method.csv]

Velocity	Ground_truth_percentage	Our_method_percentage
20	0.00371591	0.005775239
21	0.008771151	0.010033728
22	0.010779773	0.014001368
23	0.013921664	0.017798262
24	0.019095994	0.025526868
25	0.028891218	0.036521881
26	0.03954351	0.047632892
27	0.051810537	0.062069964
28	0.065750111	0.072885677
29	0.078320676	0.084901058
30	0.094612589	0.097178888
31	0.111920277	0.110728014
32	0.119069659	0.11496449
33	0.11502705	0.106128262
34	0.093554337	0.081503939
35	0.06435719	0.051540195
36	0.0391673	0.03075109
37	0.021864395	0.016564377
38	0.01164828	0.008549941
39	0.00634056	0.003899889
40	0.001837818	0.001043978
