# Supplementary material for: Intelligent driving intelligence test for autonomous vehicles with naturalistic and adversarial environment
Source: Nat Commun. 2021 Feb 2;12:748. doi: 10.1038/s41467-021-21007-8 (PMC7854639; doi:10.1038/s41467-021-21007-8)
Supplement: Supplementary file 7 — Source Data [file 41467_2021_21007_MOESM7_ESM.zip › Fig5/Fig5A/Fig5A.csv]

	Exposure_frequency	Maneuver_challenge	Criticality
Left	0.0	0.0	0.0
-4.0	0.0	0.0	0.0
-3.8	0.0	0.0	0.0
-3.6	0.0	0.0	0.0
-3.4	0.0	0.0	0.0
-3.2	0.0	0.0	0.0
-3.0	0.0	0.0	0.0
-2.8	0.0	0.0	0.0
-2.6	0.0	0.0	0.0
-2.4	3.50202175678914e-08	0.0	0.0
-2.2	2.3158053574738495e-08	0.0	0.0
-2.0	0.0	0.0	0.0
-1.8	4.358156245381258e-09	0.0	0.0
-1.6	6.880314428717861e-09	0.0	0.0
-1.4	5.821604860282359e-08	0.0	0.0
-1.2	1.4172193419270805e-08	0.0	0.0
-1.0	2.9679127548559595e-08	0.0	0.0
-0.8	8.646814046795629e-08	0.0	0.0
-0.6	0.05213632430505315	0.0	0.0
-0.4	0.10257236608490017	0.0	0.0
-0.2	0.2420493914747349	0.0	0.0
0.0	0.33363786236533605	0.0	0.0
0.2	0.20428235195886926	0.0	0.0
0.4	0.045699019414341534	0.0	0.0
0.6	0.013534137549339006	0.0	0.0
0.8	0.003256891488441764	0.0	0.0
1.0	0.00020734202714602274	0.0	0.0
1.2	0.0022707847164713303	0.0	0.0
1.4	0.0	0.0	0.0
1.6	0.0	0.0	0.0
1.8	0.0	0.0	0.0
2.0	0.00035186419335395667	0.0	0.0
Right	1.4064697609001406e-06	1.0	1.406469732770745e-06
