# Supplementary material for: Intelligent driving intelligence test for autonomous vehicles with naturalistic and adversarial environment
Source: Nat Commun. 2021 Feb 2;12:748. doi: 10.1038/s41467-021-21007-8 (PMC7854639; doi:10.1038/s41467-021-21007-8)
Supplement: Supplementary file 7 — Source Data [file 41467_2021_21007_MOESM7_ESM.zip › Fig5/Fig5B/Fig5B.csv]

	Importance_function			Criticality
Left	0			1	0
-4	0			2	1.41E-06
-3.8	0			3	0
-3.6	0			4	1.00E-08
-3.4	0
-3.2	0
-3	0
-2.8	0
-2.6	0
-2.4	1.75E-08
-2.2	1.16E-08
-2	0
-1.8	2.18E-09
-1.6	3.44E-09
-1.4	2.91E-08
-1.2	7.09E-09
-1	1.48E-08
-0.8	4.32E-08
-0.6	0.026068162
-0.4	0.051286183
-0.2	0.121024696
0	0.166818931
0.2	0.102141176
0.4	0.02284951
0.6	0.006767069
0.8	0.001628446
1	0.000103671
1.2	0.001135392
1.4	0
1.6	0
1.8	0
2	0.000175932
Right	0.500000703
