# Supplementary material for: Intelligent driving intelligence test for autonomous vehicles with naturalistic and adversarial environment
Source: Nat Commun. 2021 Feb 2;12:748. doi: 10.1038/s41467-021-21007-8 (PMC7854639; doi:10.1038/s41467-021-21007-8)
Supplement: Supplementary file 7 — Source Data [file 41467_2021_21007_MOESM7_ESM.zip › Fig6/Fig6A/Fig6A.csv]

Bumper-to-bumper_distance	NDE_percentage	NADE_percentage
0.5	0	0.000239751
1.5	0	0.000365863
2.5	0	0.000464258
3.5	0	0.000453172
4.5	1.40E-06	0.000278555
5.5	1.96E-05	0.000195404
6.5	8.81E-05	0.000234208
7.5	0.000278424	0.000390809
8.5	0.000533062	0.000587599
9.5	0.000790499	0.00084398
10.5	0.000949998	0.001140551
11.5	0.001228422	0.001388617
12.5	0.001561411	0.001589565
13.5	0.001916786	0.002010862
14.5	0.00222739	0.002468191
15.5	0.002742264	0.003029459
16.5	0.003131217	0.003488174
17.5	0.003710451	0.003991236
18.5	0.004225325	0.004452723
19.5	0.004661848	0.004961328
20.5	0.005028416	0.005331349
21.5	0.005540492	0.006172557
22.5	0.006123922	0.006678391
23.5	0.006691963	0.007174524
24.5	0.007441888	0.008051764
25.5	0.008002933	0.008558984
26.5	0.008731871	0.009269923
27.5	0.009645492	0.010192896
28.5	0.010356242	0.011118641
29.5	0.011251675	0.012061016
30.5	0.012452115	0.012554377
31.5	0.013579801	0.013536942
32.5	0.014110066	0.014610972
33.5	0.015032082	0.015338541
34.5	0.016074422	0.016128473
35.5	0.017465141	0.016673111
36.5	0.018149308	0.017791488
37.5	0.019132885	0.018775439
38.5	0.019628171	0.019832839
39.5	0.020926549	0.020327586
40.5	0.021565944	0.021231158
41.5	0.021928315	0.022327362
42.5	0.021925517	0.022314889
43.5	0.02209341	0.022589287
44.5	0.021704457	0.021983672
45.5	0.021609317	0.021936553
46.5	0.021368669	0.021285206
47.5	0.019989143	0.020265223
48.5	0.019290985	0.01955567
49.5	0.017966024	0.019647136
50.5	0.016790768	0.017968877
51.5	0.015328694	0.01709025
52.5	0.015250343	0.015797256
53.5	0.015227958	0.014464073
54.5	0.014367502	0.014337961
55.5	0.013617577	0.013259773
56.5	0.011962425	0.012589023
57.5	0.012534663	0.012113678
58.5	0.012431129	0.011760287
59.5	0.011600055	0.010948182
60.5	0.010917287	0.010409088
61.5	0.010768981	0.01060865
62.5	0.010384225	0.011053506
63.5	0.010080617	0.010328709
64.5	0.010477965	0.009631628
65.5	0.009613313	0.00969122
66.5	0.00846464	0.009613612
67.5	0.00766015	0.009400192
68.5	0.008703889	0.008556212
69.5	0.008207203	0.008403769
70.5	0.008331724	0.008865256
71.5	0.008510811	0.008251326
72.5	0.008208602	0.008024047
73.5	0.008011327	0.00710246
74.5	0.008233786	0.007174524
75.5	0.007653154	0.007724705
76.5	0.007891003	0.008100269
77.5	0.007762285	0.006969419
78.5	0.007636365	0.007001293
79.5	0.007945569	0.007053955
80.5	0.008239383	0.006717195
81.5	0.007683935	0.006492688
82.5	0.00709071	0.006081091
83.5	0.006903229	0.006940316
84.5	0.006985777	0.006155927
85.5	0.006942404	0.005875986
86.5	0.005849696	0.005946664
87.5	0.006698958	0.00661187
88.5	0.006088944	0.006082477
89.5	0.005900064	0.005589116
90.5	0.005568474	0.006182258
91.5	0.006136514	0.005615447
92.5	0.005581066	0.00584134
93.5	0.005849696	0.005744331
94.5	0.005655219	0.005930034
95.5	0.005853893	0.005827482
96.5	0.005817516	0.00533412
97.5	0.00555868	0.005232954
98.5	0.005229888	0.005765119
99.5	0.005485926	0.005110999
100.5	0.005687399	0.005665338
101.5	0.005593658	0.00480057
102.5	0.005291449	0.004807499
103.5	0.005333423	0.004641198
104.5	0.004959859	0.004623182
105.5	0.005186516	0.004404218
106.5	0.004982245	0.004247617
107.5	0.005364203	0.004746522
108.5	0.00522709	0.004987659
109.5	0.0053698	0.005092983
110.5	0.005255072	0.005009833
111.5	0.005264866	0.004832444
112.5	0.005241081	0.004487369
113.5	0.004012659	0.003908085
114.5	0.002980113	0.003010057
115.5	0.001085713	0.000986722
116.5	0.000388954	0.000318745
117.5	0.000121723	0.000133041
118.5	5.74E-05	3.05E-05
119.5	2.66E-05	5.54E-06
120.5	2.80E-06	0
