# Supplementary material for: Intelligent driving intelligence test for autonomous vehicles with naturalistic and adversarial environment
Source: Nat Commun. 2021 Feb 2;12:748. doi: 10.1038/s41467-021-21007-8 (PMC7854639; doi:10.1038/s41467-021-21007-8)
Supplement: Supplementary file 7 — Source Data [file 41467_2021_21007_MOESM7_ESM.zip › Fig6/Fig6B/Fig6B.csv]

TTC	NDE_percentage	NADE_percentage
0.5	0	0.010290107
1.5	0	0.00396727
2.5	0	0.000486372
3.5	0	0.000343321
4.5	0	0.000324248
5.5	4.56E-05	0.00081062
6.5	0.000209776	0.000677106
7.5	0.000364827	0.000982281
8.5	0.000620206	0.001583093
9.5	0.000638447	0.001440043
10.5	0.000784378	0.001449579
11.5	0.001340739	0.00156402
12.5	0.002918616	0.002126686
13.5	0.006639852	0.007886857
14.5	0.006986438	0.007057163
15.5	0.008755849	0.008287398
16.5	0.010288122	0.009345973
17.5	0.011555896	0.010108909
18.5	0.012258188	0.010499914
19.5	0.012951359	0.011367754
20.5	0.013790462	0.011310534
21.5	0.012768946	0.011634782
22.5	0.014948787	0.014629308
23.5	0.016645233	0.013399073
24.5	0.014456271	0.014295523
25.5	0.01322498	0.015945374
26.5	0.013124652	0.015735566
27.5	0.012951359	0.014839116
28.5	0.015140322	0.012912701
29.5	0.01512208	0.012416792
30.5	0.01458396	0.01103397
31.5	0.014994391	0.01268382
32.5	0.013133773	0.012893628
33.5	0.012896635	0.01268382
34.5	0.013617169	0.013093898
35.5	0.01187512	0.012865017
36.5	0.012358516	0.012226058
37.5	0.011583258	0.011405901
38.5	0.011008656	0.011291461
39.5	0.01161062	0.011377291
40.5	0.012002809	0.011997177
41.5	0.013079049	0.012359572
42.5	0.012778067	0.012359572
43.5	0.010716794	0.011653856
44.5	0.010579984	0.011320071
45.5	0.009950657	0.010499914
46.5	0.009594951	0.010061226
47.5	0.010689432	0.009107555
48.5	0.010424932	0.010080299
49.5	0.01052526	0.009422266
50.5	0.010579984	0.00871655
51.5	0.011154586	0.008535353
52.5	0.009412537	0.008783307
53.5	0.008318056	0.008048981
54.5	0.007989712	0.007314654
55.5	0.008491349	0.008010834
56.5	0.008491349	0.008401839
57.5	0.008409263	0.008220641
58.5	0.007980591	0.007762879
59.5	0.008764969	0.008401839
60.5	0.008463987	0.008459059
61.5	0.008017074	0.008935894
62.5	0.007241816	0.008516279
63.5	0.007132368	0.00802037
64.5	0.007250937	0.007781953
65.5	0.006794903	0.007657976
66.5	0.007187092	0.007457705
67.5	0.006813145	0.00718114
68.5	0.006858748	0.006408667
69.5	0.00621118	0.006408667
70.5	0.006557766	0.006065346
71.5	0.0064848	0.005969978
72.5	0.006192939	0.005903221
73.5	0.006156456	0.006036735
74.5	0.006101732	0.005607584
75.5	0.005645698	0.005369166
76.5	0.005654819	0.005426386
77.5	0.005782508	0.00558851
78.5	0.006585128	0.005817391
79.5	0.005974043	0.006046272
80.5	0.005289992	0.006074882
81.5	0.005600095	0.006151176
82.5	0.005891956	0.00622747
83.5	0.005198785	0.006008125
84.5	0.004843079	0.005388239
85.5	0.005098458	0.005083065
86.5	0.004961648	0.004396422
87.5	0.004779234	0.004787427
88.5	0.005153182	0.004892331
89.5	0.004888682	0.004501326
90.5	0.004341442	0.004625303
91.5	0.004076942	0.003833756
92.5	0.004295838	0.004243835
93.5	0.004040459	0.004138931
94.5	0.004022218	0.004587156
95.5	0.004532976	0.004491789
96.5	0.004304959	0.004081711
97.5	0.003994856	0.004234298
98.5	0.00377596	0.004205688
99.5	0.003830684	0.004711133
100.5	0.003748598	0.003871903
101.5	0.003803322	0.004281981
102.5	0.003602667	0.003795609
103.5	0.003620908	0.00391005
104.5	0.003274323	0.003757462
105.5	0.003739477	0.003566728
106.5	0.003502339	0.003347384
107.5	0.003520581	0.003728852
108.5	0.003602667	0.003366457
109.5	0.003529701	0.003356921
110.5	0.003611788	0.003318774
111.5	0.003356409	0.003108966
112.5	0.003420253	0.003089893
113.5	0.003429374	0.003166187
114.5	0.003693874	0.002994526
115.5	0.003046306	0.00307082
116.5	0.003228719	0.002899159
117.5	0.002918616	0.003137577
118.5	0.003128392	0.00312804
119.5	0.003383771	0.003461825
120.5	0.003028064	0.003194797
121.5	0.002781806	0.003385531
122.5	0.002736203	0.002861012
123.5	0.00243522	0.002937306
124.5	0.003009823	0.002861012
125.5	0.00297334	0.003061283
126.5	0.002708841	0.002584448
127.5	0.002873013	0.002660741
128.5	0.002654117	0.002908696
129.5	0.002727082	0.002679815
130.5	0.002599393	0.002536764
131.5	0.002590272	0.002450934
132.5	0.002800047	0.002479544
133.5	0.002681479	0.002565374
134.5	0.002572031	0.002183906
135.5	0.002389617	0.00246047
136.5	0.002572031	0.002536764
137.5	0.002444341	0.002279273
138.5	0.002499065	0.002136222
139.5	0.002188962	0.002384177
140.5	0.002444341	0.002231589
141.5	0.002362255	0.002136222
142.5	0.002517306	0.002136222
143.5	0.002070393	0.002031319
144.5	0.00243522	0.002231589
145.5	0.002033911	0.002279273
146.5	0.002453462	0.002155296
147.5	0.002198083	0.002145759
148.5	0.001960945	0.002222053
149.5	0.002061273	0.002164832
150.5	0.001960945	0.002212516
151.5	0.002143359	0.002040855
152.5	0.002134238	0.002021782
153.5	0.002252807	0.0022602
154.5	0.002015669	0.002098075
155.5	0.002125117	0.001993172
156.5	0.002015669	0.001926415
157.5	0.001924463	0.002098075
158.5	0.002061273	0.001916878
159.5	0.001924463	0.001850121
160.5	0.002271048	0.001935951
161.5	0.002006549	0.002079002
162.5	0.001988307	0.002069465
163.5	0.002061273	0.001840584
164.5	0.001988307	0.001926415
165.5	0.001714687	0.00162124
166.5	0.00175117	0.002021782
167.5	0.001568756	0.001611703
168.5	0.001714687	0.001640314
169.5	0.001696446	0.001869195
170.5	0.001824135	0.001926415
171.5	0.001897101	0.001707071
172.5	0.001696446	0.001945488
173.5	0.001787652	0.00159263
174.5	0.001568756	0.001745217
175.5	0.001468429	0.001859658
176.5	0.001824135	0.00156402
177.5	0.001468429	0.00167846
178.5	0.001541394	0.001811974
179.5	0.001377222	0.001726144
180.5	0.001514032	0.001659387
181.5	0.001550515	0.001792901
182.5	0.001586998	0.001411433
183.5	0.001304257	0.00164985
184.5	0.001441067	0.001468653
185.5	0.001286015	0.00162124
186.5	0.001276895	0.001430506
187.5	0.00162348	0.001335139
188.5	0.001523153	0.001335139
189.5	0.001286015	0.001516336
190.5	0.001450187	0.001449579
191.5	0.001322498	0.001220698
192.5	0.001413705	0.001316066
193.5	0.001222171	0.001287455
194.5	0.00121305	0.001306529
195.5	0.001057998	0.001401896
196.5	0.001377222	0.001382822
197.5	0.001276895	0.001258845
198.5	0.001167446	0.001277919
199.5	0.00121305	0.001392359
