# Supplementary material for: Intelligent driving intelligence test for autonomous vehicles with naturalistic and adversarial environment
Source: Nat Commun. 2021 Feb 2;12:748. doi: 10.1038/s41467-021-21007-8 (PMC7854639; doi:10.1038/s41467-021-21007-8)
Supplement: Supplementary file 7 — Source Data [file 41467_2021_21007_MOESM7_ESM.zip › Fig6/Fig6C/Fig6C.csv]

Bumper-to-bumper_distance	NDE_percentage	NADE_percentage
0.5	0	0.00096283
1.5	0	0.001043425
2.5	0	0.001017519
3.5	3.13E-05	0.001067892
4.5	0.000373792	0.000935485
5.5	0.000567084	0.001293847
6.5	0.000709211	0.001348537
7.5	0.001149803	0.001334145
8.5	0.001441162	0.001967396
9.5	0.00234935	0.002334394
10.5	0.003375502	0.00344978
11.5	0.006237928	0.006267747
12.5	0.01208643	0.012001549
13.5	0.021495198	0.022441557
14.5	0.030824376	0.034204198
15.5	0.039744229	0.042147182
16.5	0.038230583	0.042019093
17.5	0.034576513	0.037078294
18.5	0.029411639	0.030885386
19.5	0.026768088	0.027762306
20.5	0.025240229	0.024344189
21.5	0.023011687	0.021740664
22.5	0.021667171	0.019907114
23.5	0.019088998	0.019017684
24.5	0.017335158	0.017987211
25.5	0.016823503	0.015759319
26.5	0.015730551	0.014966315
27.5	0.014484102	0.014278374
28.5	0.014243909	0.013932965
29.5	0.014007979	0.012675098
30.5	0.013553174	0.012568596
31.5	0.013183646	0.012030333
32.5	0.012697573	0.012023137
33.5	0.012355049	0.011395642
34.5	0.011901666	0.010943731
35.5	0.011401381	0.010363731
36.5	0.010788816	0.010418421
37.5	0.010663745	0.009985219
38.5	0.010069656	0.009786609
39.5	0.009774033	0.009603829
40.5	0.009521048	0.009469983
41.5	0.00916289	0.009583681
42.5	0.009339126	0.009134648
43.5	0.008962491	0.008777725
44.5	0.008288812	0.008800752
45.5	0.008108312	0.008387699
46.5	0.008220592	0.00847693
47.5	0.008325765	0.008109932
48.5	0.007839693	0.007711272
49.5	0.007671984	0.007879659
50.5	0.007805582	0.007925714
51.5	0.007615133	0.007518418
52.5	0.007762945	0.007542885
53.5	0.007750153	0.00735147
54.5	0.00750996	0.007469485
55.5	0.007583865	0.00757023
56.5	0.007512802	0.007816334
57.5	0.007256974	0.007662339
58.5	0.007302455	0.00709817
59.5	0.007259817	0.007221942
60.5	0.007177384	0.007099609
61.5	0.006968458	0.006790179
62.5	0.007040942	0.007014696
63.5	0.007089265	0.007085217
64.5	0.006645831	0.006653455
65.5	0.006638725	0.006496581
66.5	0.006456803	0.006306606
67.5	0.006057428	0.006158367
68.5	0.006299042	0.006597326
69.5	0.006623091	0.006102238
70.5	0.006482386	0.006372809
71.5	0.00602616	0.006021643
72.5	0.006374369	0.005851816
73.5	0.006225137	0.005966953
74.5	0.005999156	0.005759707
75.5	0.005884033	0.005640253
76.5	0.005754698	0.005930973
77.5	0.00587977	0.005720848
78.5	0.005844238	0.005539508
79.5	0.005830025	0.005512163
80.5	0.005662316	0.005287647
81.5	0.005601202	0.005353851
82.5	0.005527296	0.005348094
83.5	0.00554293	0.005238714
84.5	0.005315528	0.005412858
85.5	0.005503135	0.005384074
86.5	0.005477552	0.005215687
87.5	0.005174823	0.005494893
88.5	0.00520609	0.005447399
89.5	0.005066807	0.005313553
90.5	0.005287102	0.005244471
91.5	0.005152082	0.005316431
92.5	0.005143555	0.005202734
93.5	0.005388012	0.005234396
94.5	0.005500292	0.005486258
95.5	0.005433493	0.005280451
96.5	0.00525015	0.005166754
97.5	0.005424965	0.005135091
98.5	0.00538517	0.005212808
99.5	0.005267205	0.004926406
100.5	0.005277154	0.004943677
101.5	0.005255835	0.00480983
102.5	0.005233094	0.004707647
103.5	0.004870672	0.004562287
104.5	0.004694435	0.004491766
105.5	0.004650376	0.004450029
106.5	0.004636163	0.00415643
107.5	0.004391706	0.003989482
108.5	0.004060552	0.003836926
109.5	0.003737925	0.003455536
110.5	0.003285963	0.002964767
111.5	0.002818367	0.002394841
112.5	0.002065097	0.001919902
113.5	0.001391418	0.001292408
114.5	0.000655203	0.000735435
115.5	0.000122229	7.63E-05
116.5	4.26E-05	5.04E-05
117.5	7.11E-06	3.02E-05
118.5	2.84E-06	8.64E-06
