# Supplementary material for: Intelligent driving intelligence test for autonomous vehicles with naturalistic and adversarial environment
Source: Nat Commun. 2021 Feb 2;12:748. doi: 10.1038/s41467-021-21007-8 (PMC7854639; doi:10.1038/s41467-021-21007-8)
Supplement: Supplementary file 7 — Source Data [file 41467_2021_21007_MOESM7_ESM.zip › Fig6/Fig6D/Fig6D.csv]

TTC	NDE_percentage	NADE_percentage
0.5	6.88E-06	0.007100822
1.5	0.00127196	0.002260227
2.5	0.008354662	0.0076029
3.5	0.021055331	0.021610359
4.5	0.044499676	0.042989797
5.5	0.068716835	0.065301667
6.5	0.081434716	0.077391782
7.5	0.078598193	0.075689614
8.5	0.068992225	0.06906288
9.5	0.060556668	0.060282633
10.5	0.053890494	0.053731124
11.5	0.04710728	0.047491008
12.5	0.040312018	0.040311463
13.5	0.03553227	0.035348411
14.5	0.030657856	0.030420346
15.5	0.026637154	0.027127972
16.5	0.023396151	0.023861839
17.5	0.020955502	0.021484402
18.5	0.018896957	0.018760584
19.5	0.016803989	0.016563335
20.5	0.014786753	0.014866416
21.5	0.013502744	0.013375925
22.5	0.012155052	0.012336781
23.5	0.011196348	0.011346619
24.5	0.010012169	0.009947098
25.5	0.009019042	0.009366297
26.5	0.008406297	0.008563321
27.5	0.007976	0.007949281
28.5	0.007098192	0.007274012
29.5	0.006679943	0.006752691
30.5	0.006234154	0.006399311
31.5	0.005728124	0.005809763
32.5	0.005497484	0.005648818
33.5	0.005192834	0.005230711
34.5	0.004798681	0.004947308
35.5	0.004428625	0.004695394
36.5	0.004153234	0.004287784
37.5	0.004237573	0.004286034
38.5	0.003898498	0.003846934
39.5	0.003702282	0.003609016
40.5	0.003456152	0.003350104
41.5	0.003227233	0.003155921
42.5	0.003125683	0.003190909
43.5	0.003046508	0.002998475
44.5	0.002843408	0.002802542
45.5	0.002531872	0.002753558
46.5	0.002598999	0.002487649
47.5	0.002354589	0.002286468
48.5	0.002371801	0.002326704
49.5	0.002197961	0.002298714
50.5	0.002086084	0.002179755
51.5	0.001958716	0.002052048
52.5	0.002029284	0.001906848
53.5	0.001967321	0.001961079
54.5	0.001774548	0.001880607
55.5	0.001698816	0.00163744
56.5	0.001645459	0.001768645
57.5	0.001662671	0.001598953
58.5	0.001478503	0.001539474
59.5	0.001469897	0.001476495
60.5	0.001389001	0.001452003
61.5	0.001382116	0.001455502
62.5	0.001356299	0.001389025
63.5	0.001318432	0.001313801
64.5	0.001321875	0.001334794
65.5	0.001244421	0.001322548
66.5	0.001187622	0.001231579
67.5	0.001189343	0.00117035
68.5	0.001206555	0.001133612
69.5	0.001117053	0.001084629
70.5	0.001008618	0.001154605
71.5	0.000960425	0.001194841
72.5	0.001067139	0.001102123
73.5	0.001032715	0.001011154
74.5	0.001027551	0.001068884
75.5	0.00085199	0.000890445
76.5	0.000858874	0.000925434
77.5	0.00086748	0.000897443
78.5	0.000853711	0.000836214
79.5	0.000956982	0.00090619
80.5	0.000724621	0.000734749
81.5	0.000748718	0.000820469
82.5	0.000691919	0.000783732
83.5	0.000753882	0.000776734
84.5	0.000777978	0.000736498
85.5	0.000697082	0.000719004
86.5	0.000629956	0.000647279
87.5	0.000629956	0.000659524
88.5	0.000583484	0.000678768
89.5	0.000604138	0.000647279
90.5	0.000576599	0.00061404
91.5	0.000586926	0.000596546
92.5	0.000543896	0.000498579
93.5	0.000662659	0.000577303
94.5	0.00053529	0.000570305
95.5	0.000550781	0.000542315
96.5	0.000493982	0.00055631
97.5	0.000500867	0.00055456
98.5	0.000454394	0.000568556
99.5	0.000497424	0.000547563
100.5	0.000464722	0.000552811
101.5	0.000450952	0.000475837
102.5	0.000543896	0.000458343
103.5	0.000471606	0.000444348
104.5	0.000493982	0.00046709
105.5	0.000409643	0.00040936
106.5	0.000440625	0.000442599
107.5	0.000444067	0.000398864
108.5	0.000411365	0.000435601
109.5	0.00033219	0.000411109
110.5	0.000423413	0.000355129
111.5	0.000364893	0.000341133
112.5	0.000413086	0.000453095
113.5	0.000328748	0.00029215
114.5	0.00039071	0.000411109
115.5	0.000340796	0.000348131
116.5	0.000371777	0.000353379
117.5	0.000349402	0.000367374
118.5	0.000347681	0.000397114
119.5	0.000363171	0.00038137
120.5	0.000347681	0.000342883
121.5	0.000321863	0.000307895
122.5	0.000371777	0.000314892
123.5	0.000351123	0.000344632
124.5	0.000366614	0.000290401
125.5	0.000282275	0.00029215
126.5	0.000278833	0.000311394
127.5	0.000285718	0.000311394
128.5	0.00036145	0.000302646
129.5	0.000278833	0.000316642
130.5	0.000228918	0.000265909
131.5	0.000280554	0.000293899
132.5	0.000275391	0.000274656
133.5	0.000301208	0.000267658
134.5	0.000266785	0.000223923
135.5	0.000244409	0.000222174
136.5	0.000209985	0.000215176
137.5	0.000235803	0.000244916
138.5	0.000253015	0.000272907
139.5	0.000251294	0.000236169
140.5	0.000222034	0.000246666
141.5	0.000185889	0.000218675
142.5	0.00021687	0.000269408
143.5	0.000203101	0.000225673
144.5	0.000215149	0.000178439
145.5	0.000189331	0.000229172
146.5	0.000203101	0.000206429
147.5	0.000235803	0.000195933
148.5	0.000177283	0.000160945
149.5	0.000235803	0.000272907
150.5	0.000194495	0.000209928
151.5	0.000175561	0.000211678
152.5	0.00017384	0.000173191
153.5	0.00018761	0.00017669
154.5	0.000166956	0.000167943
155.5	0.000139416	0.000164444
156.5	0.000180725	0.000206429
157.5	0.000192773	0.000178439
158.5	0.000161792	0.000164444
159.5	0.000196216	0.000162694
160.5	0.000137695	0.000153947
161.5	0.000161792	0.000150449
162.5	0.000160071	0.000195933
163.5	0.000185889	0.000138203
164.5	0.000148022	0.000164444
165.5	0.000142859	0.000152198
166.5	0.000179004	0.000153947
167.5	0.000129089	0.000120709
168.5	0.000179004	0.000183687
169.5	0.000153186	0.000148699
170.5	0.000175561	0.00017494
171.5	0.000148022	0.000139952
172.5	0.000172119	0.000187186
173.5	0.000129089	0.000136453
174.5	0.000166956	0.000141702
175.5	0.000153186	0.000148699
176.5	0.000122205	0.000157446
177.5	0.000118762	0.000132955
178.5	0.000137695	0.000162694
179.5	0.000153186	0.000129456
180.5	0.000130811	0.000169692
181.5	0.00011532	0.000124208
182.5	0.000139416	0.000150449
183.5	0.000151465	0.000138203
184.5	0.000168677	0.000122458
185.5	0.000146301	0.000143451
186.5	0.000139416	0.000122458
187.5	0.000191052	0.000180188
188.5	0.000135974	9.45E-05
189.5	0.000123926	0.000125957
190.5	0.000127368	0.000131205
191.5	0.000175561	0.000190685
192.5	0.000149744	0.000134704
193.5	0.000142859	0.000134704
194.5	0.000117041	0.000124208
195.5	0.000130811	0.000131205
196.5	0.000141138	0.000143451
197.5	0.000111877	0.000152198
198.5	0.000125647	8.75E-05
199.5	0.000129089	0.000166193
