# Supplementary material for: Intelligent driving intelligence test for autonomous vehicles with naturalistic and adversarial environment
Source: Nat Commun. 2021 Feb 2;12:748. doi: 10.1038/s41467-021-21007-8 (PMC7854639; doi:10.1038/s41467-021-21007-8)
Supplement: Supplementary file 7 — Source Data [file 41467_2021_21007_MOESM7_ESM.zip › Fig6/Fig6F/Fig6F.csv]

	NDE	NADE
Accident	0.0	3.781959570047524
Cut in	0.0	9.575599762460753
Hard brake	7.081115790727279	8.851394738409098
Lane conflict	0.0	2.253082297049589
