# Supplementary material for: Intelligent driving intelligence test for autonomous vehicles with naturalistic and adversarial environment
Source: Nat Commun. 2021 Feb 2;12:748. doi: 10.1038/s41467-021-21007-8 (PMC7854639; doi:10.1038/s41467-021-21007-8)
Supplement: Supplementary file 7 — Source Data [file 41467_2021_21007_MOESM7_ESM.zip › Fig6/Fig6G/Fig6G.csv]

	NDE	NADE
Accident	0.0	19.634002874289273
Cut in	0.0	34.43997225490086
Hard brake	17.380920577239685	16.978584452766544
Lane conflict	0.0	0.48280334936776903
