# Supplementary material for: Intelligent driving intelligence test for autonomous vehicles with naturalistic and adversarial environment
Source: Nat Commun. 2021 Feb 2;12:748. doi: 10.1038/s41467-021-21007-8 (PMC7854639; doi:10.1038/s41467-021-21007-8)
Supplement: Supplementary file 7 — Source Data [file 41467_2021_21007_MOESM7_ESM.zip › Fig6/Fig6H/Fig6H_NADE_LC_data.csv]

r	rr
52.9009045451744	0.15746720979973006
29.144026940988113	1.5974127125455126
37.222024331417856	0.45726094843179865
81.43383094135163	-3.142739051568178
40.35646173523139	-0.3427390515682198
76.49789302768545	-2.3427390515681594
113.82774821274131	-3.5292045485481545
65.34129667987327	0.1573762701628567
15.52027724259824	1.0109410189491435
79.42544077927414	-3.0939231198846997
44.14349378654447	0.551718897128076
73.47077262616267	0.8522988447216484
85.39389749098268	-0.9382506498776202
43.738073107694504	1.130894290732936
50.11154730950841	-0.28322575738389943
35.67901335982174	2.1887706234271
10.618286002457353	3.9887706234270723
67.03828855225402	0.6867850177787567
30.01874400094738	1.4000000000000092
40.45947236475496	0.7084294765724941
110.29874400094678	-7.0
76.0682004880237	-5.361432416189203
52.656167971140235	0.3916906449895414
18.80567471204654	2.7916906449897354
102.7935588406524	-0.7814439523268781
37.83925242412681	2.0827695652842415
1.973153029210323	-4.557933422956367
22.753259765403925	-3.3579334229563322
35.758995422687235	2.060429915273051
46.20026310222249	1.1702418180435572
6.700275125264056	-9.040212594231146
69.9892372465514	1.646209496139086
4.55556211719761	-3.6492097331278295
65.58375520607899	-0.4492097331278586
53.85035776619475	-0.8166336423483749
44.5228788810648	0.035071199893103255
33.897404319603766	1.6350711998931473
55.49129853226066	1.8661933400356858
22.45324318253745	2.2980559010671158
31.7628027166096	2.2660042745069617
34.89410225008169	1.562906453966555
97.01624606564747	-5.400914521770279
94.52452890331097	-1.8145514082456842
40.75463718054459	1.3769052164241735
67.63430639963008	0.5254169660893346
34.768630425139236	0.7420309264967351
43.374769879014934	0.3477530848032231
106.44258828360489	-3.4522469151968984
45.98987315069337	-1.052246915196779
4.147230092409018	-5.2685374734414765
40.85606280717792	0.6915631582383064
37.52267013507196	0.5408191028069282
67.8962404686232	-1.0465082631827727
22.20717115656953	3.3534917368171797
46.73022584340174	0.11292079331283844
101.59621821292035	-4.531400512233297
30.454481591787044	1.418417522237604
27.55847989588176	2.7451324009725653
37.341847235874184	1.2959299724633944
108.35050240389319	1.1595203084175303
62.822877570755395	0.6204519373331756
46.131432121920625	0.408511293082924
3.6239013112056	-8.229252075531114
43.24464498731197	-1.0292520755311614
29.164937031164527	1.6950566998085215
70.47468484732588	-4.4625854980494
48.41225052172297	0.601291546940903
12.301762828577921	3.6956827999919035
41.33891508216141	0.9376745455825812
45.73942719444466	0.09309279200462228
49.941460366095555	0.538510876620002
33.73493795014235	3.35020341207467
46.69999680830722	-0.2102721736941362
34.46071432370354	1.696100402064502
50.04639101919281	1.251256192161918
42.47741884093671	0.45125619216188895
53.31340760342721	1.251256192161918
50.422692873568394	0.5277812541219582
86.80934983215514	-1.6625750742353418
56.25919452886791	-0.5631754938265559
45.809878251474856	1.3785816230499073
107.64754402597043	-1.597194574257074
77.77474762491727	-2.561935907279281
64.1655407371959	1.0764483244344483
106.82958363803596	-6.483625622328919
64.11207733428063	-5.400000000000009
25.62683053345296	2.6289225716860827
23.019962999361837	2.954168144104358
37.16183987685895	1.9854672133228384
38.49458579497207	1.1823968569600147
41.90691428837431	1.7454368314216033
64.9747381585305	-3.849169532309702
75.75044111913564	-2.209116890984852
43.33768265192725	1.2520754393860933
29.133083030173907	3.038856528602956
39.62115027375722	0.28754353199229143
71.53288921777335	1.2855303581795638
66.2031222649689	-1.648230405410569
39.11207733428063	0.5999999999999908
56.70453461137777	-1.0165886690948014
73.11207733428068	-3.4000000000000092
84.269211350999	-2.2839510512075094
101.56711399879134	-2.0427421368820866
45.671417043030374	0.27472983494297054
27.375070980029022	0.3111471861957078
35.19426155107806	1.4222597445062064
111.42626961125063	-4.457524295326088
27.538706958709724	3.133203554729697
93.33685236668578	-0.3407697384551227
81.66426135347069	1.412173527445745
66.40849220265602	-2.4918132783953766
46.359514856366786	1.2876388770861062
44.761432854290774	1.1347988518216177
51.97783532483879	0.4817481117237534
49.63366937202068	0.2819977388346935
36.95576769449747	2.279852393214828
51.4595491099559	0.19745619814324655
11.924395615255662	3.4662040575143216
41.109889944468705	1.2298002446626661
51.66640328302947	1.2638518151533482
49.87763899232948	0.2991814745068986
34.86272791460806	1.7843729115910634
49.30770917385166	0.643489759994619
17.145310797156753	3.402260999822307
38.65865542148197	1.0913797924972712
25.435431816351866	2.701228295711978
76.28210665254255	0.9133600438428431
21.105645904216885	0.11336004384292764
42.29874400094718	2.0
74.36200359019881	1.0528629997465266
91.94992891485288	-3.828650429825462
56.91915971064316	1.3324227579809786
-0.28248706783040234	-7.235507382844975
108.29874400094667	-3.0
29.908761312486547	2.2994552987421315
48.98474496796371	2.0650766945254766
44.804725238921606	0.7186659575181586
21.741901088026452	3.5186659575181096
23.12583580651369	3.412505299672212
52.733620551132844	1.841693630257243
21.9932582570479	3.3350871670815394
36.223929335401635	1.90203851059945
45.154763990307856	1.0080923748195225
33.08005593094521	1.3445950370803175
21.283246564547767	2.8451703325242192
73.81614958744649	-1.4454470753392172
52.023171550543736	-0.1554374467956663
50.38940800472733	1.7323631123161434
32.192324344303074	1.997732646633601
44.597563970151555	3.044067687648049
61.07862231742877	-0.4847148141265798
42.913132329982886	1.0225353758366573
52.40100432386032	-0.5054357468662509
114.13205424123589	-5.463683157616305
36.59688511778529	0.7864281705887244
41.205410667614046	1.8000000000000256
34.38074544770211	2.509822135432895
42.17596185785885	0.019020816033702204
113.70318160560396	-1.3330264214262506
51.65213242857351	0.11539489823073978
22.943447455370574	3.5374880621187472
60.084353448618685	1.4784856942554114
68.17990181143955	-0.051478046422921864
36.51242635033316	1.2247634723816567
33.205410667614046	1.8000000000000256
36.47216832177048	2.2031561762466296
82.01874400094738	-0.5999999999999908
50.36210652511318	0.693101095574292
35.29874400094752	-3.0
97.41887185654554	-6.324291327325504
75.40151673292058	0.316803050427545
36.711115163584395	1.5620955707149236
33.23061486585971	2.5349994771069184
32.813581254551536	3.156003754346564
65.5322742615324	0.07265779012999118
58.207652868132755	1.5472073654568987
11.255473696210515	3.1472073654569996
63.25341905234802	1.2056060733420715
27.732843390564426	-0.7021629246010335
32.52971597819942	0.5688417789615627
30.458673977344574	2.400414237765748
79.43213018418544	1.2182832021191956
27.29408492833568	2.1214364657986096
30.20377115034165	2.3499125662792544
17.372028105247182	2.664359125121617
44.4734157969973	-0.33564087487824423
31.770061129846567	2.2245709472088855
49.23735301852196	-0.7754290527910079
41.2121153599486	-1.3152949413565729
22.112077334280627	-0.40000000000000924
30.97338329411548	1.936997367688921
33.937616372944035	1.736997367688943
64.3977866887638	-2.1475999526495713
44.280093706713046	-0.229767313737387
57.44284650252018	-0.0016973723123534512
85.30742945928034	-2.3483626096650063
71.29874400094735	0.0
68.90576514171346	0.21334485597912334
103.39207733428071	0.19999999999997442
55.00741610666074	0.8144442735355106
44.88380373059999	1.17872877680972
25.38220886957413	2.778728776809789
66.06457277411448	-1.1660546356534596
42.81643323909611	1.2051652064849563
44.668628013062744	-0.2656845996332464
112.09999531604262	-1.9365716868786897
43.511864562880646	1.099502603318939
36.17484762137781	0.8213290352768183
43.92565127651301	0.021329035276732355
38.42718977557968	0.4213290352768091
104.27299680361273	-4.546952704551373
26.042495793226294	-0.9469527045513821
44.85883357420607	-0.5251484746004209
2.4514339864847443	-4.788162266875613
79.67607662283422	-0.06220468687329728
26.29874400094718	2.0
26.91023959690159	2.9505134219318876
41.15451665929504	1.911291808374724
19.662995146697654	3.7112918083746855
-0.1637794732190514	-5.021462540763988
42.94552714416557	1.0556253615515026
18.954173413237754	3.2556253615515445
25.420981531713835	3.0449604251013866
47.6244908756687	-1.8485162664797592
57.58242774054355	-1.8849564883148915
37.38218166271986	1.7333830046361385
28.108037379265966	2.866823782882882
37.11856232786499	1.8108424146310398
3.0785777564472596	-3.5663216976328833
43.25602062812692	-4.166321697632874
45.31041653686805	0.44330079787274457
32.826193680626716	2.0035355475545487
35.11207733428063	-0.40000000000000924
108.11207733428063	-1.4000000000000092
106.17688529712848	-2.9944723435942535
49.10215838871147	1.531959450726056
18.538541533888633	2.685198224827211
52.96110545429838	0.4851982248272826
42.790891668895824	1.6004922985835357
36.14151782067529	2.12308516770322
2.0615807029635107	-2.864751676641749
40.05925016203503	1.992843181815772
21.637866327817164	3.428927173987006
44.86891388975084	0.2389983537773155
11.098931505166092	2.8389983537772956
45.95921636094283	0.2389983537773155
18.62445041346234	1.238998353777287
46.92815495034847	0.03899835377733751
28.62451415659325	0.5798869825873396
46.59546396948144	-0.8201130174125915
39.09327695764546	1.2276475192482152
114.69165792923116	-4.86841073991231
24.188776414272525	3.169802085941523
36.2137672290919	2.4638113933147636
52.38905211238318	0.6638113933148944
51.205410667614046	1.8000000000000256
17.29874400094718	2.0
27.836824834243316	2.269397352205015
43.18851214191875	2.0118976790963288
84.06125323809533	-1.2155831712990874
96.12459745343176	-2.775686662066555
40.266967730043575	2.1180205118903395
18.406789507877306	0.5180205118903345
45.5091576188521	1.0890639202420367
41.65161288796651	1.3532542965068366
92.83111385113045	-3.202452426320132
44.73122141598947	-0.20245242632014282
83.76503988320053	-3.3350393704042496
45.301736664428404	-2.1350393704042787
57.68345729873363	1.3535546139225154
68.50097402825133	0.01762107220676512
24.690075138532052	1.617621072206859
114.44717800613819	-4.635386104784445
54.419040229557595	0.4160430573193743
17.633140307890812	1.6160430573193167
38.97249262633841	1.6093196187864471
79.76891303943228	0.473204511633444
30.148022917630158	2.4600491092076027
91.74037457127997	-1.492786685274396
33.88706798950017	1.571770829136721
49.74907976090583	0.8302978545004258
28.772697217841085	2.6557797525166364
55.91817764844984	0.0124577784586819
35.071522208075294	1.1852869649181805
39.195447064866755	-0.08875077972302847
47.615782001493926	0.8301548078819749
28.757353069455007	1.8827259205808495
32.90151927233046	2.663405269293232
98.70332382362642	0.5259354344918457
84.24577304056504	0.2558891812382349
43.7980255849734	1.4915306009498366
29.083483794720678	2.5160567469955026
34.269778169560595	3.30725635083925
58.93351668626076	-0.8701149651669411
41.855733601062184	-0.5929347807904506
52.93404251657864	-0.2531198106827084
46.46455075504946	1.3961457858342108
24.306070536470997	2.9961457858342584
45.6458374911374	0.9709379095456185
33.16133314141939	1.4284152062447149
18.40757584518292	3.4483529918183464
37.41656176191327	0.9464352449219362
4.104231507800932	-4.060804542528192
67.59373318482722	-0.18252628047968855
24.290942826302512	2.881418698905133
44.074296017947404	1.1381644828320425
32.94910978760572	2.3381644828320134
62.68251192276955	-0.6773021065298082
56.06526209267702	-0.9142102320655923
3.940543147764515	-7.891245173040893
48.42402833035601	-0.6984695222100257
38.58745135102811	1.322831496229771
41.490924431861345	2.3228314962297105
42.1728674901284	0.5881501347034153
67.28270872517874	0.25062992487928426
29.478279177812453	2.1677410953125253
44.75150229809901	1.4453850956672092
77.95116646491829	-2.7345737487930073
29.528043658511024	2.1315221253807692
17.509113467666623	3.709357315047452
45.49313913509832	1.2415918868443434
15.392077334280714	3.2000000000000313
40.52557974690848	1.8000000000000256
3.2127316170773383	-4.97045695769944
95.01224448239122	-0.04408513812893844
60.093805332055126	2.5505454272082915
43.09766729176238	0.9800561406458037
44.601619305416136	0.8464156450454716
20.878242157553473	3.066960162271613
44.858015617492924	0.048365310092940206
33.39135939012374	1.8276716709969598
22.117615955084148	2.8125185067443077
51.68271348389817	-1.033689943887758
63.68961564285735	0.48278520141926506
51.68842177226793	0.9539923733369342
81.29755970289602	0.8052211009479322
35.887075606349356	0.7590540870857296
112.29874400094769	-6.0
38.29874400094718	2.0
33.61261208406319	1.4555973229922543
99.39541989651991	-4.512129970970626
32.11207733428063	-0.40000000000000924
35.29874400094718	3.0
56.77177415041274	-0.10523270001533191
35.283905155726416	2.0621994780808066
25.73831967638	3.2714583463001006
49.107222347346465	1.3976763154325695
17.774729144549497	2.8116931796814164
70.26445386432681	-0.3161854762745051
44.26843414109101	1.6290082011391256
18.42317774998037	3.4709222211765365
32.75818473056131	1.7627592229592537
68.03514476954376	0.31253619025952517
46.69288043889003	1.580050009807291
45.29874400094735	1.0
24.088389391820613	3.189405839615489
79.37744875211797	-3.7961793433168793
30.791860375944452	1.5374123180492845
88.75377362425343	-2.160083124457117
56.799102813576724	-0.04444692975694409
2.04700447130449	-3.8228292897525584
6.112417847054303	-4.918211984481147
39.188736675399014	-5.518211984481081
42.52037892153419	0.7158209211347248
42.763041871322	1.4163857306507879
93.44708648116949	0.39475495461031684
35.103309645032994	1.19076979327005
28.86351866456863	-0.8000000000000362
4.032938830154421	-3.6143993444990556
36.33255376010925	2.0756800061518454
114.56985628257166	-3.4196693875042534
65.95983749963057	0.8578141069650727
48.47815950172378	2.6167187426874285
3.3573306404015284	-1.5264755253118594
50.52009643434542	-0.5574768772577485
87.89826681325349	-2.354662176215921
50.936441974536706	0.11054810868354181
0.994942860275728	-4.070025479137119
29.392077334280657	2.2000000000000313
93.36688139840231	0.4529758647395532
42.366370738676665	1.490537744778159
52.17502798063924	0.012793029987133053
23.851540779358288	2.612793029987124
51.571967261509826	0.012502216043973391
72.53172363733518	0.06567607057597158
57.76174550544113	-0.08738640041711321
65.06494184894586	2.278260144634654
0.6132765628476591	-5.834963185455685
30.66261802486764	2.4198957675735002
87.85852359126488	-1.303163733003938
87.95540403701006	0.25397284390211183
63.32205872476027	0.5086862733616151
113.95559357194873	-1.696151830802311
77.99123799947802	-1.7162546656837456
57.00541370097062	-0.6077136019854095
30.96164190330228	1.2317597674530525
98.51604185730946	-0.8492887905128299
80.27604140576284	0.4099758500345452
71.39871626702848	0.15412345130417293
67.290126448205	2.1595494455902795
45.64453207822169	0.8964750404980428
4.580345982970584	-3.7867701399713383
41.87059742697045	1.4545240171410718
74.24275220973664	-2.479816693421821
40.03022417460761	0.9747683984230626
67.72640889611921	0.3445613058362902
48.08453932070512	0.7744096732610828
17.563147173631137	2.994022410526732
54.07861440942429	1.953791797480097
36.5459531488404	1.0467901503410815
2.6411173273870645	-3.814358459333466
4.456288938233172	-4.111874670798301
24.060717750205185	-2.9118746707983263
74.49896059335748	1.9263441286231995
23.350452465141018	2.893826711016615
17.767577298119534	3.66302897509955
79.27355962468721	1.1039783829370222
42.199619985734444	1.8034210052342559
17.680000000000007	3.59999999999998
27.27419784721002	3.2583709023422536
23.48541066761402	3.399999999999963
41.22155856632878	1.6490008051702887
103.29874400094747	-4.0
48.97588159401164	-1.9878057819045125
43.88977169510292	0.7459448073215533
82.51384006893034	-4.153479170220379
58.77558559559361	-4.333772345910631
96.06810717679821	-0.708302614086648
36.284897467204814	1.2473245871236749
27.29874400094718	2.0
25.831346964968304	3.1625443461684135
88.1563398151352	0.15104656578145992
101.28212843598487	-0.5714377317977153
47.99196076377541	0.8365470171240688
61.86206316583366	-0.2969772232315826
29.495540058245695	2.154099962660542
49.87492500686972	2.4641504894904713
78.81901517460756	1.5660566883432914
70.53854587687283	1.6598670134879683
52.68720606765487	1.5580473028451998
23.016989207190477	3.2437463616134927
73.15050247462136	-2.4000583538629705
20.599709767897934	3.199941646137056
44.26720846087392	-1.125737802472333
60.97487169514113	2.2569348434841032
36.54592331114594	2.447877397120795
36.604856646547205	0.3488479177400059
86.46395085728864	-5.112338332185889
68.73377391922702	-0.7776547666648881
47.86309517028889	0.2835838576421459
35.00830155849576	1.1459508938736285
16.679837667117567	1.2748866753436587
64.88425563024657	0.3993403513628522
52.832085816268886	0.5998442417502687
42.0402936387311	0.7038731063385768
42.14130338055986	0.563007576462585
14.68062790194847	2.9065652928888994
43.73386186003893	2.9744401430854914
30.174559393057507	1.7744401430853536
39.431016016194235	1.4475616666766093
53.6572455042168	0.3933655098209563
107.39333748514571	-2.0028874306713007
42.06268577360754	1.630672858640775
33.453786314865624	1.1029762577703721
51.29874400094741	-1.0
64.3898762371781	0.6961604949252198
61.90806362877311	-0.04717720800795533
26.578392638043454	2.3414631849685854
12.815165170771593	3.267714764363131
1.1381535727782648	-6.240282055959625
3.638054207612072	-6.142002640302447
0.8748291287646452	-3.9540046712646166
56.39490510280075	-0.051984128184638934
93.6242055427997	-2.1567466267758633
76.22464717896827	-1.4621365203555463
72.9425723533376	-0.8621365203556124
99.81672537976658	1.2190522770806567
44.92135152049809	1.8314675439249513
37.630665745381975	1.2243022343446235
15.156597231369346	3.5607554183746792
99.58228382486004	-2.961993575086126
81.97327933530221	-0.9619935750860797
68.97878653200524	-4.267314912367517
19.205410667613933	0.8000000000000256
24.893045869793355	2.263239737274656
37.62750651235092	1.5794421854430745
37.59329864289373	2.179442185443058
48.29874400094718	2.0
41.2219315689955	1.4069998729514666
20.139739494697324	3.1370133725017375
102.44749231230378	-1.3702817301916923
2.6978085004850527	-2.864236354723108
39.721131767966654	0.4211225051800369
60.49378707080814	0.6496611101518148
71.03931670495945	-2.341677926608476
2.4725373376031143	-2.822224468398538
41.443218993640926	-4.422224468398586
37.66509124275751	1.4479432827012033
23.836951946627096	3.166082698899533
45.89484460324206	2.1060763154573827
23.90442176073759	1.9846996905897996
2.026057893512416	3.0
41.89420587387883	1.730630018797278
25.90541006886599	1.6565685058415447
50.88883070097063	1.3937258627570372
32.535194950601976	-0.4062741372428853
31.04808715665399	1.8356610994120182
42.137471740386104	0.897509422002333
109.39207733428071	0.19999999999997442
47.8658604209495	2.7235804346406063
3.014293955276912	-1.9488787064570623
1.9505026298613757	-6.520799764700268
52.37406570059443	2.4546271461441975
29.247028503655656	2.5134877481300606
57.96265281268518	0.39719873600132516
111.54664625071132	0.8056858842385672
102.35418026658976	-2.9272264746159884
53.180602881473874	0.2355811256478404
26.436072679783535	1.5919484168566846
51.34070583374148	1.1076072387019202
3.26972186314174	-7.370316788449415
23.839735697723086	-5.770316788449431
50.063157294790585	1.1502158896887131
87.57699055489036	-1.6029740844522458
68.22280784081477	-0.9828089522524799
59.87691116024348	-0.19718282099331574
40.81862755714127	1.1838212067356793
32.43811533552093	1.8931778428523707
53.02975113718435	1.123589556594201
42.24397786549969	1.7210814118376518
78.50798612395613	-1.7467668938380712
26.672581157636102	2.087738537187242
14.675484472316725	2.683010681910524
41.41758440332467	1.241337096193046
35.423921958384426	1.8332903556865894
2.6854289254196146	-5.840939905818622
50.037581216323474	-5.640939905818595
49.6823754590103	0.9912838152560717
33.800457653820786	1.7442134868081531
46.90473448101045	2.314280925964443
32.255769800608846	3.0624583454171592
67.95280264788016	-1.6478033723937848
27.535125740862895	2.7521966276061676
70.30257143792045	-0.45353351136986575
78.58535788274366	-0.7307736091469721
63.775775540886116	-0.9772803624256952
76.52194609033745	-0.7772803624257563
63.46818883237984	-2.9772803624256845
75.43313420417155	-0.9772803624257378
42.96923414044363	0.426490447716688
47.56883472179038	1.2631418317803913
54.94938572522051	0.5965700327792902
3.4780838892623933	-6.269414831795871
50.9011167331372	0.6488958115157679
21.966701353409462	2.3572171858780386
85.94304305209494	-4.542744323253004
64.72785041775899	0.4479072621114888
2.6825510608624654	-7.453487644373098
34.9325497548715	-6.453487644373098
24.333748381626776	1.9218515123114308
111.92287228136502	-2.1861409892089902
27.226377138968587	-0.1861409892090613
1.9328575383025282	-3.9302712739537107
107.4290169759364	-7.564263954977363
32.54688869869722	2.095558649291327
63.32998554688413	0.04763242441669746
44.97855111494698	1.685213178169512
55.96156348501262	2.563256827669999
44.95702401345591	0.4305517528483058
63.276076135500944	0.301281506505763
8.130095269551589	-7.867087705152688
85.01125415889169	0.5443291097876717
38.09732824699188	0.8958357144122076
44.456432890349106	1.333924457503528
15.496715441618448	2.0501406436151726
59.29874400094735	0.0
28.484301015893664	2.624364362390903
55.00115909753811	0.7877958526975206
38.49699322680465	0.406056095825317
10.016633002353274	3.5322456948615013
107.28788939266883	-5.554095109301148
36.44206991082814	0.44338168167553604
27.052680588682847	2.734235113548422
106.01284789611452	-3.2431455720277818
33.36068721890865	2.420167204862633
53.696796055122036	1.0845151459152795
25.773333333333312	2.800000000000015
81.14333794590766	0.5484663141877206
84.03888793543933	-0.5741953240617583
29.068195491945687	3.338831543590807
55.536778695391945	0.39657309141644603
29.205410667613933	2.7999999999999687
29.135095319203288	2.2514533815130378
14.586666666666758	3.3999999999999986
48.90974353052354	-0.7009883047926806
38.10725517706061	0.007991617598978706
71.23624968161016	2.0922557918458082
47.85686640485437	2.1244566268996046
2.690516260979166	-4.0703655531335485
28.42727873416152	-3.0703655531335485
23.595123997501616	2.534544749734632
27.825749177989678	3.3345447497346505
65.4557555711184	1.5161741514831526
23.53711913180763	3.293826711016564
37.08472060202928	1.5089347958050539
78.26495829627561	0.6315887631481125
39.86549476962034	0.5967076592076168
80.86037373041017	-2.017466956809308
77.32547917648901	0.11476711394143635
5.242006948648623	-7.263712853041337
51.7088600466592	1.1654150173996634
57.3036576891858	0.2816242047774722
40.9230389985521	0.9800887191230032
12.302761913777374	3.5697384030839316
101.390316825799	-0.029758724445130724
35.66618660367976	1.1511339671203906
92.76943760498443	-3.6529520038513894
32.489906123385026	2.5529830824594946
71.623175041911	-2.86157154442429
86.22890579701948	-0.3448994688608451
3.0475619536896374	-3.181273231757931
52.63080579334428	1.4423406141562296
50.297459077657436	0.18475035904852888
107.02248099516953	-1.671185503857604
27.658944621292903	1.8362227638375472
58.788459598588986	1.08739754632116
32.096036915663944	0.8473840875503882
33.2181529775994	1.3377120228484607
79.63268636631085	-3.11072809786916
52.1204545837752	0.47223990512909353
55.34084878949784	-0.11050432965805967
29.700380700560117	1.7200058113661747
68.05489275173068	1.050835995094019
40.562383073363094	1.9011032696023804
11.967076238508753	2.9011032696024266
42.61629638841919	1.617651809075106
67.10293956102578	-3.0012903017160895
96.58787540257043	-5.7402669944920675
94.43958775626425	-2.715344219296181
70.24844645012348	-0.4676147497354357
85.54159682327747	0.39302367890000056
92.09062577734232	-2.7395548077129668
110.41756269863754	-2.089082778153635
46.81309683690938	1.0151591711294756
3.7345969319101187	-4.022720562609983
29.803295143281844	1.9453007331632008
72.22128562729574	-0.7278235617546969
42.170834184060254	0.8973991641278225
66.78512133740492	-0.5026008358723004
40.60202279609189	0.4459857176047173
70.41106170648732	-1.3717792866292022
51.796554519108554	0.8111928456888151
67.57712405732138	0.8111928456888151
52.92166727786355	0.31608359849813894
99.62398591904844	-5.456255539861814
24.26138751761465	3.1315446806026124
67.21765827842137	-1.575387594896199
47.205889921966104	1.5618869565702909
33.333126769481396	1.4162009115131369
34.52032191854278	2.2030288885591283
70.80478317668303	-0.12136920606728197
37.01874400094738	2.400000000000013
67.6428524231078	0.6495938723402759
47.95632347920366	2.424302363750318
67.99907700376889	-1.6503988771094242
48.29874400094752	-2.0
26.816906263568228	2.7505134219318528
25.274099530529497	3.1185746018317637
53.02639682582537	-0.3378455509407807
44.01040483317536	1.1576166698770791
51.99421735267947	1.3487153647699976
37.07111888833231	2.002930835660237
81.71289369722388	1.3847722083364928
34.92638580498976	2.03478133249844
83.79646906789424	0.3590698968380934
43.20276516295928	0.9926174666666583
19.70608408104954	3.1314353308241074
45.62909998385851	0.6712876202677052
46.604971764261336	0.5023361089608649
100.85694347273807	-1.5132762546399547
67.43436435059812	-0.21535982592244096
40.62691646539747	2.258180043687407
87.43270498372055	0.07072761787836512
71.86110498850417	-0.297632167491205
25.89892334627416	2.9262643134446016
30.74826066481171	2.4493684461129135
39.836016225776575	2.4493684461130094
85.8018784946351	1.5754539170757802
45.156933478313476	1.2050296565516554
58.55911589655102	0.4153563789117989
46.96068718635274	-0.03382292949882171
38.41314349575043	2.047657049647597
72.29874400094718	2.0
35.04223935418105	2.376885952091797
30.708868253654032	1.8815558418691722
45.168046331154756	1.4815558418691523
51.75051934344947	1.2529589980929252
90.74080625323694	-5.348721114191282
98.03332039196084	0.4209359441706866
66.2797449160397	0.9101217725673898
30.576747215147464	2.0938291178387445
37.83198596112595	1.68482238069954
41.975585487212015	1.9282452050634866
58.813084777989616	1.9275206894037744
43.5056943868542	2.115289311014809
94.26647058762916	-0.7352910415292762
47.8279895353171	0.16161264753910487
62.29874400094752	-3.0
41.67828535836088	1.892226882552258
48.873081378714915	0.4330055256895484
18.919640700997775	2.2330055256894674
45.73662854981342	0.940628537898391
37.69264202581803	1.2909529946829323
66.29874400094764	-5.0
98.09465940945927	-0.9554739782899979
35.785758560746785	1.826625487314761
76.73850202785121	1.2177536855151878
30.62731235222168	2.5091577389086126
48.823978717940804	0.9459711918644054
70.86188377262908	0.9517488562061907
53.00464507580023	0.5742478355414065
50.81159504093432	-0.7010722923604007
8.955494756342432	3.2989277076395886
28.485410667614076	-3.5999999999999908
33.50483489287694	0.802474545312915
28.252109477690624	2.202474545312988
66.94627785043508	1.1889954291696334
16.742032055754066	2.4542471926458163
31.74824435761775	1.6087984872820407
33.70359356352742	2.0959748867173467
102.42404020722529	-7.004011964705846
42.574224899373576	1.2229716905367987
48.31131961876531	1.3354127964244427
86.07718496902464	-2.1772729359542247
27.889960178492288	2.638269969719982
46.54996080581702	0.8635736795705498
10.067395567515518	3.46357367957048
48.881983710198256	0.8635736795705498
20.911047445324925	2.73053239709769
53.56356590587086	0.4370954672571017
37.22347235034772	0.08993019839582317
73.60809999501282	0.4628124883711351
47.71026949439613	0.5559956451848471
50.86470751077695	0.19826477203369564
27.248625978531038	2.5496966840879516
65.12777651794352	0.6160537694017769
67.12155901685617	0.816053769401794
1.1497595169093984	-7.499861288542974
49.7496985265625	1.3630484838320918
36.83618880094525	1.278589403685654
65.29177146966094	-1.8067904223932096
59.73679419278278	-0.19144550833343033
44.74844248199065	0.5747852182984055
39.21816344543652	1.0733340926367383
55.52022955775328	0.6636589674000142
50.7750020535006	-0.6338969134853158
31.86314657814802	2.968649546206681
30.726150962659176	1.8872287925258604
109.9025415739751	-5.0418876738899385
110.1692722711449	-2.134225806175227
40.67334131188545	-0.20126156357930114
44.775669098471326	1.6477556657665993
54.02435330917206	0.5316176149281553
30.205410667614046	-0.19999999999997442
80.00981272719412	-2.2990703130118604
88.2054106676141	-3.1999999999999744
62.51028951974513	-0.5960429448718223
62.98880484807512	0.044762805365397895
59.67801994737397	-0.37491642561007055
105.41046949354813	-2.3643575832452974
81.99459358782576	-0.0431077043074346
22.539068042084693	3.298002947324374
55.29874400094752	-3.0
31.60553137503598	1.7530186196148065
50.169092938179006	-0.06378957597379298
44.83777023246387	0.8299444627643915
38.205410667614046	1.8000000000000256
0.6516132088293034	-5.0281908021817046
46.36250740169089	0.4637376744539736
79.37837485477314	-2.902653579825305
2.3552480692316067	-3.0268488106122504
44.15305433246817	0.3312160726185809
62.9323072670818	-0.4317356321138668
13.856194988310335	2.968264367886153
85.8173168605199	1.4309584899467112
22.95050541831847	-0.5673671592330933
34.98529163183173	2.19381819529222
35.01139889912065	1.454957809265224
47.13263815978644	0.11751206475672049
22.58500609956201	2.8250130704897956
37.99684618623962	2.0065811911319003
60.71207733428071	-6.399999999999999
94.30828138962931	0.6546910814732172
32.08145536698646	0.8546910814730211
46.899630098412445	-0.1725242533107405
41.83753398541495	-1.205284316967841
37.6317509927768	1.3721757624857815
53.26329471978386	1.0824111215681356
11.970776328931038	1.8824111215681647
55.83336103284523	1.0824111215681356
41.74580391911854	0.7240648373748755
68.18323375068928	0.1334944111052252
37.942174015587625	1.6508432715257229
78.77251331385912	0.19880449794460375
44.816172689458995	1.5331371543143675
29.483518975848312	2.131785440526727
72.9444304123511	-1.1190776878190647
40.43758997559098	1.232342268380176
64.79562499478993	-0.3306289640060811
35.84231278133643	2.7223130791879555
51.718187120644416	1.3060509535085387
1.038051350739238	-4.123631482721283
69.81744384675454	0.3869173748533328
65.022827241534	-0.2611625140920246
67.2180114734889	-2.5713040764503
24.282539699578876	2.72664048993688
45.07070090537559	1.1515019400905615
50.11289507868025	2.129186937546592
36.87269372092919	0.8700579734195522
45.823356641612236	2.4398613488919274
47.77263776159634	0.9600127312438396
67.43518178208399	0.28052190941666666
38.84686732424814	0.46758986769383526
1.6144455184986555	-5.145433156301554
82.27508798725216	1.255891118922385
48.75885918750089	0.8973318397315282
41.789738344430475	0.9982834798245612
49.23487659260633	0.4609291015336119
27.156828565962712	2.095214676677074
41.18704398408181	0.5651689812804293
76.74185782719383	0.6776220975847735
55.844627561551306	1.4223577225253052
42.48541066761402	1.4000000000000092
42.73870721648029	1.4932469044599728
44.02624390745814	1.1383497271649325
84.24737769492913	0.2256831293063577
38.497131703252194	-0.6023515531606662
18.507068235294014	3.1976484468394446
70.79992921135772	1.8830693126735838
103.22864069270418	-1.5921920718058047
56.27442562754561	-0.5836984886627086
8.155976552340803	-7.7741794844149865
106.01874400094738	-4.599999999999991
38.36612042060278	0.7845437584347259
36.180381551547725	1.018800319651195
72.29874400094741	-1.0
39.510149951266044	1.7561094688528058
67.74935171153481	-1.5082893451990564
22.445734708751388	3.0980029473243995
78.35899238125569	0.9951307229126058
26.39826944664742	2.758811821187571
61.29874400094752	-4.0
54.60799394123683	0.6848963550792888
50.008731968268535	0.11141806900709739
26.928728373805143	3.417042156608858
50.76930822618351	0.4388811328162987
68.20681554272949	0.4722447991819436
57.09225446850587	0.7833886161851993
24.406806294635658	3.1642164676639624
37.47101714253654	1.5816959141265805
75.2982131547069	-0.14023933579763792
109.26989921877248	-2.4566099811599535
110.95929067384145	-0.9228134404601462
110.2977718094977	-3.8087861019929115
55.42125692308423	-0.8289219742403588
41.272774697539944	2.484674225744449
33.46774346727591	1.4801325490612172
36.637476539811814	2.8665492010059843
58.811172945720614	1.897363239274533
84.85375830733642	-3.135199344776858
30.94376617175351	1.2648006552231443
79.09104030399362	-3.3351993447768393
35.403573394459045	-0.1351993447768578
87.25847335821851	-1.0965889921414487
21.727889572569723	3.2740490840784773
29.139848273978828	3.059428519284957
39.61863636736109	0.3256493586311038
48.423326144487646	-0.6394480936995386
46.84106540773564	0.6842030010957743
45.705812420279585	1.2182643905392538
29.321107626981984	1.5537173544279348
3.068472580704338	-2.8224037893925846
24.392077334280714	-0.8000000000000256
3.594020979740435	-4.475738689996845
33.249937738215294	1.5654413282401798
69.6223027909025	-1.9383969715511178
21.060802794868437	2.7875682657348086
48.24643403769164	0.31440362453185244
30.93186250298669	2.1985295278726618
67.56234661867745	-1.8714475452744352
77.5927802435275	-2.590678103406262
27.97032227102011	0.8093218965936089
22.445734708751388	3.0980029473243995
25.8947018583508	2.6913007030188787
43.619274508386184	0.5205364877818681
33.87646536242079	2.1537168424346547
88.4029559904501	-1.060123924324742
35.587633768786645	1.0984260003399022
1.68747346706823	-5.747372694282856
37.81002809378765	0.478640095473736
82.3617580068219	-1.3480446644524378
35.205410667614046	1.8000000000000256
67.41372130209754	0.3285735535249614
3.3877885464654582	-3.6489342861754004
54.98645145989417	0.5998474639924325
50.991757054929735	0.565298461502195
30.531946305354154	0.24598712643386378
43.29838808968816	1.0883031807840418
68.70310163856408	0.3637892254947239
102.05277426530006	-4.160834672095785
29.894339329424042	0.43258744457164156
88.21953771417117	0.23059749544295371
104.39011266206239	0.26382694846058996
83.05297176661776	0.8604276248887146
41.47015605090951	2.0486047794638367
40.9381608888815	1.588298279622137
88.04282311842564	-3.891011936482549
43.96803846376122	1.2597938019414308
45.472961558299176	1.3418779932361602
43.80427834016962	-0.5617951544327155
42.706606677693	1.2614872378826512
31.9439595297639	2.2614872378827116
43.42894722380686	1.0254810209149134
55.54426528236627	1.3524686262912127
17.680000000000007	3.59999999999998
33.60112459661286	1.2398740629794212
76.36619944926144	-0.6666849418306633
83.15204635772227	-0.4666849418306356
69.6594914704117	-4.958211134683658
54.49217806808599	0.7202821486024149
22.539068042084693	3.298002947324374
35.06967082931271	1.7517653232065094
95.48009271290607	-2.9799901829250928
35.50713476032308	1.5597696449645149
15.500192156453068	3.1705992843303115
89.30775568819092	-5.80822760084882
15.53084899308692	3.5461980768616286
3.1242141486254695	-1.8194329683597381
51.61979277622913	-0.008210425415338563
41.27685485208974	1.6944015224277926
46.82180340295645	1.1323680103265943
54.32614833485786	-0.10572891884536162
34.93098485022625	1.5263144265800612
-0.3857671427903142	-5.801179008062128
23.8666666666669	1.9999999999999893
38.60615679660975	1.2263884225587418
60.29874400094752	-2.0
46.91837802601435	1.3377923306317179
2.8717385298868976	-7.098857999444764
28.650610493904765	2.0077252894750366
41.46860648433176	0.46842319634077967
51.04376456070213	1.7160154618034085
79.91634166028393	2.0375939712983957
51.66546828403375	1.0396636020421255
106.2277400429216	0.606017484399505
39.2992733031075	2.029427609050778
45.222449996948626	1.0597823319881918
52.42925600404146	1.4597823319880092
66.48847455470684	2.0544151340857795
63.65897356482151	0.16963789701384258
56.206769720136094	1.0291378245435716
42.41799285877494	1.1647076103794554
37.188587176037345	3.059819243247098
0.8784977462403276	-6.270376826984922
52.994899090893455	0.3989207513539732
64.81504643302594	0.17668235543938948
96.99239293288576	-4.92453815793888
45.69581938074714	0.09972334371402525
2.0765959664747697	-2.9323413706711143
67.14238672980628	0.40656126879400745
57.34277365774352	-0.4211655763166178
20.05461883411374	1.7788344236832891
56.32837384891434	-0.3388407954360808
49.399750865435294	1.438620450677071
0.4537554228074896	-4.436852670655178
39.44768605472757	1.1489580653074185
109.53808612613216	-0.05156512772598276
74.23657528612091	0.2240278626326102
4.475010331966132	-5.205573212776805
45.486970491072384	-7.205573212776848
109.67417079331528	-4.211738063716297
57.789471859575315	2.052768304573007
1.9130048362915204	-6.910672550993869
72.32216898714614	-4.1029337850838985
63.675209721195415	-0.2640552829020706
38.01666892267815	0.21855066451678695
43.051816085358496	0.8129360944321959
1.5755422042906275	-5.685968704513865
37.13654876538669	0.5615249947312719
78.84741577220927	0.5957241551254526
65.8139827919149	1.2468519050956672
101.96718638540119	-2.8348661097230625
40.603062901809494	2.02910260950382
54.11955618812385	0.9267161394261656
34.32926829719463	1.8496718714367688
23.312005429623582	1.1560713284568607
37.819754229186515	-0.44392867154301996
27.43846844754978	3.3560713284568386
81.9097809401348	-0.1933265568538367
10.320036631206563	3.606673443146132
41.0760837441436	1.2489542867993926
37.489362805170686	-0.5107565203525439
2.8711161207460236	-3.2191382012567438
47.480393663955056	0.5793118417579954
78.48541066761396	-7.599999999999991
27.56934445934212	2.015189759263677
87.0546179050699	-0.4258117939739421
25.715587171613606	2.614364991781148
85.92785931585206	-0.5856350082188868
32.86060352856839	1.2143649917811423
42.071385228609984	1.145420291362214
41.74313878953819	1.589590552067616
47.34154223214739	2.389590552067599
83.63871865903184	-1.9339211888610883
33.97793193399201	1.4844832458303578
31.31359602894088	2.2137212085156186
45.218800422674235	2.003376440046164
5.22180867273471	-6.133003108407987
97.39207733428071	0.19999999999997442
47.93030457645443	0.30295210222767466
59.2118553150483	0.40622908394977486
41.075348633143335	0.48440344531926627
31.04339607890796	2.2591778422676434
64.62233938988709	-0.7095968843730098
90.29874400094701	-1.0
36.62754455056961	0.9914958103350351
72.33120558777887	0.6051232402838345
78.6599995227649	0.06828849311966678
83.20319994549402	1.2063899883881497
34.62475342861694	1.181204901275926
42.6414522148641	1.5593632602634848
62.194534617088834	-0.1339407913379027
29.52581353615608	3.0660592086621783
37.61208855095913	2.4794709325548467
79.07037042088723	0.8719556538292288
60.58418498207607	-3.87355909680716
76.20541066761405	-9.199999999999974
73.31936365106094	-4.52024401573895
58.72348813237886	-2.520244015738932
95.73424401290606	-0.2566573607789451
42.56766120618113	0.23717794456851493
65.74681344085297	-0.5347118241965525
61.98620861071305	0.4492633503072554
102.17874400094735	-7.399999999999999
37.82560505078749	-0.5955971887753648
45.223900852430575	0.9225965654327482
28.29874400094735	0.0
86.20495661245195	1.3601554643674518
69.89425436048111	-0.3842234295747424
81.88734636265741	-1.2414006514485543
24.67050092217812	0.48967551282071753
103.20541066761399	-3.1999999999999744
25.31677330774812	2.0805743030197945
82.3920773342806	-1.8000000000000256
38.36006090055753	1.0548960349639103
32.715288752099354	1.9811843421082962
53.56972726507945	1.3123815486456643
52.04480848443802	2.3123815486456607
64.75167823914501	0.34358132936238306
3.1662310889930723	-3.71508184927643
29.178877237852248	1.0849181507235102
33.339139865118625	2.7214150990388823
52.75109593242212	0.2047023939357686
18.429870664603186	2.395412417618836
37.01032162176864	1.2955066729855211
22.79863558713214	2.7639927467877285
83.51602647946982	0.7424773595460721
100.17968732380848	-4.990557852998705
38.71924325661843	1.5430720511418095
47.82481088373777	0.5535452711176099
45.24657275387017	1.1979686033168413
29.312359481734234	2.6143946374063525
46.80082142933156	1.9244085811956388
58.70555188120528	-2.527511292598504
44.26512522842154	-0.13855629132655878
61.641392610476544	0.23155559387831204
65.25488334402849	-1.6025633739005976
100.14835166409466	1.327432736608479
81.34366528527971	0.8757653455391932
42.83319608663123	1.3515692192696136
99.8804763417728	-2.0842441506150458
88.26012571460103	-0.2842441506151303
105.5781850224605	-1.7510692109516803
44.77608218353873	1.2607646945629263
75.48955609845427	-1.382446335336784
2.421652434338853	-3.1611011840133827
44.04501382805677	-3.3611011840134175
44.38535236971552	1.1197523616186125
4.233020563173341	-5.100570439565878
80.74547623429766	-1.4566923876862283
68.74815805639355	-0.8572517430555138
76.05655333549339	-1.107758713949675
45.74371058206293	0.5815344033483996
42.703666591813544	1.9136467328433184
92.702269312086	1.3620056687561117
92.2551680593914	-2.252150690290499
37.47517149768362	1.8079471740168032
2.6580135867811805	-4.828062785904358
47.723898404908255	1.3854100610207034
69.42695747114499	-0.8138897412843988
33.607260392654666	1.5931716642934148
42.177192632330616	-0.2734482813055763
64.24791789983237	-1.339550335403075
29.96135625096349	2.0600491092075934
34.20397941151782	0.9128335695314256
2.594070927216876	-3.6729684219757672
28.072037975337025	-3.8729684219756884
30.66707022286039	2.7390131720080326
51.98178992776559	0.2052653345652935
46.35603690535294	-0.23706377424329972
55.06717065758147	0.5629362257566619
2.050554453470454	-4.502885017172488
114.52338100183397	-1.2671623381476351
44.39072287594763	1.331052568539974
23.866666666666788	2.9999999999999893
82.3032072629897	0.30041076428775426
18.770348663764025	3.096092225251322
36.517792018823116	1.1004531478029804
3.5449832074430105	-6.547245559674916
43.773059955096414	0.2892544234313874
33.22570824657305	1.6210873796408478
113.20541066761399	-2.1999999999999744
48.298610528144536	1.304604081403955
92.71137416372301	-0.8696920776419894
4.119378996609612	-4.379148007022156
63.519670188757004	1.3266517820384642
35.29874400094735	1.0
36.15099729640201	1.6607912982608468
58.769830082577414	-0.49322125161986463
59.38557125637794	-0.7030636049517582
0.4042244659574976	-5.5151628286845025
38.665391899574274	0.8052269415309183
51.93408456871197	0.6368656884840114
59.90414461216335	0.2066783205336229
31.39817473902849	2.37926391824427
18.657166418168003	2.346958545932903
50.73062869190869	2.5423661513856253
33.22031739930753	0.9423661513855777
63.12195640720188	-0.9763060691378378
-0.1357999543557753	-5.030084491407283
37.82166153251251	1.8435972858032983
48.58605225416966	1.0131053574207662
29.1221088331568	1.7868483546670255
57.84423489349524	1.9776679499837364
19.29874400094735	1.0
2.974550752717505	-7.429007205418497
45.493999061614886	-6.229007205418515
82.48541066761408	-1.5999999999999908
44.424215214845276	1.506969011120848
86.1093026708005	-3.4958908127990718
61.180523414006984	-0.09589081279906964
88.39207733428083	-1.8000000000000256
89.93512583014251	0.4256942124143208
7.626442290019099	-8.364177980153109
39.1404784717148	-6.564177980153087
38.4737240488746	1.6191876413505355
48.39419990754436	-0.15528591240488154
37.904543201213755	0.29212428948686764
68.3144668633463	-0.8642716770844245
56.87784703423665	1.022850298414383
104.06964124409888	-0.9985153025553792
113.72201298525351	-1.181574378027097
100.36517584964702	-4.835670773632966
69.29874400094764	-6.0
114.85174254210705	-2.93987874205747
76.68426158274292	0.1962419692118864
28.079588971152646	2.201886456329735
8.230363991673585	4.001886456329757
91.53263991237225	-5.100718781655388
41.10119104119315	2.3133738568569413
57.55037544648087	-0.7554547358725507
40.19960281029705	1.0616702656040218
11.012526377643212	3.8616702656040154
94.7494900283715	0.5908768254707368
40.70898383478698	2.005432981147745
40.858168697874135	0.78258421085836
18.551192128510934	3.323983132523445
59.20541066761393	-1.1999999999999744
78.55299555409863	-3.7812962354335653
36.918534318114894	1.9897142425338643
32.67203904238852	1.5229202180731782
33.96626760456752	1.4763867072937344
66.98702976837365	-0.8008553867321879
2.9785354122079752	-4.262131234764922
66.05302592691885	-0.2426703948699398
4.550676521447599	-6.175298946225482
15.056189896251453	2.46520009316864
77.00511107348848	-2.0813952678095546
95.15422267804286	-5.1411391509490905
101.13724715088438	-1.2625792598365848
78.20641854609141	-2.8956358606159824
104.89401171277439	-3.843050525913121
98.29874400094678	-1.0
46.196176342825424	1.0464416227530613
82.5560769090506	-0.4655227126611976
1.8065119206675035	-3.5849271439456025
100.2073261385193	-2.0590461151729436
45.48541066761402	-1.5999999999999908
50.83915139324904	-0.6194757329259488
39.19097176671164	0.8457073712952692
21.717065902926038	2.6596501151724468
63.796822604824	0.16628973198087849
26.554884989661673	0.3662897319808849
65.72563755489489	0.2413440256940227
34.16387373886698	0.44134402569400777
66.90754229908282	0.041344025693987874
37.056228341411156	-0.7586559743060199
47.420923161407245	-0.09802179698448654
72.05282228610474	1.731722917467259
58.02466895356167	-0.17550411012501144
9.489299873339291	3.8244958898750383
63.392077334280714	-0.8000000000000256
3.1386006079628714	-2.791336883200689
42.4362684077239	0.408663116799282
3.9330626221818648	-4.958795648465681
39.99119044782583	-2.3587956484657013
31.02508687220154	1.0700379996404124
36.031196771461396	2.127313593360263
50.6683043864291	2.166713661651233
22.905954111439655	3.185152293016831
50.70080185635186	-0.2057674548966375
83.9408930246608	0.9832991668578259
38.94810958221575	1.0316633904624588
30.605799143517174	1.6253577493749347
40.43627875230783	-0.0012591332235558639
1.4921858988956274	-3.8664222093428613
28.945856204182746	1.529360458352091
1.0260578935124158	3.0
71.27037431225193	-1.6362823068219257
46.615273768316285	1.2394140131819142
33.48962214526421	0.9881900578622727
7.198105472308839	-6.567427836625804
69.0099951261368	-4.523637676227395
51.884053512503215	-0.6965855737907738
43.14390667080454	1.2216060833555105
41.994680836828024	1.4819811829055745
49.48434438313245	0.8957268941389884
83.6894032914231	-3.0246820362984863
47.8096918498311	1.0255677016098659
31.247234556932312	1.9939339259507314
30.65322075413917	1.4914901944658538
37.13794498027937	0.6178845925898138
37.89613123442109	1.6191248538416971
13.599403820730572	2.41912485384184
41.452955476053376	1.4191248538417085
1.1622563914344255	3.019124853841916
-0.2176095907020681	-5.51715220073628
68.87842875918722	-0.26050980174172267
50.94728217618206	0.2179468032468037
44.669245563197705	0.2602204735496052
16.95369505443557	3.060220473549343
74.61185942275392	-1.5061662275087286
35.163192066955276	1.829685020695873
35.39792994441228	0.8527070237408196
61.39261961090301	-0.09900891466151762
51.433898777191075	0.766143950298197
16.87760649257757	0.5661439502983256
37.6601958671705	1.47594101736183
55.01205107025294	1.1763254209825895
47.40370303717151	0.8650779367959416
36.00750207500414	2.0046741631100033
100.33210556325167	-4.938806356069705
46.94940988547194	0.8444477682144402
84.84270775131984	-4.204162296076941
77.85210263908095	1.4857781855540253
30.0361991513642	1.7254198152007056
51.72429903006582	1.5527665647214022
93.81712464961163	-5.158367937043465
67.66730415894676	-1.4687885851138311
87.27466220789563	1.1779085661523538
14.392077334280657	2.2000000000000313
75.22887704786626	-1.7290998433187994
38.02509434732417	1.5622015794606945
38.755979735125834	1.5761824118653358
41.529825014408175	1.7761824118653102
34.675690633768454	2.7299000636050046
48.3890044229679	1.866505211179323
28.19565659817073	1.9906927103661687
46.82410798827755	0.8379165398679156
35.11207733428063	0.5999999999999908
71.1888396317513	0.10971105335646314
38.6806952368546	0.47930301343281556
21.953244935518	3.5389058561688422
56.76329212699295	1.170607922645921
31.29874400094741	-1.0
48.28326602046019	-1.7577112248944253
33.70580566814209	1.1511380098722306
82.29874400094724	-10.0
73.5920811915953	-1.269622229199765
51.20541066761393	0.8000000000000256
54.173436849832	-0.49539567373805937
30.468042451086603	1.8834200683643658
44.4522422821741	1.7065614715885822
36.303022512761345	1.053822506838685
98.41872737989883	0.35830364737930864
78.56764212508347	1.6553240909758813
79.9858875989861	-0.16399618864008403
38.313076894055996	1.3808605092156618
104.33198079548833	-3.6786234239357007
41.94783783635637	1.519163539020365
79.3920773342806	0.19999999999997442
87.98983224434232	0.20631160808267168
50.49135531451293	1.470770570620001
87.91600831693347	-0.3640361919005528
67.67360993477564	-1.5178082857883801
69.28587247211647	-0.3178082857883595
45.3422455066451	0.14316361483570006
29.047163362204515	2.5272397916665845
36.59675405174835	2.752595092673406
35.854019111394905	1.5614423263302584
97.77668493180533	-2.518027996957855
100.48991784910584	-2.8231259064780296
0.22263725335176332	1.4611099868254236
59.57783486538824	1.2933489569660992
69.18435391145636	0.2836222251252032
31.37582551149842	2.6832850752645463
59.34919314661897	1.137154565783554
41.44401855536569	2.0673792748732502
58.50356147829075	0.06353813737147007
32.66059413046753	1.9193848269033253
29.864534075789834	1.593124268955787
58.769830082577414	-0.49322125161986463
64.9390024443407	-0.9553194428599561
60.174078104131354	-1.308214316972471
48.80758646468746	1.2538045538802898
8.046489046989336	0.8538045538803516
41.69784777500843	1.1319442319090065
26.460728140605966	1.9313377433982062
46.41032063657997	-2.0122180343021583
33.356400848581075	2.7877819656980023
61.49116836022597	0.47432529169732973
4.237875154661765	-7.118967698361498
59.083125907085446	-3.118967698361665
93.20541066761422	0.8000000000000256
33.065592885995954	1.2834133271346673
56.78719830265743	-1.2734641114541958
65.76291050973668	-0.8356715289607628
48.5722415768613	-0.180163065812323
36.83753226879071	-0.5042609297107177
18.855450245738325	2.6957390702891075
83.9804615946955	0.9223071946240573
81.78945095808456	0.49970259102552106
77.68623597348858	1.2997025910256959
86.91642189362335	0.25712092274714493
64.9089686159565	0.5780710011628223
44.41214659440732	0.6227374123894656
34.4423286880388	2.5613196507058227
87.33929148498999	-1.2795029293089613
55.03752809886413	-2.300824660469388
44.615837632110356	1.1549836674613516
44.95097440248969	1.2801244029240415
78.3920773342806	-1.8000000000000256
35.92894893470543	1.6513711592724682
18.997211576986274	3.3883915352923317
56.9859808049506	1.8177936612189747
43.66752585377992	1.1403531901238786
6.285702328945376	-5.786039150020692
24.00444235969377	3.152376485058088
63.11207733428063	-2.4000000000000092
90.24092798292656	-6.7171148046869185
81.69864981468072	-5.377982545692703
57.29874400094735	0.0
38.80365991400686	0.477360309243835
28.58666666666676	1.3999999999999986
78.57874400094755	-1.4000000000000092
95.58913257338071	-0.8804301998986475
48.57483730321417	1.0612149854640371
41.360762498731106	0.7730624972806055
26.18636176784662	2.8917400014464256
30.889816832383644	1.437912415909178
56.11207733428063	1.5999999999999908
41.961106611280684	1.006121354328176
27.994560051683493	2.227386156660689
2.7848549794738346	-5.109236754916886
41.710904646805375	2.7459549603018907
2.189501012735491	-6.614302616852235
40.91428124960669	-0.059789447918433325
85.06663322531631	-4.713331415224037
7.275517890445485	1.2866685847759811
28.586030551174417	2.255779752516627
3.747500811467205	-0.6903965873142468
35.072977428932745	0.632223708750697
107.48541066761396	0.40000000000000924
64.46299974398744	-0.5762040577589467
80.767771375689	1.4617323214629607
30.561890696309888	1.994758840084419
57.7694886396323	2.6188625755962214
40.219437502522055	0.21886257559599898
64.43673744068496	-0.3143372279722563
34.51477504447723	1.5751037098269158
15.672791903173561	3.4685863033894933
50.4883907852784	1.3342061983783537
58.17411279305952	-0.0340191363289577
69.70519738026564	1.8221188845344471
66.42396441380095	0.6269309791794306
47.46185976609604	0.6907526864158022
11.662110035974592	3.6907526864156424
51.30946282599621	-0.44055462736885076
50.92716423074285	2.035923494999871
43.39207733428066	1.1999999999999744
30.106272679774463	2.3036141375318557
19.777931809231063	2.9993340664356616
87.66677856482693	0.7139728481487211
27.872916497674623	2.7725459589167833
47.859813376002535	0.488203202535054
62.086621313712385	-0.025502940533939977
65.96318866845172	1.1515762370083138
38.2687499446364	0.15157623700835998
69.58646204359206	0.7139095584712827
45.43335478659685	0.5139095584713544
67.18017953821618	-0.8892853039542423
95.13718331009864	1.4789234360705876
103.28260307432697	0.3013218987566937
87.68926959663929	1.8827542565477629
55.39207733428066	-1.8000000000000256
81.39825518361977	-3.4788589452232728
12.904026425113216	3.24951188172475
17.259086845953675	3.2495118817245405
90.73274075542054	-0.03773582443871604
65.39585040484712	1.4309799321213745
75.5996972714621	0.1641277087917672
38.998175449102064	1.3456304343444074
56.18010535116139	-0.5673456915543866
30.859122780378016	2.43265430844545
44.25624877012012	1.4849553656064884
71.35400516850234	1.3482626823193051
34.20541066761393	2.7999999999999687
65.97045417028176	1.0900625491558955
21.18105417030739	2.9594017935153794
24.49018533123541	3.3999999999999986
35.67455832225323	0.9659021996880917
37.82801130469011	0.9659021996880846
32.78414979774328	1.7771269082428987
38.29874400094735	1.0
43.200025510307455	2.004266985460582
112.84675972445336	-3.845075655029568
31.1710539414521	2.593047429764294
24.529458808064874	-0.6674966670213145
1.9538890871665444	-7.287490275385707
80.29874400094735	-1.0
50.370660245061686	-0.010030650753517278
32.71882006776082	2.469895381296954
35.67257655285948	2.6757041176546714
98.06222678576012	1.1263103558668064
38.78444387744298	1.8105944337374034
16.034463818414338	2.8958964109994163
74.66949026597922	-4.552090622239472
38.76000179228686	1.3209277514595676
43.302592199313835	1.4958136509077882
30.937995523818245	2.7857384663540934
49.49260496880288	0.6043185907323192
44.06869651938257	1.5947600419338777
33.060532386359114	1.2829961070581462
4.403851868192191	-4.851771861803865
33.53681800626828	-3.6517718618039474
22.176023658511667	2.948622125381796
3.2847450836923144	-3.5282741914766156
20.866666666666788	2.9999999999999893
43.085496877920264	1.5645203242646026
100.64339844807614	-3.6623827792226926
55.586057422088686	-0.40537523969192435
107.78265732109958	-2.1324714722609244
45.16528091442996	0.3541733880643676
55.86131849136257	2.7059084598840712
44.192963777513	1.0263208684103589
63.69451128434139	-0.46785281829683356
2.9160230817758475	-1.9603360843487216
44.140856586841096	2.150635446543454
25.205410667614046	1.8000000000000256
83.01567471347096	-2.891733044222171
29.49147901443547	2.586561299868123
20.731790469018165	3.2603381318671296
49.420486381227875	2.7720977367690267
55.88304314040852	0.8193216731218058
1.7502242907637537	-6.210935054335504
54.775899130024754	0.23420180296643522
57.39207733428066	2.2000000000000313
103.87314480629959	-1.943628593599648
38.64749821152725	1.550683153403849
21.00659160353564	2.70745736492346
16.29874400094718	3.0
45.427427826526696	-0.44880686067140374
39.30942337467371	0.8827833312167641
43.83279640554156	1.0912958161126518
39.2977017785239	1.1728151300910667
74.29874400094752	-3.0
72.7624662015499	-0.5090009966788465
4.6413746828988	-5.4149210787851985
64.38500165686628	-0.36734568203658213
43.29083149927476	2.1804068829321963
36.25806335921834	1.4114297275921253
80.77855552985233	0.16072771441691813
53.81709345715319	0.9562512704672486
80.30426969132009	-0.24374872953273652
-0.3503566359903516	-5.547040900374164
37.937912556516494	1.2104581649075925
39.76139263522168	0.5122695655874523
92.65505544583664	-3.44964133346787
113.64211634237597	-4.959648519465414
50.92198320380396	-2.0208200870394286
33.64231348240838	2.783871378541985
103.27422967616803	-4.059406488531668
18.177001194015133	3.6148780598932007
33.87330917588838	1.5194519597740452
9.742552139365557	2.31945195977406
77.57274306649254	0.07949903196238495
41.91546904812833	0.1270268003659183
18.587628410575746	2.727026800365909
32.56346241449438	2.3440334482213174
70.87006319510749	0.4520836207374721
33.11207733428063	0.5999999999999908
52.65699257859512	-0.4297322727594519
49.836271739773906	1.76182539850112
73.34060980368719	-0.3491545741833981
28.70336384936138	2.6500653914885746
25.807598957630375	2.4930700945388615
37.11598458586451	2.0930700945389056
88.20541066761399	-0.19999999999997442
98.50444057068273	0.39483499955001733
103.58565557229463	-4.179185088382251
33.7581765344529	2.2073846562587356
49.11944083012668	2.59071836885974
38.05747148876458	1.367172492618888
89.94885997535812	-4.505811463280121
44.15883524508547	0.4941885367198786
1.870479821359595	-3.373237294648529
69.31118073851246	-0.7394939788162773
37.50353641077663	1.9598038492923848
83.44081307367452	-0.32293601544859385
19.73339121339484	3.0854181202835775
101.90956466458772	-5.9430372736940775
7.653144721857643	3.8569627263060475
35.887012749602604	1.616769703690693
74.69122789938228	1.216314934047432
30.29874400094718	2.0
31.369622768480895	2.7522204174122535
43.17034619492563	0.7265425170516941
1.3313665019414884	-4.494003450118459
24.89427469582165	2.3440274192901995
15.856088447130332	3.7984627832644087
84.13497904265967	-1.0879106606836721
109.188162460802	-0.894461342147995
23.67207733428063	2.8000000000000185
63.64258575418421	1.4177056491797337
4.096667154157444	-6.947975820147239
35.10641539762912	0.42181640455536495
78.64872910675376	0.4822511769304221
55.11207733428063	1.5999999999999908
55.31583875379238	1.5541604731170366
67.0549784232386	-0.2724950094236078
52.1402020426666	2.1474423356233565
51.01788977306467	0.30791574452545234
34.591441574299665	2.5079157445253557
40.66770356325492	2.51913113179204
67.12651740669787	1.2255829011419834
90.49922837036831	-2.558064618879925
19.205410667613933	2.7999999999999687
67.39207733428066	0.19999999999997442
31.835504214587786	2.7312232421400964
47.96119098446843	1.5113351211135466
1.0337630883061593	4.0
79.8559778510533	-4.210976277884395
3.6052651718775905	-4.895069242880048
43.931852083321246	1.594914370460092
40.24026470386718	1.4653642530551103
64.09204841862334	-0.11542352769939512
25.735147708758745	2.0373825559732452
32.18000918824532	1.0658732412389185
112.11207733428063	-2.4000000000000092
35.78952598395881	1.3690824767610863
94.28429605565918	-1.6632570627099987
37.06052708105415	2.5196300299817445
20.356983108439408	2.847798111778104
38.6973884416833	1.6584714834854708
46.20541066761393	-8.199999999999974
4.914351216609134	-4.323643280718965
47.32994256974962	0.00847472539405203
111.05556761577435	-6.415899877778507
48.334746438741604	-0.01589987777855484
34.40611535649515	1.8702471924895079
32.627322960957486	1.7895610388021161
27.511959613517547	2.4276383500082623
72.29874400094752	-4.0
39.64016449374304	1.0266311389203402
109.15052241288515	-2.8013644155043806
93.3512748748227	0.8030993766392633
39.6277400689126	0.9888866492908086
53.08840857393943	0.8743483888751058
63.392077334280714	-4.800000000000026
62.98065869857021	0.42592798950848376
38.66899102396599	1.2741977744404949
64.66675442539474	-1.7310908740376973
75.93344626542319	-1.581594127863756
62.73808347046361	-0.26459908553342615
46.95570002969134	-0.2480119063242796
58.71685562457776	-0.44201637257296866
1.0337630883061593	4.0
74.29874400094752	-3.0
43.45797994431473	1.796812231656851
43.80179263025548	1.0824455556576034
30.866463362551826	2.7512020650258684
39.55993088075286	1.7396579744595755
34.92355812037715	3.1396579744595954
78.03096854199356	-1.1555256784155432
100.27166531965145	-3.19972711565563
79.20541066761399	0.8000000000000256
21.205410667613933	2.7999999999999687
44.060887192705536	0.6593217972868146
38.91994106164782	2.8566555899291295
96.13825779815147	-4.092494633138088
16.029292583895426	3.4003622971858647
85.1438089726455	-6.497197425944762
33.666700609886846	1.5111231482678633
72.542018625644	-1.0930948614463745
26.20395023725507	2.306905138553663
60.28141415407299	-1.1497601535902078
32.95975964599404	2.4449989345410295
59.045410667613965	-3.400000000000013
5.731744046171002	-7.340885839454046
85.362775760626	-4.444499118080493
80.6493743780577	-1.4447168868000375
26.73719481257922	2.989340525991853
73.72450530406991	-0.5734127013672108
47.2412744664166	1.1975573593284992
71.70370160723121	-0.42629879264338655
59.74734212163037	1.3737012073565147
59.3721389535948	0.1528127559856962
38.078490321724985	-0.4471872440142981
42.668277704160005	1.6096931121087756
79.80507264051028	-1.4177014846206184
50.43914599039647	-0.3359781641803501
83.00515298024357	-2.4614529797543057
48.816752293877585	-2.6614529797543724
78.25444941539445	-1.08832710846346
47.77506636594603	-2.2883271084635233
37.71870550834353	1.0821344394565777
78.9647894753881	-5.997576805404677
24.32496460920305	3.2413460605233873
23.67977538621551	2.6539575378926408
79.29889433524181	-0.7767773959306403
37.54925568142494	0.9065718707897226
13.558245439756547	3.312455049037446
68.29874400094735	0.0
46.950109213103474	1.325283565914816
45.3282188017248	0.6343004154931648
36.35272535887441	0.7558400547309674
44.960219901597156	0.37050310387171237
18.514861830015775	1.6914940237266975
47.42409223754703	0.4914940237264993
24.04402408305475	0.6914940237266975
48.22890418466977	-0.30850597627351917
27.07891289351278	-1.3085059762732953
48.47978153430222	1.37316818389791
36.2575308793796	0.4501957043634093
41.77419129578294	0.855608239960187
35.18570111682209	1.7487662440082445
53.84131637793428	0.8159367548766951
51.63468830657587	-0.3339508363956831
42.07009377489089	0.5371266266686412
38.52007222465181	0.7054136128739792
20.341369417551846	3.1054136128738783
15.23552473536995	3.294770934483566
34.205410667614046	-2.1999999999999744
76.52651625490569	-0.14736514976554105
32.96618310747135	0.41285918269692345
18.651221634094895	3.0935654496311606
59.02952433424696	0.024952860854266845
67.60315923863993	2.047265163512183
91.23405673445166	1.2587021886046017
38.3813500465983	1.2951429205801546
81.81641314651006	-4.6824644166573535
91.88767073375914	-0.6686907927534556
55.48732971103914	-0.4627678114539826
57.350910892203956	-2.198836128918039
35.52953779216875	0.6011638710819902
78.4676730963655	-1.2004257259772757
2.9586134245993208	-2.4261964278471666
37.160300178726516	0.8029107896011105
42.78934529543801	1.4922763394185168
60.15246172709902	-1.7693513896649513
63.663959284950124	-2.2077761406408314
38.89926930507215	0.7020808317856542
58.936566863619305	-0.6979191682144688
75.796343010805	-1.598398208862747
27.86547707717625	-0.19839820886277693
46.35603690535294	-0.23706377424329972
6.143767004158576	-6.760531282584399
40.83106428264466	-0.7188814981725109
63.69727597409974	0.5101843603221354
91.60979034318643	0.2205407434163149
32.29874400094735	1.0
58.63357884911295	0.7665454511214627
34.204310017984994	2.3612630383254505
65.324512178198	-1.8937669966223893
50.08507337004664	1.0460177988497783
39.19753133461677	0.5272567068689966
26.439394634765392	3.084417074497239
26.368707283350204	2.0460903704355395
43.31385977849959	0.8278357935673277
63.98449749459837	-0.8265299280889131
28.29874400094735	0.0
45.24417246021471	1.7164148654786224
95.12812671485648	-1.6352706268598887
41.31086546305971	2.0720750118989884
30.29874400094718	2.0
90.44788302182644	-1.9027479042785593
4.86375137719449	-4.145559974867961
42.33226556505497	-4.94555997486793
