# Supplementary material for: Intelligent driving intelligence test for autonomous vehicles with naturalistic and adversarial environment
Source: Nat Commun. 2021 Feb 2;12:748. doi: 10.1038/s41467-021-21007-8 (PMC7854639; doi:10.1038/s41467-021-21007-8)
Supplement: Supplementary file 7 — Source Data [file 41467_2021_21007_MOESM7_ESM.zip › Fig6/Fig6H/Fig6H_NDE_LC_data.csv]

r	rr
45.56615653920022	-0.5800952130986019
61.39655937021644	-0.3741868061651523
25.729041491191595	3.1780431433053344
52.20541066761393	-1.1999999999999744
57.45406054964246	1.9701305167409586
62.49881810548425	0.8579319527803584
67.03778732614774	0.5139353015306547
17.392077334280714	3.2000000000000313
85.83725507766923	-0.3962224128106051
76.80215888122018	1.1019128090710986
44.4075626965747	0.3543163732931838
91.89897849078432	1.142706293111651
72.39207733428071	-2.8000000000000256
109.16900793021944	-4.833574010015784
12.76910340378015	2.1664259899840204
76.95390090677768	-5.390892374859565
26.700568107993604	1.6091076251403322
9.68484808368305	1.308925669886392
113.56799676257265	-2.6020446551508805
33.85339408948039	1.9114230497522193
25.29874400094718	3.0
54.174426802424705	-3.892131370910132
77.48848060780585	-0.12761260427168253
46.69664982089478	1.3124499504644298
21.205410667614046	-0.19999999999997442
33.29874400094752	-3.0
70.39207733428066	0.19999999999997442
27.68259262049645	2.5550490840797693
61.98265705238191	1.2710284530431117
52.30004766358593	2.3349381412386663
99.29874400094678	-1.0
42.5604236519747	0.2164098508318233
54.15630163439221	0.4164098508317373
44.81048927357983	-1.3835901491681746
55.44602618228828	0.5991654776196604
47.794151530417935	-1.000834522380213
57.16810829118856	0.4719970257040451
92.48541066761396	-3.5999999999999908
46.08285129830665	1.6461213723449468
81.95431711182437	-0.23208366112530143
48.738338465756954	2.217403189822189
95.47211959400136	-2.9234186973305114
24.70544472352833	3.1267285181807978
43.39207733428066	0.19999999999997442
30.475951358200973	2.019895767573491
45.94609380208283	2.4525172289982677
32.71500860778008	1.0246155682508622
52.14438601778079	2.388768209163331
74.76334145008877	-0.9050050036315191
50.52337410471773	1.377848330640294
83.854313606304	-2.2285925162925224
81.44517507532976	-0.31511272893547826
83.91346870204734	-2.1151127289354434
47.24004401144305	0.9393576283624263
61.99609558818702	-1.531656569824687
113.19664229535772	-5.267526427248477
17.112077334280627	3.600000000000051
30.112077334280627	-1.4000000000000092
82.23606194303204	-0.05059076987530986
41.33466782423375	0.7106400622264886
18.12337567514851	2.2428092829215522
42.62549083053034	-0.15719071707839305
24.56649351663475	0.8428092829215537
42.89868145345213	-0.15719071707839305
74.27177725053195	0.3971954927313561
49.72598382476656	2.1752530587188517
20.365014257987582	2.885875529859028
54.31255488368106	-1.3141244701409605
46.76641786277992	0.5054443293280251
27.205410667613933	0.8000000000000256
65.61073909290741	-2.7387498693171857
46.383994628020105	1.3051014280654094
34.85423941868237	1.5097613445252378
93.97657595404803	0.918513689883472
31.426373850684172	1.77077333629855
68.23404116004076	-0.12967194858895326
52.272632039528276	0.1278475087438835
94.80221589096413	-3.788561343548654
49.17180453617539	-0.28585803614125993
29.207057359151634	1.744259449096365
33.090252327147255	1.3919820346784064
111.60855955232194	-2.124851512707817
111.36809833432812	-0.8474983241124114
33.514162370451686	3.1731490964296434
89.02023909519278	-1.7975273494416832
82.60088000949418	1.3395110593860764
15.918537458585888	2.4577320713068147
72.56676645649168	-2.2132785062780265
75.26549270484958	0.9184495703895443
29.205410667614046	-0.19999999999997442
31.624608107040558	1.3384459436583995
82.87298032092616	-0.12260325417552309
39.78520536059955	1.3723968608846207
34.97450801264563	0.9220011623369722
17.205410667614046	1.8000000000000256
35.39180347222077	1.989306409716331
51.33089229970892	2.677002816972877
46.2440456546924	1.676042730399228
32.0967957478278	1.3440334482213174
47.422203969356474	0.377319448021737
14.392077334280714	3.2000000000000313
56.57725988977211	0.034719082375563204
27.825084240691467	2.9278215315746294
91.62683954351206	0.16730147926933725
87.82777671017504	-0.27767608069655836
96.20541066761388	-0.19999999999997442
71.25478577926162	-1.4540304730105653
63.30517981642015	-2.427037157423019
56.29874400094752	-2.0
37.36034504570398	2.1536079493925513
51.109250966901186	1.6398070925963246
49.77660500254126	0.3492858074675276
48.205410667614046	-3.1999999999999744
107.51370883867753	-3.8583744020725597
58.99158497027361	-0.23991724000340042
43.14058097267184	0.9174558380883013
18.291583840168414	3.3416167705433573
55.71581028167327	1.7679427448027027
45.665160148482414	1.717964650278315
33.44451627814317	1.3681095925269489
50.22123196191808	1.1681095925269318
43.92159598751982	0.887082195567654
49.193264476761215	-0.5139420406839044
60.01253046394129	-0.0009498549566551162
52.04729967637013	0.3424097019465542
62.092450255210395	-0.3802389174429486
29.664945844479234	2.567741095312474
40.48297596401983	1.8117673285651783
43.29874400094735	0.0
31.29874400094718	3.0
28.13891308024182	2.4000000000000767
41.48698307552479	1.7665758880307152
36.109609277594586	-0.03342411196917894
46.957733756999005	1.7245395697256498
42.63802677504964	0.12453956972576208
63.915625947127864	-0.2967842694106153
45.68001231484163	-0.9640865329164825
38.27322693340011	0.8359134670835786
108.28643680732034	-0.8707569525450758
37.99647708588259	1.6007502915783967
48.69045644940422	1.6631994560186918
47.94686093588007	-0.712250317285438
26.647766802534022	2.331463783991584
26.162090642295027	2.9187656620600393
45.91075317561297	0.35813886855494914
54.374201606322686	0.5290324880263739
18.45785879517763	3.1239831325234704
100.9974196023976	0.5354520316690135
67.39207733428071	-0.8000000000000256
40.06001403009918	0.992939949691138
30.937230906624904	1.6038400945903462
69.45345094527704	-0.5049347030017657
24.805202623224204	2.725434192623272
19.783398330100226	3.3856407061092746
107.42193154098663	-0.5636318167608536
47.84766085309985	-2.1197093945437153
47.2934419719644	1.7201884238876168
100.10100465210598	0.7702191857858907
114.79202650879074	-2.379697617017431
47.2620323859486	1.820302382982753
37.569095328460435	1.032641171774067
47.40471165637223	0.1514497774148289
39.959977780123495	1.6417868602011083
73.90189488542842	-1.0323433598271805
41.36188104394955	0.0028631008682182824
44.746373354885804	1.4261193411627922
22.32762511116522	3.273482381068259
42.951794752643195	1.5884583521205258
42.13977199648809	0.6512194899293462
63.298744000947636	-6.0
23.29874400094718	2.0
24.583335894821573	3.386095320790961
25.72803950412799	3.0461546588688293
57.29874400094752	-2.0
68.36400872786925	-0.5436110539726116
25.960703153201507	2.980330581202068
73.3189422480425	-2.575205212001027
36.0352984722781	1.4247947879990015
72.16834299047127	-2.5885046781951253
39.90221994086153	0.6114953218048953
68.72880444154066	-4.38850467819513
56.01874400094738	-6.599999999999991
96.31959268550008	-4.302699761635267
112.42886791303158	-5.356579773366693
76.39207733428071	-6.800000000000026
109.59780601593366	-1.3978150768895716
110.28478293233354	-1.607175014445172
31.069231531714024	2.291210425101351
20.531671280607554	3.6912104251013034
40.884426105567854	0.9468907707593566
39.39207733428066	0.19999999999997442
86.0345172674298	-2.3650225520200046
97.63809896854752	-0.8197560447652528
72.29874400094752	-2.0
66.31293792270299	0.5468629323095122
23.95716768561431	2.4040306226889108
105.35932887306438	-0.1493757317960629
92.82555116461299	-1.870904509158187
57.74767906664903	-4.048237628289691
70.44196067801136	-2.699567001964798
112.44455884695992	-2.552040351629657
37.75034113797983	1.6740796038693517
39.15408619289428	1.0945633776144987
78.05922455422638	-4.18378829558748
67.61329111896089	-1.8434933397799327
31.75932173162613	1.4984413337541902
51.72972019170879	1.1659835537118006
60.46058150476165	0.29950612143959177
63.07311486944707	0.899506121439579
66.58117200445213	-0.7467369432190232
20.661525760582663	3.653263056781089
39.35482474658011	0.16512242167832625
35.5645417996941	1.2992048981011095
22.539068042084693	3.298002947324374
42.82281167612382	1.3749479231368333
31.426732536382588	1.8101026473622142
47.33940438475247	2.0190138904613697
46.411969864679634	-0.3390784296818481
34.61298609481639	2.9923019743299726
86.01369518396882	-0.17087563706160935
52.9880095750367	0.6044468151646711
50.18509839810531	1.2831647271713855
45.76180570878432	1.61196767002847
48.331600234664506	0.46147179418175455
84.12119300036136	-4.77278703367849
64.14512764458937	-1.2916172877285383
31.99794144037395	2.138445943658418
29.7893444572166	2.241315410733428
49.00415607309856	1.0679952683410612
69.2280161579697	-0.9960171973698273
35.04011974758146	1.6808246593302343
28.178313442022954	2.6972792572562057
96.2473176716826	-7.369811446346969
71.36271993993978	0.8942893252505364
74.48931953313615	0.6437168581723789
83.19391357111869	-1.4868744500452031
83.28495871158282	-0.8868744500452763
30.79424677151087	1.8705614861844673
41.41634967495054	0.7192938117549126
91.33429144018442	-3.5894359965867793
22.7310788924932	3.180872560931636
69.76850804266417	-0.0475146813854721
95.8593711789099	-0.2253996051592111
44.90771594184446	1.0934604794937286
104.48686066012203	0.0950518356588752
82.61902807572142	-2.2380727295067544
53.39207733428066	1.1999999999999744
52.36091472121154	0.6042543686315582
14.283109434469793	3.2042543686316094
54.672957377957914	1.3426171937903852
50.50648456828162	0.44339296622776914
18.18228656356132	3.5798808849114465
109.29874400094747	-2.0
87.74573126552121	0.4551384261167861
68.51293597743643	-1.1848858247382914
44.935061026005314	0.6151141752617271
66.50942030211968	0.15453986077362458
36.733211846654626	1.063579891333788
27.205410667614046	1.8000000000000256
109.59363973549887	-2.8373114094943297
95.33508056257017	-7.453070946329422
42.001093674404956	1.0319381773956735
50.29577953817261	-0.3922540586374801
59.392077334280714	-4.800000000000026
46.20541066761393	2.7999999999999687
34.53219306768733	1.8018234991077868
18.68147281754193	3.00865513951954
49.07003480403637	1.06142675202684
25.273509267893246	1.5361213149653459
70.03396894290177	0.6785570348650332
17.772858339623895	2.839679388584532
70.62096575812348	-0.13521592634917212
113.20541066761399	-3.1999999999999744
34.81142009528355	1.581204901275882
40.45545356987907	2.297231425833804
13.112077334280627	3.600000000000051
79.56861924844486	0.006523905430331212
57.67222283925241	-1.2099691263248538
59.941773107000074	1.8752280864286313
36.82154544379574	1.5691797474651494
44.062121917849254	-3.49780549074028
44.436852840021174	0.41295353016611
82.3827444568783	-1.3739264043933197
42.60752741971521	1.493941533100184
35.25531111239388	2.507562490916243
59.98497487058336	0.04009424955870955
48.36986606859284	1.4799777885041898
44.71960538289704	1.239810684970287
42.47671845045966	0.6292806967095395
43.62276907319119	1.2050227314359212
47.76236431951315	2.3041656319364314
98.94413184951486	-0.6457346707557967
57.75825168720377	0.4819679011510978
81.43806630196326	0.7965652309028108
72.57657033288126	0.688021702331227
38.71334396606096	1.7552193976461048
39.746664762983585	2.5926547249746577
99.79563066892092	-2.477324708183751
30.29874400094718	3.0
40.492267679671954	2.509669459793585
46.87733872170361	0.9096694597934416
45.00056397369019	1.909669459793598
34.585143167799856	1.3066907530992395
43.6013223304991	0.358487691266685
50.97194361875131	0.7500657014499978
8.523409876324422	3.9500657014500327
40.052596156921936	1.2403178474690115
18.855068180159037	3.709215062068509
103.47093107179785	0.38327342200480174
47.807049254687854	2.168220788500534
16.43784156441609	0.9682207885004459
90.61148483069792	0.2738474096396182
60.2313320726588	1.0162608788332008
64.42350152466292	-2.4114384519132486
52.73197831429627	0.7834833520750486
39.65215942642237	-0.41651664792476595
27.370836128472718	1.794648846727199
52.66444506124549	0.35691823658346067
51.25268380289725	2.283713760828217
41.76467102037395	1.4645729560574772
53.41702215680823	-0.5453150457327816
51.721466907793456	-1.222290683106074
30.71352340500448	0.9777093168939004
49.711797100969875	-0.7566733757840964
37.59977603122536	1.5637883910983135
69.52579445345305	0.9761504191508763
38.04804914673798	-0.6032871996640878
15.132187122735104	3.7015472945544055
37.90087540882462	2.3321528723045155
100.13970117908036	-2.224658724190256
100.23305787934851	-1.8212749515442255
97.45694413314624	-5.528419117298736
49.2118056236792	1.3004853730494155
52.29874400094735	0.0
72.51946794031676	-0.2764349372869823
47.14144147036825	1.0858451141882277
45.79127673440405	0.7993190825017429
57.48097955217497	-0.3372130476321793
39.520192620099124	1.7785229321938232
57.803249144562926	-2.5006129244424855
108.97886860137146	0.4432602748769767
42.865988376677365	-0.1443106214059675
15.87919138311986	2.655689378594058
44.123051121322305	0.4065234434203866
30.25576248648781	1.726492887723353
33.15892621932943	1.4834133271346417
114.03968776570366	-0.894752338749214
33.205410667614046	-3.1999999999999744
40.14199039787286	0.7865783669295219
48.36689406784126	0.7478047580593774
36.72683134596184	0.7180582979971639
33.16720888905223	1.665243398123426
41.12444948882796	1.3114547834335646
48.87356303419472	0.7968418536491875
49.334938580557946	0.9968418536491157
73.03277548846756	-2.815865667740045
35.205410667614046	1.8000000000000256
92.29737828223881	-2.296751311369462
38.146603644362926	2.9331642758094496
47.20541066761393	0.8000000000000256
71.21148035078318	-0.7330061463325386
42.561773477689485	1.5818550200883195
91.5141786266459	-5.691487485874212
53.98578148465333	1.3190683939438834
33.13616469598378	2.6548314395621873
96.57874400094732	-4.400000000000009
93.29874400094769	1.0
51.16682084826755	1.3689947343619444
31.80583317310618	1.708899885242321
34.47667805127719	1.0021471019276618
36.04930647941637	0.8263585044885708
42.820234377730685	0.8447691914957574
72.57997806541061	1.2776408060787432
96.93697186025327	-0.023668145387777173
34.019413874192765	-2.0332671441869543
47.39207733428066	-7.800000000000026
69.10768301424082	1.2958104962519172
69.36541066761401	-4.999999999999989
98.20144872556807	-4.242214490147166
27.161386692792178	2.4886857702690435
20.687595317501177	3.446053539598605
35.417758716365825	1.7978605925462041
14.84352167169152	3.5978605925462226
45.490539737430026	1.454883509022789
50.98023224511246	0.23071987951900041
39.22031088198423	1.598804735703169
55.983524574810076	0.5652544233449497
105.34579982925004	-6.558912355742407
38.885788471980504	-0.7206230617669824
54.186848887235556	0.1186959357355164
23.443785798474323	3.0938267110165896
78.58050708856513	-0.8350871795677399
84.65151042393461	-0.8131480480584834
46.19090148598207	1.3214847482953758
98.97565540124094	-0.8590600916126441
43.89121773838838	0.6213174772279011
30.534601102438216	2.311851275069401
42.57558473553456	0.9368890268708974
93.6573754773118	-2.8069482422543857
33.68094508172959	1.0458332246432605
31.061756363114682	1.7642014535014532
41.61254507912986	1.4231200572387266
78.7539401846293	-0.6200942196923833
38.709954074692746	1.5851169028512047
44.3036193187902	0.3454548073275241
43.56305828688181	0.27040621740430737
45.981547246999526	2.372138105460195
74.91839373379878	-1.463080170370624
72.11207733428063	-0.40000000000000924
37.06126624825799	1.0636833639970789
58.91551218784457	-0.6899036466662132
34.544695332038486	1.0850967587333464
45.96458345635699	2.5571963581913018
31.828875360095708	1.2173552777737058
66.71719819771124	0.7791514395525141
47.81672968581188	1.1578415664440271
45.52599317788622	1.2991273445459655
46.41695182454157	1.627907928411684
92.91905481445804	-0.25439339750588985
44.30072889940698	-0.89425291380714
58.081170913209235	-0.5325496939675425
106.93800271393206	-2.0530755068141886
34.540514884270635	1.1582461805800541
54.25730019947616	2.5858158633304704
114.10474438487267	-5.076818729263337
38.56977705063218	1.7231812707366814
57.79370046061433	-2.021411973466531
48.170611764973785	-0.22053824712154935
36.29781888565458	1.218949621403901
61.77638626935095	-1.913476565694964
93.42988294125405	-7.089042113191692
18.85678851966827	3.3109578868083176
61.00422635945574	1.7005267953747385
78.30739002185999	-3.006003773974303
103.22359470240326	-1.772772917352885
34.63384821760394	1.3582461805800286
29.361158815304634	2.5478586458121413
12.800457854727483	3.189015007510207
37.39082406380169	2.389015007510185
31.132788266250145	2.1642373851600247
46.96638322693741	1.9642373851599793
82.2699611913647	-0.06505947410886392
83.11207733428063	1.5999999999999908
33.475945079853545	1.5106185488194512
28.280159307427425	1.9240182974637356
61.51291349224175	-0.6293307878224006
56.76201944239318	-0.7706311693748873
82.35908516814573	0.628041617343861
38.142144933302006	2.1191168443727832
108.03272745557081	-4.380223093740266
63.268930675485535	0.06978157066716051
76.38935310564602	-0.2929663643371292
71.27827378874747	-1.8008828742029337
30.29469387299531	1.2384896032285262
16.75843240576171	3.133596276768106
30.300419619164245	1.5942744920581937
26.004107312164592	2.9942744920582633
35.37257788341401	-0.00572550794178639
39.72352175731987	1.2470510167942415
37.435617415655884	-1.5529489832057735
42.12390334983036	1.0459766545792384
47.27215805206845	1.6363358286868888
49.14329154385712	-0.3636641713130899
111.39207733428071	0.19999999999997442
74.34315505958398	-0.0813013633323969
98.3920773342806	-8.800000000000026
46.657490434124384	0.5342305823316451
28.90284149141712	2.1476290894988637
52.48541066761402	-1.5999999999999908
43.414168014550114	0.916600199891576
11.83134430604639	3.3166001998914574
28.67685199790202	2.7999999999999545
24.298744000947522	-2.0
77.37074593027944	-3.0382493082940556
39.140814039840734	1.8872438846180657
13.818302368623904	3.7150636814689193
103.06261178459926	-4.308627917094423
76.40107377007848	-4.212300711706362
97.86570045046335	0.09776612618347613
45.672623999268694	0.48706017889351827
53.73432549920312	2.185335745191722
106.23081157811225	0.28458982066083394
12.113625633890933	0.6845898206608823
60.90947426582534	-1.2561524559737371
32.38884643646219	1.222002943479712
39.51734987490926	1.108606874805453
66.08186833934269	0.2786676586324468
45.160968522188796	1.3719042211908352
73.82965726442	-3.99553488055048
42.55147659920112	1.5296783289199496
17.687323682828833	2.771955580231136
114.21083910615528	-5.6109751677305155
42.066311034304704	1.3154086929628868
54.39598552865516	1.906184155907038
38.424856189762636	0.9397241250593744
58.29874400094752	-2.0
8.88515222667911	2.150024768967036
86.1601056436582	0.7608255763033576
35.69405610086994	2.0550840575921576
19.318617550786144	3.2000608883992108
47.02493051039505	1.655556617084546
95.36377700901176	-7.481223486461321
46.55775254053606	0.29026653911485667
65.22083850832291	-4.2424510981215064
53.70357121273503	0.17715055776061917
73.20541066761393	-1.1999999999999744
83.43955876945773	-0.7541952387701976
43.26783723267198	-0.283205929988668
30.829415979165276	2.1167940700113483
56.34395737959335	-4.120091329442566
40.61071545274979	0.5359154856762416
25.725015278366243	3.2678898822137334
43.68112104184905	0.8628945280416502
23.059469858218904	0.8628945280416573
46.027827795746475	0.8628945280416502
26.454226368329614	-1.137105471958332
31.179809377588242	1.6584787771379794
41.33617603515927	1.4818244661974305
49.609908201853955	-0.4103005380851137
39.12140983357608	2.1896994619147137
97.32221927902202	-0.2621191930417872
104.45048837313459	1.312080448790752
86.0729407004959	0.078919552094451
25.816632047984513	1.7025898591860518
87.73749701128247	-0.11328622287198087
37.641543159354455	0.9603896599049904
38.39207733428066	0.19999999999997442
80.72213876116689	-0.21676290257192576
106.26695284218056	-3.7417297811655565
55.27091753729269	1.4486730300217978
40.68968895064813	2.9752334071392994
34.15799396536306	2.5905534315567564
50.48541066761402	-5.599999999999991
87.11858404160182	-0.4162712051303572
69.33775809099893	-0.14810528158340475
32.05591788234972	2.2559519106682657
47.54846070375254	0.1561573924397841
20.058943745858073	2.956157392439696
64.32584629970631	-1.0990000418449668
32.898699180089466	1.1411338848482657
32.22318744104905	1.9713633393175556
95.98109811260906	-4.796671417616334
44.37535211666034	1.5272830555849524
26.068757308961665	2.7187656620600613
33.38402391204579	3.225154817422151
41.93817949651714	1.4851484357870781
58.95896439218541	1.2266722584815
51.91903174563504	0.7417294596592718
53.21535263898943	-0.24092088541904033
32.492179371687996	1.7163620283994163
42.613569592752356	0.23811926747612944
42.23333490192567	0.7949841358791865
61.292497446962216	-2.28637623932158
35.14867145153886	1.2265743689704536
42.76573566235902	2.2181375363596807
30.878783352318806	2.032878622366649
47.29874400094752	-2.0
57.59042349521849	0.869154461409984
34.5731311152652	1.577678571598721
62.27684913595613	-2.717757560981145
40.26937359796682	0.7525734112026399
31.576862281594003	1.758096417727625
44.1729770273065	1.5580964177275902
78.5350975650797	-0.9790880684154324
100.08279388273434	-4.12523410840134
79.8677005429845	-0.43767206876300335
32.56099491270845	2.850890531048183
47.12749534602483	0.425710567699074
67.64852857409858	0.110507947053339
35.60464106095651	0.8941082050590943
62.02586801436519	0.20264706477999894
35.999859536215354	-1.1973529352202092
84.37762109642404	-3.103271888708097
44.08544562022371	1.7164704277787664
15.851871686873551	3.0553288661123865
26.392077334280657	1.1999999999999744
30.889844527671585	1.40450735505501
24.743008194206254	3.5805604771690653
55.94707533539929	1.810304239307012
57.47708455809516	0.41478122906902115
59.730521019315574	0.2865737132952937
75.30739247549502	1.2865737132953257
41.271969765907215	2.0258906622888553
23.525626730877377	3.235791325430533
37.62869305346021	0.4966566007932478
92.01407433313796	-0.43893068696881343
104.77234065104858	0.47049534616190414
56.49271159087505	0.07170810499540536
30.680000000000064	0.5999999999999801
25.4799272906165	2.203124438107672
32.275025121327076	3.186920371305927
70.13025586761194	-0.5141390854496706
46.610775800939905	1.2828635511273383
40.205410667614046	-0.19999999999997442
25.331359414268206	2.7739071381724436
51.19113996594092	0.2128646507083083
77.76560974830329	-3.745694356579616
53.16358686574699	-1.265167705364604
28.38209719306076	0.4866509481004684
82.51569209312743	-6.513349051899532
50.90506359677511	0.028201441838536567
58.117078084448735	2.0036669390035904
49.89665390040659	1.2036669390036785
62.094727077410084	1.6036669390036415
56.720767502182525	-1.459048881798502
76.14565171973459	-2.5059119581976965
48.488409643919	0.9444619037423934
75.82294164957523	-0.817790021553396
34.48224625685822	1.9730066774925312
42.9676923847187	1.088731066782664
75.35806952905352	-2.5269342930844374
37.11207733428063	0.5999999999999908
53.09484249705804	0.7607286280093675
71.10150105475674	-2.0043790964565957
39.07144959302059	2.1531062707586592
26.01231691526766	2.657308146656483
58.41680901153177	0.8042764244319578
73.36334989093393	1.0000058393283808
39.175424704637635	2.2567331805020494
43.191438993630754	0.6762726559490275
50.34539205259574	-0.25987417300924776
47.636050349700554	-2.7582095982324795
31.649629739089278	1.6413014443457037
41.85238023889815	0.6098676611853264
37.13106986904933	1.2808640051058369
37.166972694206265	1.8808095697727225
45.74357560201861	1.3902711703739357
93.29874400094678	-1.0
46.57744301203684	0.1831215968433142
49.65751850587196	1.3705528256392085
22.24858970429682	3.352421741783445
32.68941237349736	1.638898808526502
47.918253162087126	0.9107260771808825
52.43997525810755	-0.9973221128267618
38.460400290057976	0.8435994862658589
17.654136597261072	3.3114096460369176
56.57025302415974	0.6975486345690918
75.7436622350782	-0.19725143997371575
76.97612753587839	-2.197251439973705
77.14197257385626	-2.0673613622469666
42.642582232769655	1.3671211800822718
87.67272722721339	1.1034607940052013
97.86073794936624	-3.9335222902506715
32.29874400094718	2.0
34.9590803751629	1.6662363019822877
62.29874400094735	0.0
40.29874400094752	-2.0
42.49210257585469	-0.27867612835662214
41.49856095301641	0.011409405370233827
46.92731234927476	1.5724290735326036
30.598733913944727	2.0207072997260056
114.35550906355286	0.11486638414763206
51.21352805891672	0.41969141148842937
34.83296030586064	1.6024827175764145
114.00428028212457	-3.942094177494752
53.31285569571094	-0.735343525811949
47.92473620043165	0.8729794228923993
39.459861355471276	1.9423255537653823
20.170723576422347	2.5086933780480614
72.02809427689454	-2.1647940218228
59.64814205975199	0.6704034332008355
29.44607587449036	2.352510486394415
76.57349919809144	-0.18225366742457538
79.49755798368665	1.558586949576977
64.1833616741618	1.3463126164722716
49.92356584348602	1.7491955420791605
52.29874400094718	2.0
73.29874400094752	-3.0
69.5724576121919	-1.7417615364953392
25.392077334280657	2.2000000000000313
79.01156117118614	-1.009142783757472
57.40480523312601	-0.04363036738595838
44.67992008432316	0.6473640982180768
41.528862360186054	-0.9855938744629604
92.34754087509646	-0.6562514715525722
45.514812054346976	1.311393435935173
48.9426632264948	1.2303249439879949
62.20541066761393	0.8000000000000256
103.23578006280297	-2.6940500525000814
62.92609696518036	0.5182242887114867
38.40474632163148	1.612337096816237
33.78961372599633	2.0754019020629144
20.112077334280627	1.5999999999999908
40.7187858081835	1.2060922066973916
17.990646295268675	3.3714905330580116
57.19694369734509	-0.579186387703924
16.998152232937173	3.23229290111059
33.68913700946234	1.7911258137443191
29.703425334638382	2.4940029727417716
101.89535975234503	-4.0662759047640975
32.53623617463643	2.242870309573668
25.205410667613933	2.7999999999999687
107.78948667704162	-0.4303655651423597
99.39207733428071	-2.8000000000000256
48.62653062679749	0.5921911849721155
46.28625895299558	1.9913006997296634
28.392077334280657	1.1999999999999744
43.899972037450425	1.2616260366175815
25.420981531713835	3.0449604251013866
17.842438225327896	3.600365744439241
48.962598061005906	0.4481535968235306
15.941448974340346	3.7998732479265414
55.97352242011459	0.18381900975148113
83.35442390512219	-2.890974339752635
101.34011875624992	-1.189760153698959
34.02524065709861	2.0544650892872838
57.11207733428063	1.5999999999999908
59.00146884521462	-0.17941369769900817
56.173819985632804	1.204524498366176
45.27300561489801	1.2054225899623674
54.54754774243429	1.7815266709522106
35.13558290441176	2.7047735031733353
65.28507953865471	0.9047735031734163
89.04847845818767	1.712008033443805
33.806992507912014	1.7653271644765987
63.68464752604075	1.7653271644765383
111.02400486360955	-4.4611904845299755
109.83815101425671	-3.6611904845300103
52.761864475984	2.430975024793451
93.67867531168054	0.7387638115200481
41.485410667614076	-3.5999999999999908
26.439394634765392	3.084417074497239
50.626249379033084	-0.24529648036013896
90.7345317602634	0.4622292910333421
36.94661066222966	2.302787987703738
31.703829043938526	0.8659371717385049
49.454473764859586	1.278617550025949
40.905440129507156	0.6939378962285723
48.13951248229705	0.9824339515405036
33.57931799921698	2.9500703989971377
42.45418388620851	1.9389118001052452
59.035813030007034	-0.9796828130607658
41.34972292382042	0.6730163954228416
35.304596611079035	0.6527070237408381
18.761797700990144	2.8527070237408765
91.51478819439262	-3.348127692345898
21.112077334280627	2.600000000000051
79.91224641357502	0.19999999999997442
28.64912010736873	2.000000000000057
80.42804136190648	-0.38202999465816845
38.296621729648336	1.5991572439382544
79.35492473426802	-0.21132711542335514
49.0768691243552	0.7311601429544865
76.7623128524242	1.410787115580579
31.45747521866781	2.41578976454365
57.036928427281964	-0.8042743074503065
48.20526785125469	0.0751255387418368
43.113081302265755	1.9990727883828008
48.409639548610244	1.1580683238881733
73.81948204560786	0.5375164182113785
41.2970612396208	2.329290025381603
32.17198055758172	2.1990037198093617
27.861222958117878	2.9990037198093233
54.741756670681866	-1.9625867339884309
17.813735301143197	1.2914119329795888
28.21725539437159	1.253726229804915
38.60253857194925	0.596004172778926
34.02685157187079	0.8686843639653858
30.18048647840817	2.6710191482845644
42.5053575441417	1.578770037535012
40.07321354993087	1.301190985925242
39.00491820439004	1.1234634025864665
41.266580080148856	2.229355882955108
84.03940308724668	-1.1649491888067622
114.14200750438374	-3.195842067033354
51.225035595812415	-0.13518063087277454
106.1484331373365	-0.10243920907142368
28.550254741748574	1.7370604670956027
23.383600451666894	3.514196155625779
103.30749864320433	-5.392490223081502
36.46011042115515	-0.6591779512891982
49.35345368044557	1.0239126906486256
47.63609896166179	0.5250607325229524
54.438259227730555	-0.025196716218648163
30.81254723960268	2.968276079868726
73.20589528935557	2.0027997472154553
27.61802940103786	3.224684171206537
34.63384821760394	1.3582461805800286
40.67161561068258	1.5838738684757736
35.585885981959564	1.8511392889107512
66.57223291719572	-1.480258913506045
36.172343649687036	2.3452662740943424
52.6936433454955	0.30248128181685274
59.48541066761402	0.40000000000000924
24.255443644587615	2.69023638125951
35.67357523100566	1.351671253215546
40.57704713394469	0.22028573129269802
55.86691592889997	0.39833118790183875
36.87893594899231	0.8412621158929809
20.37333333333339	0.7999999999999687
32.17974146496249	2.9240920247700117
78.21679548676627	-2.147854127057162
68.0201171442481	0.3068403069086827
53.298974415253724	1.9139672045970961
68.85637933693181	1.3384015914623681
65.64349479394377	0.286487455697749
67.20009110835758	0.7783042291911073
32.15535740996734	1.6618174430116675
71.20341434095144	-2.09040840681984
30.56636699331324	2.134664809547111
36.318985767751315	1.260682623498841
38.596633737007664	1.4606826234987658
22.112077334280627	-0.40000000000000924
32.22598839829283	2.49844133375419
42.51856792558078	0.9592325010090299
23.830997053527085	3.0502678620688535
35.74839107399282	1.730994100218716
59.58931059392603	-1.288423081867009
46.27867859563878	1.8153235348708812
50.86733500966102	0.7773284957480655
51.24140684889966	0.5173003904992406
90.64034861515972	-3.9510621829806993
33.826846424347536	0.4633099505811522
50.85748337291909	1.534981281653728
74.49448594033936	-3.9560653085134128
76.14992803402777	-3.6787256413689384
42.76363823350158	0.7212743586310708
70.94986513040453	-0.566303130138671
50.29874400094735	0.0
77.14167310206045	0.06303671097651886
60.73301280994019	1.8630367109764805
79.3692144084149	-0.9369632890234989
66.52238672989779	0.015682800706429134
76.9119846730556	-4.775221680566364
65.13332289817902	0.9373631285325672
24.351741486751678	3.5268632967993163
99.2054106676141	-5.199999999999974
91.05743142026938	-0.2844560622865977
72.2649160195545	2.17275507662891
57.428308510290435	-1.1730513400912592
73.48541066761402	-1.5999999999999908
90.77508143116904	-5.814426682981164
113.5057492008824	-0.780232472420991
37.309607673014284	1.4687475273140436
60.577482774484224	1.39084859647825
39.06082914801004	1.956494123467781
49.857193985872755	0.7477756211747177
46.645708946105515	0.2947193530026162
22.726998054001285	3.2721386871461533
37.36481210000932	0.9110654145095118
68.34493702391944	-1.4691116928277914
45.80397824010936	-0.9384881511647514
42.34328311987247	0.5277787261422908
88.88134818920469	-2.095840494982532
109.25964977508568	-3.07667039879005
44.73468485383154	1.431467543924942
84.14330122065286	0.03146754392492568
100.15816430449058	-3.3227525345737305
53.56517091093218	0.6692424782073729
47.61878608872928	-0.3329693194389485
34.98529163183173	2.19381819529222
91.28105715429433	0.3785985965394083
54.62923618260095	-0.651636751568951
47.34614765481365	0.9093927261247039
100.63748710779191	-3.274222538149097
40.082483836977076	1.318027091405071
28.383726437346525	2.4565350227574037
16.96898160879084	3.0565350227573873
52.98229934757035	0.9620700305078067
30.709419541665397	2.9620700305078564
46.885769442791684	1.0859739940283646
61.160044273503104	1.2315365111844514
54.64609098214976	-3.0403539353309945
40.7788497058815	1.398970759826259
40.71655467277276	2.1989707598262918
48.357937333075824	2.4535638368285433
30.177245516802145	2.3679180187898226
39.11207733428063	-0.40000000000000924
54.444269515498604	0.5142405869752587
56.500697420351	0.44952762730508056
29.917653416530243	1.4642679421741747
59.361806638916846	0.6642679421741384
34.57091497118074	-0.33573205782580473
26.392077334280657	2.2000000000000313
58.70667599532976	1.3737249709937167
78.38265214224191	-0.9123843914675724
68.47540659861329	0.6454143152884164
54.14146965946304	-0.9066522803708637
112.45949761101053	-0.5284834462068986
39.806780138365866	1.9412972438930893
53.17258956382807	1.0072330793551423
10.970063657198466	0.8326182453105986
40.33905660345363	1.7758641158297586
59.25948133072893	0.3016440486881642
41.353333366534	1.620956178616673
14.976409183585247	0.8209561786166866
23.45794717733463	3.616511678621322
23.195238163317754	0.21651167862140142
26.569886571513166	1.8849646934008213
41.07994480089337	1.0679570578317978
38.72433393471283	1.1021021594809497
96.27122427214306	-5.1652383916853175
47.57144986358969	0.1144636005868307
67.01691749614417	0.3464214699913093
47.75968778055176	1.4153877037510476
41.18651577870696	1.2269327233512257
73.5587543218245	-4.024538527540159
42.74115281241137	0.3663183437717663
83.79373591824367	-4.614303794439774
87.00289864197225	-1.6178483290413261
43.76487550435206	2.1161846920378977
76.49661929731246	-0.8063378988712309
76.71680479306224	-0.8182261894587235
31.128882959260523	1.5252960548357386
69.78430936670884	1.001731654572378
31.609078332211084	2.8084498293744424
53.15547308055875	0.25794558223287467
28.749873847691674	3.0765652221776705
58.29059964538885	-0.3772864741668336
43.57890632754186	0.40584563203763935
48.07546553793179	-0.11918434901062369
68.97761503924926	-0.11051011537648137
31.033453080287302	2.07556633194271
28.01065284145284	2.780615117871939
36.122066033884664	1.404427215467301
33.54071497235634	1.7953278481355355
58.495384651245786	0.055984874205716295
52.76819624941879	2.107368472716203
101.02296921883772	-4.932978439315839
37.391502036623365	1.4819757708262031
28.8265659136747	2.064049288282355
92.01936219734114	-1.7577024605483338
53.90505676807754	-1.5919043032759461
47.84266374109552	0.8445996781594296
64.16052060965012	-2.8089122813021348
67.99054202714944	-3.988823971931037
82.65336753605902	-1.1816925904007576
43.355109489789356	-0.5540999953119794
72.92746936860033	-2.1117317420535358
37.33835708737229	2.2296227608228953
30.405251442109147	2.318260133810764
48.44435140131179	0.5280859790209682
41.115416091599855	1.4647719874532719
47.94126307591762	1.3879597936489283
59.76217361861404	1.1113889281138256
55.206125426590575	-0.7696917584395564
39.48374398330105	1.101219938697696
25.894568457708374	2.1012199386977493
44.111054622228835	1.3293682497647588
64.25741356742014	-0.2761353223250751
55.22964702492743	1.1366308442984376
73.88586798374922	-0.1649344816107181
57.68309067146606	0.6505860894749844
85.0756386381994	-0.20229256291112563
110.48541066761396	0.40000000000000924
37.39881850757865	-0.643907648083907
38.29874400094752	-3.0
85.2054106676141	-4.199999999999974
100.2199760922631	-2.8770984165044524
18.214682808569364	-0.07709841650444815
61.61857503194426	1.136784583686957
62.205410667614046	-0.19999999999997442
87.66802803951987	-5.557203366816388
41.424146567920104	1.4620606682052006
51.70607282881929	-1.530240175489233
47.90903560729862	0.09063501440900623
41.677203986687346	0.5776842138510965
29.250387027255215	3.0116284331863277
37.42459756394942	1.7236917063165151
24.298744000947522	-3.0
68.64724772789123	-0.4057387891721511
114.48149963919116	-2.825622261063426
36.205410667614046	1.8000000000000256
42.28545462726345	0.8409187072858337
18.5819745294458	3.185602772583543
71.22325844784717	-3.9067705087581928
67.3757017278839	1.5123937325136083
58.670582168264445	-0.6645627251713115
77.29874400094695	-8.0
43.74386511590262	1.0485918322591878
28.74301294773977	2.3103280270398336
47.199525529345806	1.8867138642692076
73.29458939840492	-0.1638632247964189
95.87547538202568	-2.1666732704486904
39.791038944305456	1.5702223312910917
62.28259854347277	-1.3299088693813061
80.07208096421107	0.603203592662716
78.9913825743688	0.07779469480516354
94.47767290526849	-2.8402966455834147
51.17687287940032	2.197423478342408
106.29874400094747	-2.0
80.22631240710018	-1.0490550507819876
83.51681726366337	0.9488747357301257
88.17094110074356	-0.7795982936232058
45.94610936369111	0.9946980663249683
67.97915085350814	0.2493526170619127
17.93148105817704	2.289274405448502
25.572979888900022	-1.5107255945516158
31.51339965654006	1.2582644958113711
31.118178679795164	-0.3417355041886836
17.112077334280627	3.600000000000051
44.01874400094738	-0.5999999999999908
37.389702994753634	2.484637461963601
40.29787042060286	0.6382937584347275
15.136437758061561	2.838293758434702
43.37594839711119	0.9625680365442122
55.963198203357024	0.6934468608134132
54.325559463964964	1.9629982083899513
46.55607747143972	0.8256474774997749
62.794244363369444	0.2207473758825742
108.02630857044778	-5.420094194789819
44.907390931883356	1.2035553036516724
37.694146469722	1.0979894634001433
32.94321248446596	1.6979546550361952
16.533192862164697	2.9924095952052987
100.17589241898764	1.1925141887949913
41.60573582016406	0.6134174135739379
31.234529575796387	1.4134174135739563
62.95547258022373	1.2316260068641043
38.5279256219128	1.173813510897297
15.288448856117498	3.2064285927252705
48.68251645235489	1.7247284364372533
21.621107405961084	3.276720138769033
79.73527055439422	-2.7200183562936395
52.587298235060075	-0.12001835629372692
76.03065358471804	-4.5200183562936544
39.59776416352935	1.070215942286314
40.11786929327246	0.8453848898561063
111.42188926877554	-2.9546602678475544
31.327428570255847	1.6889759484707518
42.65030979020685	0.9644241466491899
26.19793603174378	-1.0355758533508101
69.24416714763242	0.06163871417403399
82.7473767144237	-3.0804155113315197
45.43464601364826	1.2617405755238238
43.72359738744535	-0.7187757918367019
19.2123835512632	3.6887958017935922
38.37401526234112	1.8502767378596978
47.50292747156038	0.39620133195252194
25.805590012940854	2.726264313444627
110.74366926939763	-4.219068920046375
48.75132036623393	2.813216178929615
50.29874400094718	2.0
64.68128579924553	-1.7459158079959067
45.002151996135694	1.2027263560302508
101.29874400094792	1.0
104.76984195526086	-3.7361098240521713
82.03106952222004	1.1532206317677023
27.47670955974968	3.2506268351676866
29.637961735723252	2.3649669219838465
62.009237375049	0.2831209077610488
78.32782779746697	-0.7388326701642818
56.444358745033014	-1.5987856393109787
49.648389828437644	-1.0859785352186755
18.86441712642079	0.437026125499802
90.68005861237839	-0.5222111558902611
45.91908253955694	1.977216709309456
42.48774068392049	1.8929064223950967
18.368281252329837	3.1196643070355776
55.37899596809848	1.1196643070355812
54.61018481491732	2.164681746251734
39.513978354095684	2.022414778540025
36.29874400094752	-2.0
27.59046670179879	2.4029170607850823
58.54572993208626	-0.001694958401852631
70.57874400094732	-3.4000000000000092
35.555083618952494	1.34915336675558
105.89888395593312	-6.93319450887493
104.27497984652092	-4.444705568543515
44.13836683156569	0.7045886771902801
9.15795971589398	0.30458867719026017
105.26733637385951	-2.9097690117293986
22.024871312107848	0.8902309882705737
80.21697289263238	-5.219475652226009
56.351945317345326	1.1241497250026384
69.07457748870297	-0.49246421111619654
39.40381275139259	1.9075357888838766
44.25653389263823	0.6330057140949137
48.5880733933617	1.1735164269269056
57.222383410037196	1.4335124369019105
60.32656473476129	0.9031184306870514
39.03903183101613	1.504753711816317
105.4310855619525	0.5698462657505701
77.643147098756	-1.3160066802996653
105.48541066761408	-0.5999999999999908
46.19804638658718	1.525822388687768
40.22605383479595	0.14777226842636182
42.314218306487874	0.9545714914040353
49.563414349552545	0.5434722998944643
41.18761592329736	0.5396976903554318
59.73008772981552	-0.038532105667833605
72.29874400094741	-1.0
52.74929339230789	0.401989957959632
52.75632013058839	-0.47931487803224826
23.06827535134761	2.1639595539230605
48.252909986182374	-1.2513420276205913
98.22782542595309	-5.18160829519346
59.29874400094735	1.0
50.86558821271262	1.1028095448814526
31.091382928861663	1.8770429592339504
17.521199782261533	3.2193961490472986
38.882510733523304	1.237970864847636
73.70122497986915	-1.8936829919005476
94.90510657044916	1.0245193664394066
98.3663542729206	-0.022231190145085122
50.25467738337443	1.2944694720317216
44.5928819427246	1.2550613573750056
40.625101193852856	0.7795954983814006
97.00461197177378	-0.445107526186316
49.6177474584249	0.25116066372756407
38.717738134014894	-1.7083810602678184
48.34915252860276	-0.3075349825068372
52.64177500198571	2.00584797282972
91.23207733428075	-3.552713678800501e-15
66.09193432758326	-3.7511401027586686
48.999580166151304	1.4745827154983182
85.34248833499078	-1.190840942132958
39.631539547213265	0.20915905786699795
82.7651879103895	-1.990840942132973
46.71913447546194	-0.023381554256481252
76.43124724606855	-2.2233815542564415
35.68222362098953	1.4542352039286008
91.97349052759944	-0.5446684118199947
48.44238103010525	0.43124385546422417
42.24140474538126	2.2590790775576615
45.0703386493376	1.641817666150967
40.39694341158031	1.551201264403538
54.83479993922083	2.2954921500877994
52.29874400094718	2.0
101.39921412940555	-2.5959027581570098
62.33203068220109	0.8734476312441792
84.06248728118362	0.045096870152654844
93.62773113062337	-3.8355859977485736
28.149163754866265	2.3347845173320607
17.295785824390464	3.6727340385370724
44.060853938376454	2.2785310264174967
48.05862184004309	2.6747670002395303
59.275141882695834	0.38059526794563325
37.618710164930576	1.150827947577394
77.72093372828704	-0.04623190315164294
64.28575278859182	-1.547429231532977
43.49774134351355	-0.1668853575207656
30.31070738962984	2.3179411342028935
18.644525461844296	3.5239831325234796
67.20541066761405	-0.19999999999997442
21.73850003616093	3.106443418029073
68.71691493352955	-1.0935565819709119
69.86508461715562	1.4381253889519172
56.74376235780801	-1.4368673499028688
20.43839417606057	-0.2568567806303932
38.07477002980352	1.1813744624302203
41.03758842284799	1.275476417511431
32.9062856362558	1.3893948884646754
28.9429465384178	3.029378340776418
35.30925173464982	2.711877863194019
64.57874400094732	-4.400000000000009
31.98844938254757	0.0
54.36745968143157	-1.5609448254162501
108.55487057895834	0.5172272988971578
103.12815307116131	-6.554984538326131
51.81966087117905	-0.5549845383261278
37.14764097538864	1.2318996324339722
34.156677039689384	2.004137743591116
77.1482732665661	-1.1907581622148768
46.40346627996814	0.7263873278302526
33.499931760568074	2.081739893128777
23.077743872241967	3.4817398931288785
39.43258284049489	0.2817398931287691
28.19245782980363	1.6817398931289027
54.61154232352624	-1.625697809632772
49.84333278565589	0.6190211591276551
61.33724579965485	-0.8386328672552459
26.16265242116708	2.907163472148458
33.52442681215189	2.0918375488707213
38.80463987779376	1.3074036048690552
53.25985105454697	0.9295708756379604
71.27030890103129	1.5550806759528726
98.48541066761408	-0.5999999999999908
79.46197934652787	-0.10654620015928629
65.16839890651318	-0.5992615167277471
72.98963209137776	-1.7606276811684296
18.364525461844323	2.923983132523496
80.26652781084204	-0.7850800576411032
34.2280023601229	0.4218180662399149
78.23891135549536	-1.020655653596453
33.85641176507079	0.579344346403655
77.16283196037023	-0.6206556535964971
100.12133525677916	-0.07183815260265902
63.392077334280714	-0.8000000000000256
57.8024548013467	1.8401209556339566
78.63441127504109	-2.2987148800211905
34.954572761834584	1.598281792875241
41.205410667614046	1.8000000000000256
45.6836694854336	1.3914553982543332
39.29874400094752	-2.0
81.52978563420834	1.7042539874142335
78.67369563651062	-0.5390209509981645
16.16809828014152	3.0400797819886307
12.26987583905975	0.8400797819885746
61.365699655085336	-2.216357881960093
31.05774916191615	0.7836421180399071
57.446882761354516	-2.416357881960071
39.748356607010805	1.5387164800012414
52.76914422061782	-0.2686029175679785
52.625251173037896	1.5647244617392069
31.89679348671018	1.0147210563495968
29.29874400094718	2.0
93.71122677769313	-3.2552341927090076
37.16901966098612	1.3447658072910365
42.452845799810575	1.3690875538131522
73.3319621926787	-1.9678115884587193
35.901073064835714	0.42925158527097196
38.774886284465424	1.7200292979738236
54.39207733428066	1.1999999999999744
77.57006518379899	0.14158277677786657
77.73155282164419	-2.5895871838296642
99.036637819298	0.0684867564400804
67.1315768249957	1.9975405026032043
33.392077334280714	-4.800000000000026
56.74062510475005	1.0801104158630679
70.28571633487627	-1.9080804336970765
68.51868011083116	-1.741861639624858
57.96920736839047	-0.18375883357671796
60.11293122730774	1.016241166423196
32.495986947413144	0.5332744409344592
19.45742201645328	3.310602815853013
39.28714257670441	0.9648522562508823
35.69121659521397	0.37835686164728344
39.881214897872155	1.285534951488632
43.11400048413111	1.9067588994195788
69.83382002069106	-0.590704825551601
49.09902631855823	0.6237588549761774
50.190565300084245	0.5968165232154057
102.41606725512008	1.27375738912599
65.04438205393632	1.4446398768505837
75.77107410036933	-1.1735713835214412
23.131223309076574	3.24706039797557
56.04319142247118	1.4072102452825028
48.200769641821125	1.6035318232834612
53.265744483024605	-0.3211028794834867
44.83738210404715	1.0735483296355817
104.69628529711645	-4.6115967500978705
27.526477565564733	2.3884032499022183
38.272787087269364	0.5845437584346911
29.75241404614445	1.9845437584347003
68.28806619714976	-1.2604858716145664
100.23657588859658	-1.0420954719594668
39.39091792077613	0.6326377499984979
59.29874400094752	-3.0
73.74006926145228	1.032301337768235
61.13442933290071	-1.4073788269978742
91.37508669990643	-6.305236969665817
26.45882213340576	2.6947630303340766
48.39207733428066	-1.8000000000000256
46.01167011168832	1.4590361153520348
37.92709707781751	0.6158804889211353
53.39862080712692	0.9444977178726859
61.76949006193274	-0.525385479460887
46.59017919811208	0.6141845893106392
58.8611325204655	0.2746768441776979
73.33176720979725	1.5551675562862073
39.89819642319799	1.759842048385142
18.310546392866172	1.577337386268482
45.14047564970008	1.1773373862684302
51.112077334280684	-3.4000000000000092
43.62372532636061	0.9416927776209043
43.089327706411495	1.7394216942047507
104.97871395222978	-5.543078547050801
25.48541066761402	3.399999999999963
44.91725820072645	1.3299378032773177
84.87712225616656	-1.2965855168058802
47.450379286488044	-0.3996275020676272
28.015611007940038	2.0334521598717608
53.72773019002079	0.7755264748146189
111.03822121831024	-4.162051809607739
59.15453815427975	0.12339476273975336
24.392077334280657	-1.8000000000000256
31.073239382086626	2.5204326137352915
37.574147200569314	3.0903861486656403
63.08437610849694	-0.20223899436141224
65.72752647710183	0.3977610056386318
42.897564900384054	0.23259040383539187
20.838440348862264	3.632590403835355
36.113837181611075	0.05874584969118146
60.88550863551143	-2.973150471357261
39.22263819390457	1.3619207486244882
9.525611993814323	3.561920748624626
42.565324091125376	1.3619207486244882
46.50123778396096	1.0287607524573161
41.713622615418444	1.2747957854264413
82.16965525898826	-0.0012039733278577103
105.2054106676141	-4.199999999999974
28.05870754084043	2.7747929848283164
22.242997815902413	3.7184554050234198
40.98623508197477	1.057898429526432
97.39207733428049	-0.8000000000000256
62.29874400094752	-2.0
100.87797605088429	-0.359404696149106
113.97475786603059	-0.30181149546886843
38.298744000947636	-5.0
103.95018687860693	-7.625621052179579
68.64776195787545	0.5213079059153145
43.410004488550044	1.4190440922367458
15.569891653150307	2.219044092236768
49.737634310651856	-0.2388375812321648
25.89892334627416	2.9262643134446016
29.43369517032238	2.913487748130077
15.512305788107142	3.313487748130207
35.87447242983012	2.913487748130077
34.50712999720895	2.039560193107448
47.460556342193854	2.6395601931073713
49.12352205409729	1.0707401019431373
114.2392109840481	-6.521606786398472
31.75383124687835	2.4445047301821603
51.36495726859732	1.5701694369147994
43.50304827760203	0.48092803098411707
40.33456129618048	1.1903194504497847
70.51127462108627	-1.1070171705609546
39.556503768261905	1.7576102970433283
35.09688954834161	1.3504776035891517
24.594776237291626	2.6268389384954496
84.29874400094769	-6.0
90.16323828698307	-0.2598390217996851
108.15018722398054	-4.411007811601557
114.89851999348207	-2.2409598616553126
42.73095735837603	0.8672186789359237
34.64999776969216	1.332736183584803
100.55129569765745	-3.3614872514018472
48.01831395581462	-0.2655557893391567
87.32090569000673	-4.265555789339206
41.25768539963599	0.13567401814464475
57.90126624376171	0.8798567782622833
44.21141980504308	1.1242834689481747
50.91283105243383	1.7500304846339745
14.660397246687808	2.550030484633936
21.70743010985086	1.1500304846339375
101.83305935976921	-0.12003661412003908
57.820662557275796	0.8121708595686172
41.6973472664007	1.3614339810895046
57.29874400094741	-1.0
108.83207733428065	-4.9999999999999964
49.72168486942792	1.277743627586208
68.55383307730926	-0.4783224851746546
45.16172564137321	0.905278929640815
37.84140708653388	2.047703337923334
53.647531971339276	0.22120510922133718
88.79702041798873	-2.2066622301439125
55.28449437090978	-0.19970960982807284
86.39968666295192	-1.4954917161354615
36.958449380202296	1.489527753412414
53.45647861904922	0.9860696137020604
54.79685148158387	2.564681746251683
39.924933280784444	1.5806298374067715
92.26318513752926	-0.06615431853235165
106.48541066761408	-1.5999999999999908
39.5687504313895	2.3964913583029883
45.05063003549185	0.1712422910337672
45.47969265507675	0.027912832307222857
27.98979587232327	2.8279128323072413
40.020695077672485	0.774928170272112
106.82256995973387	-4.785455378243331
22.77107774307632	1.7951665923061384
22.538342939012523	2.9331786670500186
30.469061999517294	1.6352750444089246
23.91188161551395	2.6681961502938165
80.20541066761399	-1.1999999999999744
49.485410667614076	-3.5999999999999908
51.043072657343544	-0.907701448549652
47.96638370112174	-0.43676147605121685
34.8373635596962	1.4709339801709973
60.970630493898625	-0.3196358296214754
42.49014569748965	1.5925350289845177
47.11207733428063	-0.40000000000000924
106.47374639813029	-4.461170521513239
52.15278164215874	2.717204906044593
86.28067750679531	-1.0234923683284194
39.28878039820006	0.11124922027700634
38.11207733428063	1.5999999999999908
60.01874400094738	1.4000000000000092
60.854692306754146	1.3210701926874044
29.621055708813003	2.7594227955839195
19.405647240750113	0.5344078492851452
88.50226983343543	0.8720346361400146
45.81546066565181	1.1374840135133368
63.437820280220876	0.0897116664958908
38.06701001549959	1.5437847841250623
62.984941813953014	-0.9067680304560675
34.07781492592011	1.3096034126857532
35.94017942639903	1.0155013031744424
44.25546047812611	1.190204494444803
35.27469547655028	1.8804046982045044
8.302464046817477	1.6804046982045087
43.3187076433278	2.2877082575888856
19.087755917423237	1.08770825758889
52.09218737551009	1.3439140824544609
26.99860260543653	0.3439140824544076
32.911944713155776	2.051387291395894
81.06312323554226	0.4848001806904918
48.6346632197982	1.352357392894433
68.70697648626259	-0.4982436685621394
71.81209747080118	0.540683304170603
64.66122449974705	1.6997348194617814
35.19022288167491	1.5504776035891865
25.000785461527926	2.7922054999329333
41.57896957683789	1.2504285749944621
57.788202801666785	0.6924658468021576
49.910988849247815	0.5684181089067017
36.35272535887441	0.7558400547309674
34.281473247685994	1.414336009633658
42.57441370639856	1.1618623497291836
64.79777149745155	-0.14501840992917536
58.79117021473019	-0.5486857142367754
87.06692990604961	-2.7177247441818757
55.56331923070178	-0.4946483684642473
46.13760359566686	1.6365976840196232
38.392077334280714	3.2000000000000313
38.93650775145545	0.9064611434937042
31.659718406268894	2.2118127794324174
25.95513901268737	2.411812779432445
63.15223374301377	1.2331792342888086
38.74169024633318	-0.36682076571118216
67.31778474237944	0.509152227980092
52.11533800033925	-0.752847142129859
36.3875228796166	0.6471528578701538
73.29874400094741	-1.0
52.0256915873249	1.0428262228513177
39.782513290255906	1.123619130474058
31.3323946094406	3.358789613206298
24.593393572948855	2.3727015725510725
51.16991614128278	0.28328568699708967
53.65511401064964	-1.1167143130029125
103.94382419537226	-0.8721616683640434
39.20414441540947	0.9278383316359857
102.29576873537371	-1.472161668364027
43.05996877078428	-0.2721616683640171
99.12954217871811	-2.272161668364042
44.1323300395087	-2.27216166836401
82.16585103846086	0.39039226965851626
53.96972729879269	2.310856125699779
38.3172668072815	2.1919041692003134
17.117604499966205	3.577028318588887
107.42423108441847	0.37702831858876706
93.02443404526616	-1.0674312733463474
78.46852681022631	1.0788977564536921
33.4855820482361	2.0012446113973006
65.57591531918092	-0.7317100532912733
31.70201741328367	2.487070555207609
27.298744000947522	-2.0
45.64637879219714	-1.1224597837396253
28.830202335778495	2.7000349114592197
69.18628641109592	-0.5152588839394951
27.700921931628102	1.873947847720732
37.245824649120436	2.910656860035747
76.74121168471754	-2.9318904411461553
42.2990938963751	-2.1013839501103675
27.112077334280627	1.5999999999999908
69.67500468525134	-1.90944179680438
21.985865566108828	2.8905582031956385
90.64614692389443	-0.09420112316454876
31.65334579101784	2.2523608257033914
61.46995892129155	1.991882549340879
66.20541066761393	-1.1999999999999744
60.44155927375641	-1.1354237320059077
41.3774188674181	1.0645762679940063
68.05302666049249	-2.2777625178033
52.771010380342204	1.5410209650282134
24.460176368323516	2.4798782052584976
34.29874400094718	3.0
39.57869139327431	0.27541755123925427
48.1237710546452	2.0322000662551005
107.67074932840865	-2.810151509352295
36.29874400094718	2.0
92.18800615674866	-3.819011249034247
48.17023511280854	-1.6190112490342727
66.40469533943337	-2.558242159314183
30.227159470507104	2.214413823230892
21.203965594184183	3.688200923917755
72.20715826133903	-2.0466182087259526
58.47221949414461	0.5783283211736112
58.36647548587894	-0.0778813470589661
76.98544615376727	-4.806697801444056
32.452621380091614	1.7641465184473368
32.8874413384807	1.3405632331170985
40.585930360619955	2.1405632331169997
43.20541066761393	0.8000000000000256
82.09793196264343	-1.9055009453322889
66.09477215536242	2.124045347557626
72.28310420720709	1.077514166060233
48.85124113731342	2.0082710521405787
33.83888451709413	2.100028595020408
52.21638956324813	2.551102043183249
110.6407570702039	-2.5604441795255326
61.72353786671215	0.20504807783312273
74.38576734384696	-0.5201071700491049
29.504473073245947	2.092480485396763
42.110224911943305	2.3729416722709296
33.701713203811096	2.629427505877409
50.205410667614046	-0.19999999999997442
76.2369570525268	-2.7309366667328483
67.04892413111429	-3.7282132994195507
62.1102988668149	-0.925556699483483
31.158527024253317	1.908403321715511
46.59697215284507	0.42471775485267216
42.24147965812392	2.040371433294368
54.30038811336908	-1.689047197195606
70.62891524402175	-1.3185025938889687
86.15959526873485	-2.3313214990892313
83.17150543994592	-4.3036648916487295
26.89245844576942	2.496335108351353
50.442101104549124	1.3053507989147768
54.68702821547117	0.6278813430330885
58.22439334809803	1.033483220178379
66.18534514255339	-1.264980123942042
112.59329204777725	-2.475140542884038
68.20541066761393	0.8000000000000256
83.2146093607696	0.7162161263377946
63.87749353553863	-0.8560743292034445
23.322368281956074	3.034097196662252
95.28928655871158	-2.0305596727446655
62.56926950805564	2.1110218556071345
81.29874400094735	1.0
77.3912456348587	-2.9949767413556536
29.706963653605328	0.8006364005827962
112.93358954733787	0.6845178186464267
36.519187890038324	1.0153987539288778
66.78831898289263	-0.2776067915695428
94.26938164833496	-0.402229438869405
49.48541066761402	-0.5999999999999908
74.1136536621566	-1.1994234057383153
53.018765727522805	1.9204624776001076
56.46575745251096	0.9599283919069528
98.48363783662126	-2.3746706400510114
37.976285410547916	0.9473319473097419
24.846772480111554	2.7267948048497423
79.67217468218075	-0.6935620362029482
110.60107684923412	-3.6661933881927666
37.82952976943727	0.6985906180632355
80.11207733428063	-3.4000000000000092
54.219300516822045	-1.280625816802992
33.85994095700181	1.0456959137561732
30.485469658659554	2.045695913756113
81.33158470439025	-1.580594798802231
36.10381269617119	1.5324128917740687
29.15369517032252	2.313487748130086
65.01598853695117	-0.9657388493903198
50.04819584960285	1.2826961898884441
40.41239073714155	0.4455746484728813
13.502449063846711	3.552246148333765
97.29482674279359	-2.3789852497959636
76.53625215861882	-1.459698272601667
81.3920773342806	-0.8000000000000256
82.51664731754522	0.21849905664559088
91.23176150896461	-0.8725336287690766
48.55496585994376	1.7556218855117685
65.48541066761402	-0.5999999999999908
65.61579730355766	0.04391028108132389
69.85780367355062	2.0471829183151797
103.86101584145626	-0.275381466903184
43.031939295242125	2.4179764048419834
93.22959476225742	-1.7986174515859155
56.2574648732857	1.2013825484139673
59.01586739677441	-2.1878577812851816
46.700314171520404	0.6166195228094047
77.32064262686174	0.85287242186104
44.49997993052489	-2.2159496920184303
109.62476850398866	0.21282064203349194
49.01874400094738	0.40000000000000924
19.90606863485573	3.1482524687055857
52.38167749755917	1.0164923277882956
46.64397663731813	2.2738000842453623
68.1531251630837	0.9644772723271373
76.56514211433603	1.5685995675514874
59.481857945442925	-0.17800482701958842
44.29565844698402	0.9230029168607246
101.7251905593331	0.4111226271422588
32.97074600455562	2.0759229329933646
68.20075920134752	-0.9180496430621901
51.487669024708794	1.8806451427729733
54.79745394857332	1.8105993014582609
45.2835436848394	-0.29480097128552174
