# Supplementary material for: Intelligent driving intelligence test for autonomous vehicles with naturalistic and adversarial environment
Source: Nat Commun. 2021 Feb 2;12:748. doi: 10.1038/s41467-021-21007-8 (PMC7854639; doi:10.1038/s41467-021-21007-8)
Supplement: Supplementary file 7 — Source Data [file 41467_2021_21007_MOESM7_ESM.zip › Fig6/Fig6I/Fig6I_NADE_LC_data.csv]

r	rr
54.826666666665574	-11.800000000000157
16.360000000001946	-1.7999999999999332
26.720000000000027	-3.6000000000000725
24.146666666665055	-5.399999999999995
23.77333333333422	-0.20000000000017337
94.84000000000003	-13.199999999999967
24.95982031237611	-2.800000000000008
27.546666666666283	-3.399999999999963
15.400000000002478	1.7763568394002505e-14
44.820085690865994	-8.80000000000009
19.039999999999395	-1.2000000000000632
15.980262332984921	0.19999999999991047
54.320000000000164	-16.40000000000006
62.9397246465129	-12.59999999999999
30.62362578163504	-0.6000000000000298
51.79999999999984	-1.0000000000000355
50.46362824560754	-4.800000000000015
74.29874400094775	-7.0
59.02400000000216	-13.200000000000092
23.93333333333345	-2.9999999999999893
41.512088906645204	-10.200000000000102
22.55999999999949	-2.7999999999999154
55.76385920026962	-13.800000000000114
16.50666666666723	-0.20000000000007034
13.98208076101821	1.1999999999997613
40.77333333333354	-1.1999999999999709
19.005255050337837	-7.600000000000062
28.813333333332878	-2.4000000000000448
23.333333333332916	-3.0000000000000213
89.89333333333309	-9.800000000000097
80.03613639535627	-5.60000000000014
20.392077334280657	-9.800000000000026
106.57333333332929	-11.200000000000266
17.733333333333462	-1.0000000000000213
14.66666666666572	0.9999999999999467
17.618744000947686	-2.599999999999934
22.680000000002565	-3.4000000000001123
19.973440910464888	-0.8000000000001819
56.600000000000364	-5.999999999999936
16.626666666666722	-0.8000000000000256
23.946666666667852	-3.3999999999999844
63.55999999999983	-15.800000000000043
18.65333333333308	-2.600000000000083
90.31642777636318	-5.599999999999945
40.920000000000414	-7.599999999999998
38.10666666666691	-9.200000000000017
113.70666666666773	-7.800000000000033
34.21333333333314	-6.400000000000045
25.45029116446699	-2.3999999999999737
99.5066666666687	-8.199999999999903
41.19425798303189	-5.8000000000000185
42.73029339002062	-1.7999999999999545
18.533333333333417	0.0
13.639999999994757	-0.2000000000000881
1.0553461641313788	-6.399999999999878
29.679999999999836	-6.40000000000008
26.300024833669795	-3.199999999999992
65.63999999999965	-9.600000000000001
68.29874400094735	0.0
0.1254892947732742	-1.4000000000001265
16.44000000000017	-1.2000000000000348
4.208875560642468	-6.399999999999942
16.693333333334294	-1.7999999999998941
3.506684027455435	-5.599999999999792
16.306666666667297	0.7999999999999083
17.17969830494735	0.6000000000000227
34.37866666666753	-8.600000000000065
33.65333333333342	-5.59999999999993
32.27481562979176	-4.799999999999901
71.66362206281235	-8.800000000000058
25.253333333333103	-3.5999999999999766
58.92231662611698	-14.59999999999999
49.450294866776744	-7.400000000000055
13.46666666666772	0.9999999999999396
11.78463622165259	0.9999999999998472
22.773333333333653	-3.2000000000000703
15.319999999999936	-0.600000000000044
27.869332186024508	-7.199999999999974
61.3333333333328	-7.000000000000075
46.823627968161304	-2.6000000000000227
29.893051378560017	-3.6000000000000263
35.426666666666335	-0.7999999999999545
88.21564979835136	-5.399999999999988
58.02666666666602	-1.799999999999912
47.34746136715364	-13.399999999999835
-0.2849068631388718	-4.800000000000054
23.159999999999172	-1.8000000000000718
17.17333333333363	-1.2000000000000242
27.639999999997713	-5.200000000000092
52.29874400094718	3.0
16.639999999999986	-1.2000000000000774
29.56000000000006	-4.799999999999905
4.88921949742894	-7.000000000000032
50.6933333333331	-6.800000000000065
22.676957854979378	-2.2000000000001734
26.226666666665892	-4.800000000000001
22.78666666666561	-5.600000000000236
16.0266666666663	-0.8000000000001535
8.491231593093175	2.3999999999997605
17.59999999999968	-2.000000000000032
2.119845289542468	-6.000000000000075
18.16000000000014	-1.8000000000000185
28.232657258563677	-0.40000000000000924
6.008325778052267	-8.200000000000134
25.013333333333378	-3.400000000000002
113.39999999999952	-8.000000000000032
42.165548822900405	-9.599999999999962
28.255187464744267	-3.4000000000001904
68.11207733428063	-1.4000000000000092
7.392077334280714	3.2000000000000313
23.11999999999972	-2.600000000000069
93.13719230312688	-4.000000000000185
28.002317239587683	-3.999999999999922
14.826666666666029	-0.8000000000001215
8.453141561519942	5.199999999999839
47.8133333333343	-4.399999999999935
24.720000000000482	-2.5999999999999766
93.56231662611526	-6.8000000000000895
87.77333333333337	-5.19999999999996
100.5786632791037	-13.600000000000001
37.0144041119205	-5.599999999999838
44.577280219419094	-14.20000000000006
72.99999999999972	-2.9999999999999787
42.54780767222883	-7.80000000000015
14.826666666666597	0.19999999999992113
17.439999999999884	-1.2000000000000277
83.97333333333347	-3.199999999999971
59.29852436374051	2.6000000000000014
43.969223308133905	-13.399999999999881
97.69333333333304	-15.800000000000122
54.65037418381462	-7.000000000000178
26.840000000000487	-6.20000000000007
1.1541973568504318	-8.999999999999968
16.226666666666745	0.19999999999998153
33.16266444339351	-12.00000000000015
26.78666666666686	-3.6000000000000014
24.03696003466382	-2.000000000000057
25.226666666666688	-3.8000000000000114
1.5988013427635224	-9.79999999999999
19.560000000000173	-6.800000000000079
18.40000000000134	-1.9999999999999574
17.653333333333478	-4.599999999999952
21.400000000000034	-2.0000000000000355
36.49021195147009	-5.400000000000041
21.986666666666565	-1.6000000000000796
64.21333333333337	-7.40000000000008
16.760000000000332	-4.800000000000004
40.81333333333339	-4.3999999999999915
55.21719682267485	-13.39999999999998
27.373333333332994	-4.199999999999925
32.205410667614046	1.8000000000000256
27.626666666666665	-0.8000000000000185
19.731320502535482	-3.199999999999971
4.743147134209153	-4.199999999999907
20.59999999999934	-1.9999999999998757
26.050227377027625	-6.399999999999999
35.21333333333405	-6.399999999999885
55.77333333333593	-12.199999999999978
17.44000000000011	-1.1999999999999744
48.10362575835336	-13.000000000000068
16.266666666666993	-1.0000000000000213
93.65858705245387	-3.2000000000000917
23.9733333333333	-4.200000000000017
53.36699104660772	-10.999999999999943
23.613333333331184	-3.400000000000034
15.613333333332662	-7.399999999999903
63.22666666666669	-3.7999999999999545
14.759999999999309	-0.8000000000000682
110.76266437756976	-10.000000000000064
-0.0851837369475561	-1.0000000000000462
23.379352774101903	-1.199999999999939
19.466666666668743	-0.9999999999999858
51.06666666666672	-0.9999999999999964
36.418529251098164	-13.999999999999986
39.789729407168124	-7.199999999999939
42.6236220628183	-9.600000000000069
56.66073349069836	-10.599999999999927
26.9733333333333	-3.200000000000017
50.81333333333305	-3.4000000000000057
39.0813435640103	-2.4000000000000057
29.47632044462216	-9.600000000000026
37.52000000000021	-6.599999999999923
19.17256490443026	0.8000000000002032
21.06666666666689	-3.9999999999999964
15.426666666668325	0.20000000000003482
36.45599971169236	-6.799999999999937
18.706666666667275	-3.1999999999999993
79.90666666666687	-10.200000000000113
32.53333333333342	0.0
43.329521931126976	-0.20000000000003482
20.836889632193504	2.9999999999999964
-0.09702683605519269	-9.199999999999974
28.759999999999764	-3.8000000000001
14.836960034663889	0.9999999999999574
22.346666666666692	-1.3999999999999986
59.060324205488996	-5.19999999999996
39.319999999999936	-11.600000000000023
13.57333333333031	-1.200000000000088
14.573333333333267	-1.2000000000000348
95.93415296445778	-12.200000000000163
68.82399999999916	-6.1999999999999815
19.746666666666727	-3.4000000000000625
25.997192931684367	-6.200000000000056
20.160000000000025	-1.7999999999999545
61.460320320675805	-5.200000000000152
61.205410667614046	-0.19999999999997442
20.49333333333425	-2.8000000000000647
111.04184522862931	-8.79999999999999
85.93333333333283	-15.000000000000096
15.159999999999968	-1.8000000000000256
20.800000000000523	-2.9999999999999893
3.990609836829094	-6.399999999999988
26.333333333330984	-5.000000000000039
29.069550965079088	-5.000000000000092
16.466666666666697	1.0
20.115837720164677	-1.0000000000000924
50.786666666666406	-7.600000000000218
17.346666666666692	-0.4000000000000057
23.595404748103647	-11.800000000000008
34.466666666666924	-6.00000000000006
1.5145873566942782	-4.799999999999972
70.06666666666672	-0.9999999999999964
19.786666666666292	-1.600000000000179
18.832085853304534	-0.800000000000253
106.31696157928502	-5.399999999999906
113.82666666666665	-8.799999999999944
40.014421659208665	-9.799999999999994
14.133333333333667	-1.000000000000071
16.359999999999843	-0.8000000000000611
13.271920355899056	-3.6000000000001364
22.813333333335777	-2.3999999999999417
112.30666666666713	-8.199999999999967
24.388985551059022	-1.6000000000000725
31.65333333333274	-4.600000000000026
24.253333333333387	-0.5999999999999872
32.12525172824098	-3.1999999999999673
6.40876460909908	-6.400000000000098
15.360000000000468	-0.8000000000001108
24.87999999999988	-2.4000000000000448
22.94354390855858	-2.000000000000103
17.05078217768721	-0.8000000000002139
17.383059381335897	-1.0000000000002203
14.999999999998408	-4.618527782440651e-14
6.7331415615218475	2.8000000000000824
69.39999999999975	-12.999999999999893
68.56649736753423	-6.999999999999993
52.10666666666697	-3.200000000000024
32.6070008457973	-11.000000000000089
18.42113333616726	-2.4000000000001656
27.666666666666742	-5.000000000000039
27.62666666666621	-5.800000000000011
25.690293390020884	-5.600000000000033
23.683555555556268	-12.600000000000016
50.02666666666698	-3.799999999999848
60.01333333333503	-10.400000000000073
76.52000000000015	-2.6000000000000227
32.70893234693267	-4.199999999999946
48.28533333333348	-16.200000000000035
104.70666666666466	-7.799999999999969
15.720000000000255	-0.5999999999999872
19.7169599906249	-0.3999999999999986
23.346666666666863	-1.4000000000000092
23.317192271968565	-0.8000000000001108
17.786666666668225	-2.599999999999927
11.413333333331934	-0.4000000000001265
28.903626635277874	-5.000000000000028
28.72000000000105	-2.6000000000000085
17.485410667614076	-4.599999999999991
16.16000000000065	-0.8000000000000149
56.9435592383943	0.8000000000000682
38.35288888889181	-6.200000000000099
24.42666666666662	-3.8000000000000966
34.71831424597406	-5.600000000000108
42.82666666666654	-1.799999999999983
47.90666666666641	-3.200000000000017
23.512033494261004	-1.1999999999998963
22.953133677192454	-6.800000000000001
40.8933333333332	-7.799999999999887
8.59793370538273	-6.5999999999999055
27.973333333332107	-4.200000000000049
21.146666666665965	-3.3999999999999737
60.146666666668466	-14.399999999999952
114.19988534048935	-9.199999999999992
19.253333333333387	-1.5999999999999872
41.80874850998032	-10.60000000000003
25.570293596808142	-3.999999999999986
112.78666666666629	-7.600000000000083
19.76000000000022	-2.800000000000015
26.40353943458922	-4.60000000000003
19.253333333333387	-2.6000000000000334
24.16698801583175	-1.3999999999999488
-0.1704541907128032	-1.5999999999999837
14.03999999999985	-0.200000000000081
83.42666666666537	-13.000000000000053
24.69333333333327	-3.799999999999965
98.66354504569745	0.4000000000001265
34.92000000000144	-5.59999999999987
58.42017540056145	-5.1999999999999815
29.42873177650756	-3.5999999999998167
76.17333333333346	-1.2000000000000384
32.88016975083849	-5.00000000000005
28.760000000000105	-4.800000000000004
3.7638002298542688	-9.000000000000021
30.88000000000102	-4.40000000000007
19.62666666666661	0.19999999999997442
65.47892925981972	-0.6000000000000085
56.29333333333386	-5.800000000000001
0.11051505925365745	1.1999999999998963
41.13333333333321	-1.9999999999999858
84.914666666666	-11.000000000000053
60.71764701250311	-18.200000000000088
13.333333333332916	6.394884621840902e-14
73.79695760365865	-1.800000000000047
15.11999999999989	-0.5999999999999837
29.15999999999974	-3.8000000000000007
38.50446033322578	-9.200000000000006
35.25333333333339	-0.5999999999999872
16.93759035349933	-0.5999999999999872
28.205410667613933	-1.1999999999999744
5.560880862626277	-8.999999999999954
30.15999999999906	-5.799999999999844
23.248685845764612	-1.5999999999998664
32.37333333333379	-9.199999999999907
21.06666666666672	-1.9999999999999964
18.267518803012138	-2.599999999999987
31.639999999999816	-4.200000000000021
27.205410667613933	4.799999999999969
30.168883568978003	-8.399999999999999
22.332743441878165	-2.1999999999999957
97.5200000000026	-8.59999999999999
102.97631498543262	-5.400000000000055
14.94666666666717	-1.4000000000000021
22.244537072759726	-0.40000000000006963
45.08622222222209	-4.200000000000102
50.73333333333301	-10.999999999999975
61.4817488862526	1.799999999999983
26.133333333333383	-3.9999999999999325
30.41875643912465	-6.3999999999999915
37.46032446044694	-5.1999999999998465
17.760000000000105	-1.7999999999999616
14.519999999999868	-0.600000000000037
26.5568940436944	-3.6000000000000334
8.785714088606937	-1.0000000000000568
19.34666666666658	-1.4000000000000092
13.69226521785788	1.0000000000000355
21.06666666666672	-1.9999999999999964
3.512029008932018	-4.999999999999982
15.933333333333394	-4.618527782440651e-14
26.66666666666697	-4.000000000000163
17.053333333333057	-1.6000000000000334
61.38400000000422	-9.000000000000053
39.426666666666506	-5.799999999999951
47.98644324470547	-9.999999999999915
45.600000000001046	-7.999999999999918
27.82043382181712	-6.59999999999992
5.747787491511417	-9.199999999999967
35.49029332395912	-8.600000000000037
17.13333333333287	-1.0658141036401503e-13
32.36000000000138	-5.7999999999999154
15.533333333333644	-1.0000000000000462
26.826666666667393	-3.800000000000125
114.40000000000168	-2.000000000000007
57.46666666666988	-10.999999999999947
13.426666666666506	0.19999999999992468
16.739758648872566	-0.2000000000000881
13.013333333331161	1.5999999999999268
10.373665733511643	1.7999999999998586
37.03695904475512	-1.0000000000000568
24.706666666666138	-3.200000000000017
20.948010230677255	-2.3999999999999453
17.9733333333333	-2.200000000000017
15.9733333333333	-1.200000000000017
113.46032446045194	-9.20000000000001
26.581771144045206	-3.6000000000000867
46.48000000000047	-6.400000000000048
35.975804799491925	-5.600000000000076
110.71999999999969	-9.599999999999955
55.813218673823144	-19.999999999999964
46.30666666666684	-6.199999999999971
20.853333333333467	-1.600000000000037
14.7999999999995	-5.684341886080802e-14
79.39207733428071	2.2000000000000313
20.413333333333867	-1.4000000000001585
26.796955395778696	-6.800000000000061
27.613333333334026	-3.4000000000000448
40.89333333333366	-7.79999999999994
2.8296858855471783	-4.800000000000008
12.919999999999845	-0.6000000000001577
62.71111111110952	-7.600000000000048
15.760000000000446	-2.7999999999999616
2.590478068874745	-7.3999999999999275
17.27999999999838	-1.4000000000001016
25.566991126762446	-1.3999999999999773
16.026666666668348	-1.7999999999999332
83.51695549157228	-2.400000000000013
40.72000000000003	-10.599999999999966
16.346666666666636	-1.4000000000000092
12.612324363032485	-3.600000000000062
31.186666666668316	-5.60000000000003
60.8666666666669	3.552713678800501e-15
15.578578095012517	-1.8000000000000185
17.453333333332694	-1.6000000000000227
24.253333333333387	-2.6000000000000334
20.206991046607754	-9.60000000000019
45.571397721660105	-10.999999999999964
17.786666666665724	-3.6000000000001755
20.599999999999852	-1.9999999999999893
0.24998373965456722	-7.0000000000001386
14.093333333331316	-0.8000000000001108
27.823627968161077	-0.5999999999999304
43.3333333333328	-8.0000000000001
33.38666666666654	-5.600000000000016
60.547755867412434	-15.800000000000061
36.533333333333246	1.0
12.813333333333162	-5.4000000000000234
30.173333333334767	-10.20000000000011
76.57333333333418	-11.199999999999992
13.306666666667866	-0.2000000000000277
59.58666666666795	-11.59999999999999
25.146666666666647	-2.400000000000034
56.14419445949528	-5.000000000000071
24.867022321609625	-8.800000000000043
26.535597846916744	-5.400000000000251
7.6060072624947	-9.200000000000056
38.382038622281925	-7.399999999999931
22.906666666666638	-3.200000000000017
31.67110948676401	-5.999999999999982
17.38666666666711	-1.6000000000000618
41.31020746639797	-5.8000000000002565
18.50666666666598	-1.2000000000002338
30.112077334280627	-2.4000000000000092
37.10666666666657	-7.200000000000124
16.773333333332516	-1.2000000000000917
83.82666666666648	-13.799999999999976
34.506666666667456	-4.199999999999903
111.4399999999996	-8.199999999999939
53.58060817032549	-10.800000000000079
67.43696005668744	-3.9999999999999325
17.186666666667634	-1.6000000000001755
18.720000000000084	-1.5999999999999908
29.199999999999932	-3.9999999999999147
22.693333333333044	-8.799999999999994
21.06666666666672	-0.9999999999999964
31.9519206755175	-9.000000000000085
16.679999999998472	-1.4000000000001087
12.34921099421797	0.999999999999897
33.48000000000002	-7.400000000000002
40.97333333333336	-6.199999999999893
81.86666666666667	-12.999999999999947
93.86655200715609	-8.199999999999928
23.83999999999969	-3.2000000000000206
23.417185970354012	-3.400000000000034
14.18666666666752	-1.6000000000000334
18.786666666667088	-1.5999999999999517
31.533333333333417	-1.0
37.37333333333322	-10.20000000000006
108.62685082926544	-10.200000000000014
51.82400000000155	-6.1999999999999815
24.81333333333214	-3.400000000000002
42.38362328974688	-3.4000000000000554
75.5333333333358	-10.0
20.453333333333262	-1.6000000000000334
3.5902654315270865	-6.000000000000078
60.42666666666662	-12.79999999999983
45.51999999999862	-13.600000000000136
54.21019430149909	-4.200000000000173
1.3983477971280536	-6.80000000000004
46.5466666666664	-1.4000000000000412
35.08578944856038	-5.800000000000004
53.8618158874724	-10.400000000000077
20.506666666665524	-2.2000000000000206
17.451846057429975	-0.2000000000000668
16.14666666666608	-0.4000000000000057
19.43719227200347	-0.40000000000020464
35.19999999999766	-5.0000000000002025
88.23999999999955	-2.200000000000003
54.29412570786269	-14.400000000000126
86.84000000000003	-11.20000000000011
61.94931405793659	-12.200000000000145
18.626666666666438	-0.8000000000000185
109.66044444444367	-11.799999999999965
85.8367594298744	-9.200000000000035
41.38666666666586	-6.600000000000129
83.69229196654703	-5.600000000000115
1.1527703833253327	-5.399999999999906
25.370228850445017	-4.9999999999999964
32.38400752384405	-3.9999999999999787
48.180868320704576	-9.799999999999994
24.319999999999595	-4.600000000000264
19.7733333333332	-2.200000000000081
17.040000000000532	-1.1999999999999282
53.00425702016378	-3.5999999999999943
13.853333333333012	-0.6000000000001151
14.613333333330615	-0.40000000000006253
28.71999999999582	-2.600000000000307
32.93333333333351	-9.000000000000068
28.98666666666668	-5.600000000000037
68.13769840923351	-6.400000000000102
17.77333333333229	-1.2000000000001272
15.026666666666188	2.19999999999996
2.2339805592317816	-3.1999999999999105
31.466666666666583	-8.40000000000008
21.724365075903165	-1.4000000000000838
19.853333333333126	-4.599999999999923
33.29874400094718	2.0
27.915550235230512	-12.799999999999947
27.387655988278766	-3.7999999999999368
34.520000000000664	-13.599999999999863
18.226666666667256	-1.800000000000182
37.703859697887765	-7.400000000000148
29.786666666666747	-3.599999999999987
47.205254028837885	-8.600000000000112
17.44000000000011	-1.1999999999999744
2.6666342473067743	-3.59999999999998
15.93333333333237	-1.000000000000096
25.693333333333612	-1.7999999999999687
21.093333333333135	-1.800000000000015
21.586666666666815	-2.5999999999999837
29.41021195146334	-3.9999999999999147
16.066666666663878	-1.000000000000007
15.099323925231033	0.5999999999998735
90.86666666666525	-5.999999999999936
25.139122781893775	-1.4000000000000554
19.84000000000094	-7.400000000000123
97.05333333333385	-11.0
78.10666666666668	-0.20000000000000995
21.16853609099519	-1.8000000000000114
27.756892571727633	-6.599999999999987
21.840000000000487	-0.200000000000081
53.97333333333381	-5.20000000000007
39.39480977178232	-10.000000000000025
26.65333333333365	-4.6000000000000725
53.40140345235159	-14.799999999999986
54.33333333333326	-10.000000000000028
21.065086412089045	-2.399999999999931
30.106666666667707	-8.200000000000127
25.880000000000052	-2.3999999999999986
7.962544327552791	2.600000000000005
38.82666666666648	-6.800000000000193
57.250370834853925	-4.000000000000227
28.853333333333012	-5.600000000000126
21.06666666666672	-0.9999999999999964
110.32519591776355	-9.19999999999996
20.66966358989771	-2.6000000000000334
36.40133566211068	-10.200000000000014
68.9519999999992	-10.200000000000035
10.196945767522266	0.19999999999985718
34.173333333333176	-14.19999999999996
26.25333333333367	-3.5999999999999126
22.651122207184358	-3.5999999999999837
16.373333333333335	-1.2000000000001911
32.517190902892935	3.1999999999999105
43.866666666666674	-6.000000000000021
14.38666666666677	0.3999999999999524
18.333333333333485	-1.0000000000000462
1.7934358636603065	-4.5999999999999694
65.73333333333176	-5.000000000000149
20.893333333335022	-1.800000000000118
15.558517076341445	0.6000000000000085
12.373333333332425	-0.20000000000012008
47.453333333333376	-4.60000000000008
64.08965119998993	-13.800000000000047
46.7200000000002	-1.6000000000000227
30.32226156294064	-4.5999999999999694
35.85810241662978	-3.9999999999998153
46.34666666666669	-0.3999999999999986
45.86032517301851	-10.19999999999991
38.999999999999716	-2.9999999999999893
76.38666666666609	-8.600000000000101
14.533333333333417	0.0
23.000000000000227	-2.999999999999986
79.81333333333373	-4.400000000000006
65.03202924208506	0.1999999999999389
49.25215526005593	-12.600000000000009
29.440000000000055	-6.199999999999985
20.47999999999911	-3.3999999999999417
1.6723082381456607	-6.799999999999997
19.013333333332753	-2.4000000000000483
17.039999999998145	-0.20000000000018048
14.50201540393141	0.5999999999998096
69.21321867382278	-14.800000000000026
18.373333333333335	-2.1999999999999673
12.906666666665046	-1.2000000000001307
34.06666666666672	1.7763568394002505e-14
19.719999999997867	-1.59999999999998
56.55689551711134	-1.5999999999999872
23.346666666666692	-1.4000000000000057
52.9241407936845	-13.00000000000005
26.919999999999504	-2.59999999999998
38.356957925005645	-5.600000000000026
18.186666666666326	-1.6000000000000796
105.85777777777844	-10.199999999999982
41.70080328214874	-8.599999999999884
17.986666666666338	-1.6000000000001222
27.39589492979883	-4.600000000000012
78.61688888888898	-17.00000000000002
19.973333333333017	-2.1999999999999673
20.3333333333336	-4.973799150320701e-14
21.989550965076432	-2.6000000000000796
21.81333333333339	-2.399999999999988
24.13015251744605	-2.600000000000083
103.18666666666712	-13.59999999999997
25.399999999999466	-4.999999999999989
22.053333333333455	-0.5999999999999872
55.138584301083256	-8.600000000000282
31.21333333333223	-4.4000000000001265
71.66017540056612	-8.400000000000077
22.013333333333264	-3.399999999999963
16.346666666666692	-2.4000000000000092
48.627482002154466	-9.999999999999869
60.66666666666856	-16.000000000000036
51.52114108298383	-12.000000000000071
25.440000000000055	-1.2000000000000028
22.464450961785133	-4.000000000000185
55.81029454741025	-3.1999999999999673
32.07261115625727	-6.799999999999951
0.4223064051501524	-3.7999999999999154
61.54355483131798	-7.199999999999974
18.653333333332967	-2.600000000000115
38.32622222222278	-9.400000000000187
19.73029491262207	-4.800000000000129
15.57333333333088	0.7999999999997449
11.125410667613323	3.1999999999999247
3.960819922006408	-7.800000000000075
21.933333333333508	-1.999999999999929
4.80131487275446	-4.400000000000091
12.079999999997995	-0.4000000000001229
14.108573384850956	6.999999999999879
112.06666666666678	-12.999999999999982
29.98892720289291	-5.600000000000026
22.50666666666723	-2.1999999999999744
33.99696031004191	-6.800000000000161
70.19111111111238	-14.399999999999949
111.40000000000077	-7.999999999999961
47.904731054993476	-9.999999999999964
10.919321251820065	-5.799999999999979
51.2666666666662	-15.00000000000005
51.02095539615277	-9.000000000000004
26.112077334280627	1.5999999999999908
22.022216902343644	-9.000000000000032
19.334136172456624	-1.799999999999951
15.42666666666662	0.19999999999992824
13.255930778666198	0.19999999999999218
40.18666666666809	-6.00000000000006
15.639999999999645	-1.2000000000000846
15.266666666667561	-2.0000000000000355
25.5866666666667	-2.6000000000000263
30.82892720289317	-5.800000000000118
21.210289956440874	-3.1999999999999957
14.906666666664933	-1.199999999999985
19.439999999999998	-2.1999999999999744
18.09408453041317	-0.9999999999999929
17.759999999999536	-0.8000000000000611
19.373333333333562	-1.2000000000000242
57.146666666666874	-8.400000000000002
59.03052987249475	-15.800000000000043
22.27999999999963	-4.400000000000045
0.6853306269492805	-6.399999999999945
67.34044444444442	-11.199999999999925
39.90362824595161	-11.000000000000135
28.400000000000148	-1.999999999999936
112.06666666666729	-7.000000000000007
15.040000000000191	-0.200000000000081
15.604537913425474	-0.2000000000000739
29.039999999999964	-2.1999999999999638
69.07999999999998	-0.39999999999994884
47.53517865797926	-9.599999999999962
29.29874400094718	2.0
25.546666666666738	-0.4000000000001691
58.36000000000183	-17.799999999999955
38.57351002217433	-5.000000000000149
47.15695913825505	-4.599999999999966
36.4000000000006	-4.999999999999979
26.746666666666783	-3.400000000000098
86.53333333333455	-13.999999999999964
60.159885340489154	-8.999999999999964
16.680000000000007	-1.3999999999999488
24.826666666666313	-3.8000000000001037
15.106666666666001	-2.200000000000024
12.24636780606545	2.5999999999999517
32.42666666666628	-3.800000000000093
41.917792707624926	-10.600000000000154
50.9440000000011	-10.799999999999915
17.066666666667174	-1.0000000000000746
114.98666666666793	-12.599999999999955
13.413333333333298	-0.40000000000011937
0.41142661514675183	-4.600000000000001
45.11999999999978	-5.600000000000076
71.09080458675237	-3.2000000000000597
34.2530123999868	-5.000000000000082
33.29874400094718	3.0
21.546666666666624	-2.4000000000000945
47.192657258562576	-0.2000000000001272
57.43733333333455	-13.59999999999999
49.138666666669224	-6.399999999999906
23.733333333333007	-3.000000000000025
33.912089536630674	-5.199999999999996
76.62666666666689	-15.800000000000008
47.62964831876775	-5.99999999999995
78.51999999999987	-13.59999999999999
7.639805540504312	-6.999999999999957
53.7472208760646	-8.00000000000005
20.026666666666756	-6.80000000000015
11.259323925230092	1.799999999999688
17.573333333333267	-1.200000000000017
30.52000000000004	-4.600000000000023
4.762429798973358	-10.000000000000071
40.34666666666715	-11.399999999999988
29.626666666666722	-0.8000000000000256
102.29874400094735	0.0
18.186666666667293	-2.600000000000037
25.106666666666513	-4.20000000000007
43.68231746938716	-5.400000000000134
76.55999999999995	-14.79999999999999
51.786666666666974	-7.60000000000035
26.52699002527254	-3.2000000000000384
19.586666666667497	-1.6000000000000014
77.10498091264174	-2.1999999999998963
31.41315364570937	-5.4000000000000945
50.013333333334344	-10.399999999999903
37.6133333333334	-5.399999999999931
77.71999999999787	-14.600000000000158
43.60528924880407	-7.800000000000132
32.01333333333372	-3.3999999999999417
47.06193215457495	-9.599999999999902
30.130293367997524	-3.800000000000008
92.97333333333324	-0.19999999999997087
24.81852436374095	-6.999999999999986
13.92000000000121	-0.5999999999999837
19.039999999998827	-1.2000000000000632
15.946666666666431	-1.4000000000000625
21.609521931126665	-3.6000000000000902
42.000000000000114	-2.999999999999986
4.855346164131561	-6.399999999999878
48.43849998192729	-8.400000000000013
80.48000000000104	-4.3999999999999915
48.60532867815971	-8.399999999999906
17.346666666666522	-2.4000000000000092
30.746666666666442	-5.400000000000038
16.613333333333514	0.5999999999999446
13.469268195925679	1.8000000000000185
24.440000000000225	-2.200000000000035
16.450526703442847	-0.8000000000001428
20.27999999999969	-1.4000000000000554
50.21083666286313	-5.400000000000013
48.81333333333339	-4.400000000000102
80.1756516490558	-12.200000000000095
20.426666666666733	-2.80000000000004
20.726019440768482	0.3999999999999915
14.839999999999236	-0.20000000000007745
13.36000000000081	-0.8000000000000469
63.99111111111176	-10.200000000000035
16.63999999999993	-1.2000000000000242
28.65333333333342	-2.5999999999999304
19.613333333333117	-2.4000000000000874
13.30666666666798	-0.2000000000000277
12.26362179205421	1.199999999999875
56.41066666666825	-11.800000000000036
54.81333333333271	-6.3999999999999915
7.434918027797266	-8.000000000000004
17.02666666666653	-0.7999999999999012
29.510147959433766	-7.799999999999837
34.82666666666671	-6.799999999999997
27.493333333333283	-2.8000000000000114
104.76761447953663	-1.8000000000000114
22.600000000000136	-0.9999999999999076
55.06256159646523	-3.59999999999998
43.22666666666663	-1.7999999999999545
18.892986668600315	-10.200000000000031
15.346666666665783	-0.40000000000001634
7.459355615080881	3.599999999999845
16.253333333333558	-1.5999999999999837
96.99719551561259	-10.199999999999953
63.25333333333333	-1.6000000000000334
44.46032420548863	-1.20000000000001
41.466064511449076	-10.600000000000023
68.73333333333267	-12.00000000000011
23.853333333333694	-3.60000000000003
25.37333333333379	-2.200000000000017
88.55695539615226	-3.600000000000442
79.10362663527815	-4.000000000000028
21.51584410208625	-8.000000000000085
100.45333333333474	-8.599999999999934
87.90964831876784	-11.400000000000006
42.84859859931635	-11.199999999999903
17.78666666666527	-1.6000000000000831
13.253333333332648	-0.600000000000037
22.06666666666672	-1.9999999999999964
37.8666666666669	-3.999999999999954
35.96819412255786	-3.200000000000088
19.359999999999786	-0.800000000000022
21.56518981165891	-3.4000000000000448
30.346666666665328	-3.400000000000155
16.546666666666965	-0.40000000000010516
32.48698679661038	-5.0000000000001315
36.50666666666734	-6.199999999999971
32.979831378477684	-3.999999999999879
3.1054074231915934	-4.80000000000004
32.17350399515749	-5.79999999999993
3.263025877854261	-9.799999999999915
67.0933333333337	-15.799999999999926
4.788056739956687	-10.199999999999974
12.666666666666288	-0.999999999999936
15.902505716724704	0.4000000000001833
21.479999999999848	-1.400000000000034
25.410290027431188	-3.199999999999875
38.578744000947324	-6.400000000000009
71.39733333333572	-8.400000000000013
23.840000000002078	-3.2000000000000526
28.75389628334176	-5.800000000000054
22.05333333333317	-3.600000000000083
8.46256159646589	2.399999999999906
38.13029477512316	-5.800000000000324
29.31999999999971	-3.600000000000108
16.56000000000006	-0.8000000000000718
108.40000000000168	-7.9999999999999325
26.87058345787841	-3.400000000000041
68.25333333333231	-12.600000000000048
0.3354683628813291	-5.799999999999912
21.226666666666517	-1.7999999999999616
18.193097704533443	-0.7999999999999048
7.198260522835767	-11.999999999999947
46.65333333333376	-10.599999999999905
109.82666666666671	-14.799999999999962
25.120000000000005	-4.60000000000003
19.399999999999295	-2.0000000000001563
18.78666666666686	-1.6000000000000405
68.67999999999978	-3.3999999999999915
22.316960333181328	-5.3999999999999595
24.0	-1.0
24.362884298412382	-0.8000000000000682
36.98666666666554	-5.599999999999916
22.278425128385038	-2.8000000000000647
35.41029357409002	-3.200000000000152
50.5511111111108	-10.800000000000086
74.80000000000155	-13.99999999999999
12.546666666665715	-0.40000000000011227
64.29874400094735	0.0
19.533333333333474	-2.0
3.2239623814464267	-4.8000000000001
46.38362699943127	1.5999999999999872
64.5920000000018	-14.40000000000001
52.05850277748368	-16.399999999999974
20.693333333333385	-1.8000000000000433
44.86362575834869	-12.800000000000146
40.38666666666671	-3.6000000000000085
40.94419445949558	4.000000000000028
14.679999999998472	3.5999999999998735
16.403295979934114	4.599999999999831
26.6133333333334	-1.400000000000155
65.94631916594608	-6.800000000000011
15.093333333333362	-0.8000000000000185
9.490288729493386	-1.6000000000001222
2.585407423191782	-8.20000000000016
26.730293390021075	-5.7999999999999545
37.51999999999896	-11.600000000000051
26.319999999999823	-0.6000000000000725
112.31999999999914	-6.600000000000378
16.07999999999913	-1.4000000000001087
34.53333333333342	0.0
32.039999999999395	-5.999999999999904
33.266666666667675	-4.000000000000007
30.568140261594976	-4.200000000000038
31.893333333333487	-5.8000000000000576
14.026666666665847	-0.8000000000001748
70.86666666666656	-12.600000000000037
24.06666666666672	-1.9999999999999822
84.12698801616932	-10.199999999999903
49.692340375620574	-5.599999999999987
31.7199999999998	-3.59999999999998
87.09875449287233	-3.800000000000061
35.250288458721286	-9.40000000000007
25.20265839264482	-4.399999999999995
34.1066666666668	-2.2000000000000277
32.996880141375414	-10.600000000000037
10.084035168132004	-2.400000000000052
31.95999999999998	-6.799999999999962
56.889655136900046	-8.200000000000092
27.930293390021006	-3.7999999999999545
16.266666666666424	-1.0000000000000036
2.388679497464068	-4.400000000000222
41.63341910634972	-7.20000000000034
18.59999999999843	-2.0000000000001883
23.71999999999946	-3.59999999999987
-0.22475006684567234	-11.999999999999972
13.493333333330952	0.19999999999976836
21.533333333333417	-1.0
39.227483024744856	-8.999999999999922
53.22666666666555	-14.799999999999994
86.10666666666663	-6.199999999999953
44.16109358856272	-11.19999999999989
31.39321381209811	-5.799999999999887
33.141444072788545	-8.599999999999852
34.29874400094752	-4.0
21.920000000000073	-5.599999999999987
33.183624247962086	-0.39999999999995595
2.4964173152650915	-5.400000000000006
29.813333333333333	-3.399999999999963
22.869550965079043	-1.9999999999999538
26.99961010703828	-4.200000000000191
74.9706666666658	-10.59999999999999
27.41029491222298	-2.20000000000001
17.35999999999899	-0.8000000000001606
60.155207151319814	-0.3999999999999986
31.706666666667388	-6.200000000000035
36.87882043162426	-7.800000000000022
37.68254624455324	-5.200000000000024
54.613333333332434	-14.39999999999996
73.44000000000074	-10.800000000000018
59.39988534048837	-9.800000000000075
28.906666666667093	-4.199999999999985
47.026666666666074	-8.799999999999873
68.81942798411126	-11.999999999999996
78.89333333333263	-12.800000000000363
108.14807238702565	-10.200000000000252
44.50193101828302	-6.800000000000029
5.177232084457614	-7.400000000000137
80.57333333333679	-14.59999999999999
37.63695539571802	-2.9999999999999893
22.267463356259896	-8.800000000000054
24.666666666669016	-3.999999999999954
20.99999999999983	-3.0
44.41021466286486	-8.000000000000028
90.63999999999942	-13.20000000000007
30.014415560991893	-4.799999999999912
43.38666666666694	-2.6000000000000085
16.868511007281654	-9.600000000000144
14.71879902782814	-1.0000000000001101
61.01066666666884	-12.799999999999923
91.85333333333347	-9.599999999999966
46.316959091684225	-10.400000000000176
97.07999999999993	-11.40000000000035
77.01883278330422	-10.600000000000332
21.112077334280627	-4.400000000000009
31.293333333333123	-5.800000000000004
67.82152880153762	-5.800000000000004
43.912089719309165	-9.200000000000106
15.97333333333279	-0.20000000000000284
29.15999999999991	0.20000000000003482
44.94751880301175	-5.00000000000005
43.186666666666554	-1.600000000000037
44.463548657176375	-2.59999999999998
18.773333333331152	-1.200000000000074
31.9733333333333	-3.199999999999971
24.374185469678423	-4.799999999999962
17.453333333333262	-0.5999999999999375
26.10666666666691	-3.19999999999996
2.090262035196133	-4.60000000000003
50.70666666666574	-5.199999999999953
36.41042446450729	-6.799999999999944
12.943557767889445	0.800000000000022
42.8293333333329	-7.999999999999968
20.946666666667625	-6.400000000000041
16.933333333332598	-1.0
15.413333333333071	0.5999999999999304
12.453333333333148	-0.599999999999941
58.84000000000009	-2.19999999999996
24.26898583261243	-2.000000000000192
88.4133333333337	-5.399999999999988
38.583527634833445	-7.39999999999997
16.039999999999736	-0.20000000000005258
16.986666666665542	-0.5999999999999339
73.39999999999941	-13.000000000000288
92.76017445294178	-10.600000000000275
16.45333333333383	-0.6000000000000192
18.298744000947522	-4.0
101.6400000000001	-9.20000000000006
62.49333333333357	-4.800000000000367
86.53333333333364	-6.000000000000089
66.35999999999945	-4.800000000000022
27.15192138758664	-3.999999999999929
6.034449034920499	-6.599999999999987
13.853333333334376	-1.5999999999999233
71.01874400094738	3.400000000000013
44.37333333333345	-8.2
72.5447310549929	-9.199999999999939
66.17022590506076	-5.99999999999994
62.81333333333487	-13.399999999999885
55.61235331552177	-11.399999999999899
25.316959091702074	-2.3999999999998707
54.42666666666719	-7.799999999999969
18.986666666667134	-3.5999999999999446
60.18666666666695	-7.600000000000026
87.48156268408206	-2.799999999999983
35.29028872948663	-7.6000000000001116
35.90666666666709	-1.2000000000000632
4.166413994034542	-9.399999999999952
54.049203874322984	-12.199999999999967
41.45029479767322	-6.400000000000102
19.160000000000025	-1.800000000000022
24.05418546967877	-4.199999999999971
35.2504504533523	-4.999999999999758
21.559999999999604	-2.800000000000061
21.453333333332694	-1.6000000000001364
39.185951018662195	-9.600000000000122
49.45175904829648	-11.999999999999947
18.81029214992884	-0.20000000000000995
15.879999999999995	-1.4000000000000057
71.01333333333241	-7.399999999999906
61.68298165209899	-11.600000000000037
44.15365777367799	-12.000000000000028
22.27999999999986	-1.400000000000091
30.423623289789816	-5.600000000000168
46.06666666666655	-4.999999999999954
15.013333333333321	-0.3999999999999311
18.293333333333294	-1.8000000000000966
17.733333333333462	-7.105427357601002e-14
10.772513411325122	2.199999999999889
22.346666666666863	-0.40000000000000924
19.677193307401808	-2.599999999999838
16.46355923839417	0.20000000000003837
38.9733333333329	-1.2000000000000597
91.2285110069356	-5.400000000000155
13.439999999999998	-0.19999999999997442
42.30003225432756	-8.200000000000113
96.16000000000008	-13.800000000000047
43.650804586753	-7.0000000000001386
5.9725418156047	-11.600000000000069
45.77633577263441	-9.000000000000085
14.54666666666651	-0.4000000000000554
16.506666666667115	-0.19999999999997797
10.820659404173284	1.400000000000066
3.195419424606598	-5.600000000000062
114.04541066761402	1.5999999999999872
100.94666666666933	-10.399999999999952
1.324067116463425	-6.800000000000001
13.800000000000011	0.0
16.46259955020355	-1.8000000000000824
26.430525138355847	-2.0000000000000853
71.11288888888828	-11.000000000000053
24.186666666666497	-1.600000000000037
17.120000000000005	-0.599999999999973
41.17517552789491	-9.79999999999993
15.71695881659548	1.5999999999999588
19.08599046726738	-5.199999999999992
27.65028884841786	-6.400000000000002
21.680000000000348	-3.400000000000034
0.594101740243218	-10.59999999999999
15.973333333333585	-1.200000000000049
20.47020411790777	-0.6000000000001577
112.98666666666679	-11.600000000000136
108.87704253006609	-8.800000000000047
48.306666666666786	-7.199999999999953
101.77447505232078	-6.599999999999987
27.9466666666666	-4.3999999999999915
14.43999999999994	-0.20000000000003482
39.02565913368926	-10.000000000000007
58.9733333333333	-3.199999999999971
69.15192246866775	-5.999999999999979
17.279999999999916	-0.3999999999999986
18.118516215669274	-3.1999999999999993
105.75999999999988	-5.800000000000047
50.59566961001906	-13.800000000000033
14.399999999999977	0.9999999999999503
26.81333333333339	0.5999999999999908
17.4399999999996	-0.2000000000001272
55.55999999999983	-15.800000000000153
54.956961579283075	-7.999999999999943
14.239999999999554	-3.2000000000001023
15.02250022547014	-0.20000000000021956
91.41473813402342	-8.59999999999999
95.06666666666678	-2.9999999999999964
25.048747510362432	-1.799999999999919
46.9733333333333	-3.199999999999971
23.391855260832244	-5.200000000000021
6.758229421408942	-5.200000000000024
1.520534142770316	-5.200000000000024
19.173333333333403	-1.1999999999999993
2.7907337831303494	-9.799999999999937
27.81333333333339	-3.399999999999995
38.1449809126413	-10.399999999999949
26.13028872911252	-3.8000000000000007
3.1765341341272233	-3.200000000000248
84.29874400094735	0.0
37.56888387661854	-8.40000000000008
15.506666666665978	-1.2000000000000348
85.72000000000367	-8.59999999999999
76.70655200715612	-9.400000000000013
14.205410667614046	1.8000000000000256
109.58666666666704	-4.600000000000236
48.680222316833806	-8.399999999999899
22.984011599055634	-4.999999999999986
101.25866666667093	-7.0
42.986666666669066	-7.599999999999902
27.133333333333212	-1.9999999999999858
24.36231831607472	-1.8000000000000966
38.06666666666672	-1.9999999999999822
63.962544327552564	5.600000000000005
34.280743488080475	-5.799999999999926
20.533333333333246	1.0
12.3208148723146	-2.799999999999976
41.76665569310569	-6.999999999999915
17.706666666665456	-0.20000000000015916
13.836888164650986	0.0
20.24606811087358	-1.600000000000069
13.292073523262275	0.5999999999999126
17.223047366305423	-2.000000000000025
13.693333333333157	0.19999999999991758
16.440918901219447	3.552713678800501e-14
15.7199999999998	-0.6000000000000902
15.134154093761367	-1.2000000000000455
21.479999999999336	-1.3999999999999844
20.773333333331152	0.7999999999997769
19.946474894852486	-0.6000000000001684
24.01029452556338	-5.20000000000007
14.079999999999814	-1.4000000000000519
29.613333333332548	-2.3999999999998423
10.599999999998886	-1.0000000000002096
26.159999999999968	-3.800000000000008
40.973333333334494	-7.200000000000166
8.78501446379687	-8.400000000000063
16.21333333333348	-0.40000000000000924
12.39500481864252	0.19999999999992824
23.53029491269399	-3.8000000000000647
5.333443966690311	-5.200000000000081
15.78594111307757	-1.5999999999999872
13.906666666666638	0.7999999999999652
11.726362142807375	1.199999999999953
3.7801744841380014	-10.400000000000077
48.600000000001046	-10.000000000000131
65.56391605383897	-7.200000000000369
20.106666666666115	-1.2000000000000242
30.066666666666606	-0.9999999999999822
33.540324460454826	-4.6000000000000725
38.666666666666345	-4.999999999999925
61.32527707835027	-4.999999999999922
39.720000000000255	-6.600000000000001
34.813333333332594	-5.400000000000251
84.85333333333222	-12.600000000000229
25.053333333333455	-3.599999999999973
15.079286840686564	-3.3999999999999737
30.82666666666671	-4.800000000000054
29.35695909130152	-5.60000000000008
35.06666666666678	-2.9999999999999964
57.93058736217631	-11.59999999999999
83.6533333333357	-6.600000000000048
24.320000000000107	-2.5999999999999446
24.37333333333345	-6.200000000000063
94.4533333333327	-11.200000000000038
45.836956670434006	-7.000000000000263
3.84677020000197	-9.599999999999977
35.509128380823654	-7.600000000000097
6.387742979834229	-7.800000000000022
20.413333333333355	-2.3999999999999986
22.16700254100317	-0.7999999999999616
22.653333333333762	-3.599999999999959
41.88525477767405	-7.999999999999968
33.5466666666664	-4.400000000000087
40.27999999999997	-7.399999999999999
18.112077334280627	-8.40000000000001
20.68898241986244	-1.799999999999958
14.959999999999923	-0.8000000000000149
29.097866647752426	-3.0000000000000533
18.440000000003806	-0.1999999999998039
21.306666666665933	-2.1999999999999744
9.733333333332098	-7.105427357601002e-15
1.9873415358470652	-3.5999999999999837
53.210666666667635	-8.800000000000022
23.11695909168418	-6.40000000000013
18.14666666666642	-6.4000000000000945
38.106666666667934	-7.199999999999918
27.48541066761402	1.4000000000000092
106.98666666666736	-10.600000000000126
20.986666666666565	-3.599999999999909
5.980024300096488	-7.399999999999974
27.160000000000025	-1.800000000000022
81.8399999999981	-12.20000000000027
18.9733333333333	-1.200000000000017
24.106666666667365	-3.199999999999971
14.160000000000764	-0.7999999999999403
17.56000000000006	-1.8000000000001357
13.984564926425833	-1.4000000000001727
17.706666666667047	-4.1999999999999815
78.26356218377805	-2.7999999999999616
21.813333333333333	2.6000000000000405
8.360852136344988	2.6000000000000547
24.903734168320625	-4.600000000000083
84.90666666666675	-3.20000000000001
56.17021468133396	-15.799999999999901
32.639999999997485	-6.200000000000127
31.31999999999988	-4.59999999999998
39.55696157927764	-9.599999999999905
13.863614808818397	0.19999999999992468
2.244633786010411	-8.000000000000036
3.944122339114301	-4.799999999999898
90.38017540056182	-3.999999999999872
41.88459812225142	-11.199999999999857
21.05029368958685	-2.400000000000002
3.8826009248637092	-7.000000000000135
15.546666666666908	-1.4000000000000092
28.002662107507604	-3.2000000000002586
16.746666666666215	-1.3999999999999027
15.506666666667797	-0.20000000000004903
74.6808564204847	-6.199999999999985
39.866666666665196	-6.000000000000121
40.826666666668416	-16.19999999999996
70.2133333333336	-5.399999999999988
92.18841555291817	-7.399999999999881
42.41333333333387	-6.399999999999938
0.3813897025397637	-7.400000000000055
38.44000000000011	-7.19999999999996
30.17565166661484	-3.2000000000001165
56.93333333333328	-7.000000000000032
36.766842067230414	-7.600000000000023
28.468920046050812	-11.999999999999993
65.38362206281215	-3.400000000000105
34.87927455240549	-9.200000000000063
47.946666666666715	-6.39999999999992
16.226666666666006	-0.7999999999999865
13.413333333333412	-0.4000000000000661
10.700659404173166	0.9999999999998899
4.086992605546584	-5.399999999999949
17.866666666665424	-1.000000000000135
13.317189855554602	1.1999999999997755
61.956960309642	-9.600000000000076
80.1466666666671	-14.800000000000075
26.653333333333535	-3.59999999999998
46.09587348993239	-11.599999999999948
38.99999999999994	-3.9999999999999787
101.32114435501944	-8.999999999999957
30.370293666127395	-7.000000000000039
39.826666666665915	-13.800000000000505
38.813333333332366	-7.399999999999995
72.91571740143183	-5.0000000000000355
22.9466666666666	-3.399999999999995
24.353668340169065	-6.400000000000105
24.560000000001082	-5.400000000000038
20.519999999997708	-1.6000000000001364
14.386666666666656	-0.6000000000000476
16.453333333334967	-0.6000000000000156
15.56000000000131	-0.7999999999999474
48.839999999998895	-12.200000000000099
24.759999999999422	-3.8000000000000576
55.106666666665205	-8.200000000000035
21.160000000000025	-1.800000000000022
52.238139856597854	-9.200000000000035
31.600000000000023	-6.000000000000114
35.33333333333354	-6.999999999999986
99.17029359719754	-5.000000000000142
22.9466666666666	-3.3999999999999453
48.85333333333267	-4.600000000000172
35.07480598237123	-9.400000000000198
45.98666666666816	-6.599999999999994
29.730293666117518	-6.800000000000008
71.0933333333345	-12.399999999999963
42.29442516410131	-5.200000000000159
4.770789005780557	-7.6000000000000085
20.41333333333216	0.5999999999997812
21.786666666667657	-1.6000000000000867
14.613333333333799	-0.40000000000008384
84.54666666666571	-12.400000000000077
81.37066666666851	-8.600000000000009
109.84000000000049	-11.1999999999999
36.85888215623527	-6.3999999999998245
35.51999999999907	-13.600000000000069
24.716955419970304	-1.399999999999821
17.77333333333354	-1.1999999999999709
40.41852925109811	-6.000000000000039
16.653333333333876	-1.6000000000000014
19.80000000000041	-0.9999999999998508
28.44000000000011	-4.200000000000067
65.98362699942322	-4.399999999999935
25.91999999999973	-4.600000000000129
15.346666666666692	-0.40000000000000924
50.879999999999654	-9.399999999999977
37.41029491222355	-9.199999999999953
17.346666666665215	-0.4000000000001833
37.599999999999966	-4.999999999999925
76.41955555555921	-13.199999999999928
104.93944089604622	-8.0
16.74666666666684	-1.3999999999999986
17.773333333335017	-2.200000000000138
43.21447482430449	-8.799999999999937
43.74666666666576	-6.399999999999988
73.94112527105358	-7.800000000000132
36.48000000000002	-4.399999999999999
17.546666666666738	-1.4000000000000448
16.853333333332785	-0.6000000000003922
20.192029242083436	-0.600000000000243
3.764067116463252	-5.0000000000000675
40.677792675168575	-6.400000000000066
29.954290936991868	-13.000000000000021
49.2000000000001	-2.999999999999986
19.533333333333417	0.0
107.66666666666606	-6.599999999999987
29.49333333333334	-3.7999999999999403
35.466666666666924	-7.999999999999993
98.32000000000471	-9.59999999999999
36.69333333333299	-5.800000000000004
42.89447627246966	-6.200000000000095
39.72000000000094	-7.599999999999913
42.86966910596823	-6.79999999999994
17.373333333331175	-1.2000000000000064
20.359999999999843	-1.800000000000022
12.402587986936055	-7.999999999999954
31.516955396151957	-6.399999999999977
16.37333333333345	-2.2000000000000277
38.07534873726411	-4.600000000000012
30.578744000947324	-2.4000000000000092
98.27689551711137	-2.199999999999971
16.01333333333355	-0.3999999999999133
29.503856882501395	-3.3999999999998565
22.893333333331952	-6.799999999999944
18.143628245658533	-1.1999999999999034
7.01333333333389	-0.40000000000000924
11.037249886739119	-4.263256414560601e-14
15.346666666666351	-0.3999999999999524
8.076049157609873	-5.599999999999895
53.6133333333338	-10.399999999999874
32.346666666666465	-6.4000000000000625
46.46356218377775	-11.800000000000022
62.29874400094735	0.0
20.839999999997985	-1.2000000000001876
45.369228263132186	-2.800000000000061
102.74666666666656	-9.399999999999928
24.99999999999966	-4.0000000000000355
53.65015699131618	-5.2000000000000135
20.202150276250677	-1.0000000000001563
27.310160326800542	-3.200000000000074
18.799999999999386	-1.0000000000000142
31.551111111111595	-12.80000000000004
39.23208953663061	-8.799999999999944
96.7302933900205	0.19999999999998863
27.069421775275146	-2.800000000000061
82.53336415141621	-5.799999999999969
35.32000000000039	-4.599999999999973
26.44000000000011	0.8000000000000256
28.067482001789926	-5.199999999999903
15.760000000000446	-0.800000000000157
6.126770200002056	-10.999999999999922
34.31316647678466	-5.999999999999929
15.720000000000027	-0.6000000000000725
15.199999999998568	-2.1671553440683056e-13
91.0400000000028	-8.199999999999974
2.163019218880436	-10.799999999999944
33.810292471595744	-8.199999999999957
43.74355923839397	2.799999999999976
25.06743617093821	-4.400000000000087
113.74666666666633	-8.399999999999974
34.95695785498049	-4.600000000000122
50.56000000000154	-11.799999999999894
28.650293643403643	-4.399999999999906
41.253333333332876	-7.600000000000001
24.25333333333333	-4.5999999999999766
26.923794330778833	-5.599999999999923
26.079999999999927	-3.399999999999949
44.698606736237934	-9.200000000000017
24.14666666666585	-3.399999999999917
22.52000000000021	-1.600000000000012
10.639999999997599	-0.20000000000025508
3.8287733341935564	-13.59999999999999
28.026666666665847	-3.800000000000221
9.965789448560145	0.7999999999999261
30.22362328977863	-2.6000000000000583
33.89417949091171	-6.399999999999913
19.346666666666863	-1.4000000000000092
96.53333333333308	-9.000000000000135
19.21333333333223	-5.4000000000001585
18.608284457309082	-1.2000000000001414
21.560000000001764	-0.800000000000054
21.309210994219143	-1.8000000000001073
15.599999999998317	-3.000000000000149
31.040000000000532	-4.199999999999996
30.993508733895624	-4.399999999999814
0.9363008596799318	-8.99999999999999
51.50400000000218	-9.600000000000051
12.213333333333026	1.5999999999998167
13.81333333333464	-0.40000000000011937
16.439999999999714	-0.2000000000001556
38.16774447554474	-5.599999999999959
46.298589135334964	-10.399999999999988
36.18666666666661	-2.6000000000000156
56.6576984092336	-12.000000000000131
19.90666666666641	-2.2000000000000526
109.0151747433963	-3.0000000000002203
16.32000000000005	-1.5999999999999908
35.444532423969235	-8.400000000000126
60.18666666666843	-14.59999999999998
36.93333333333351	-6.999999999999911
54.21176043654805	-12.800000000000086
26.52000000000004	-1.5999999999999304
3.1864431633433696	-8.199999999999974
18.346666666662713	-0.40000000000021885
107.48000000000343	-3.399999999999963
109.34655200715736	-5.599999999999831
11.70666666666716	-1.200000000000088
66.14666666666653	-14.399999999999952
80.05631498543255	-6.799999999999969
22.720000000000084	-4.5999999999999766
23.065124861378536	-1.6000000000000227
51.239999999999895	-6.2000000000001165
58.254736785685736	-13.40000000000003
14.213333333332969	-0.40000000000000924
30.330288729465565	-4.800000000000015
43.49333333333459	-7.79999999999999
44.823624521668194	-7.600000000000271
31.09333333333302	-6.800000000000004
6.854008202513796	-7.600000000000119
30.542019179096656	-6.400000000000123
15.440000000000111	-1.1999999999999744
46.40081524724417	-9.200000000000149
18.693333333333214	-1.7999999999999332
0.7812866262544276	-6.599999999999945
36.146666666665624	-8.399999999999931
30.133333333333155	-4.9999999999999325
34.2636220628209	-6.8000000000001
42.67689551711146	-2.199999999999971
63.75111111111096	-13.199999999999974
20.298744000947636	-5.0
24.933333333334417	-5.0
10.453333333332466	0.39999999999986
41.53333333333376	-6.000000000000185
17.266666666666765	-2.0000000000000853
31.62208052884239	-9.00000000000022
28.143293693257306	-4.600000000000296
12.450294523040498	-0.4000000000001833
29.599999999997863	-5.0000000000000675
50.89585433193565	-10.200000000000141
18.320000000000164	0.3999999999999595
20.38927092536983	-1.7999999999999616
85.3920773342806	1.1999999999999744
25.583627858896875	-5.400000000000045
22.03688816465109	-3.0
63.17333333333261	-8.200000000000099
46.82594672178368	-7.6000000000001116
21.06666666666689	-3.9999999999999964
35.054185469678316	-0.19999999999997087
15.60000000000025	0.999999999999897
3.4424722071698852	-6.600000000000172
55.29874400094735	0.0
20.253333333333444	-1.5999999999999908
21.42904786694112	-8.800000000000043
96.11429491261765	-2.80000000000004
15.506666666666433	-0.20000000000003482
13.141678303507206	0.799999999999983
95.0666666666666	3.552713678800501e-15
17.359999999999218	-0.8000000000001961
22.911109486763735	4.799999999999848
79.13874400094738	-0.19999999999999218
55.24000000000024	-6.20000000000007
17.64000000000067	-1.2000000000000384
106.78666666666288	-11.600000000000229
43.22322804229316	-6.600000000000215
40.01184697543749	-7.0000000000000036
-0.43322586597560075	-7.800000000000061
2.1812559990527234	-5.3999999999999915
49.629329436138505	-9.599999999999934
24.01874400094738	-3.5999999999999908
57.1866666666665	-2.6000000000000725
23.120000000000346	-3.6000000000000263
15.840000000000032	-0.20000000000003837
29.81333333333299	-3.4000000000000057
26.15999999999974	-3.8000000000000647
3.5333962805220835	-7.200000000000113
25.826666666666256	-6.799999999999994
18.226666666665665	-0.8000000000000966
8.162884298411427	-0.800000000000118
19.56000000000006	-2.8000000000000114
11.715397918747499	-2.8000000000000753
74.59999999999957	-4.000000000000085
37.0361363953582	-7.600000000000026
82.94666666666592	-2.39999999999997
45.079776532265555	-6.7999999999998195
33.266666666667106	-4.000000000000064
90.99999999999983	6.394884621840902e-14
30.43999999999926	-4.2000000000000774
46.82781105034121	-4.200000000000038
23.493333333333396	-2.8000000000000007
44.691661672588	-10.200000000000212
33.226666666666745	-5.800000000000011
18.04231080292243	-0.20000000000018048
63.06666666666655	1.0000000000000036
89.64085213634559	1.2000000000000348
50.38378346178865	-14.000000000000288
59.133333333333894	-11.999999999999947
45.573333333333494	-9.199999999999893
0.6795454039778406	2.1999999999997897
37.27999999999969	-5.399999999999988
16.26666666666665	-2.000000000000046
37.17333333333306	-9.20000000000002
47.73585433196308	-6.400000000000247
15.112077334280627	4.600000000000051
30.835550235290725	-7.400000000000045
19.1785502330971	-0.8000000000001961
92.46666666666829	-7.999999999999993
56.29874400094752	-2.0
64.54666666666401	-10.400000000000254
30.693333333332816	-3.8000000000000895
35.11842731540423	-6.000000000000181
34.13333333333338	-3.9999999999999325
57.37870122665629	-10.199999999999957
42.78666666666646	-6.599999999999909
25.738662706948617	-10.000000000000014
100.78666666666777	-8.600000000000101
41.29874400094718	2.0
19.088883896355128	-3.9999999999999503
36.44000000000011	-1.1999999999999744
42.560815247246296	-7.000000000000181
16.013333333333094	-1.4000000000001123
27.01333333333332	-4.400000000000102
25.839999999999918	-2.199999999999971
13.813333333333617	-0.40000000000005187
24.653333333332398	-2.5999999999999446
65.21333333333621	-12.40000000000001
50.74655200715699	-6.600000000000094
22.333333333333258	-2.999999999999986
66.65714015726826	1.400000000000034
32.64352518419969	-11.599999999999973
42.160000000000025	-1.8000000000000078
33.36699085295538	-4.399999999999999
22.413333333333355	-2.3999999999999986
43.613333333333685	-9.39999999999997
36.02032446047156	-5.999999999999975
72.25333333333094	-12.600000000000275
17.25333333333333	-1.6000000000000334
27.633657462040105	-5.400000000000055
39.00000000000023	-2.999999999999986
20.354281146200606	-2.400000000000002
18.026666666666642	-2.799999999999958
58.13418546967853	-5.599999999999987
108.22666666666544	-4.2000000000000455
18.26666666666665	1.3500311979441904e-13
2.314638484906368	-1.600000000000044
15.919999999999732	0.40000000000001634
61.835014360202194	-11.000000000000004
32.29874400094718	3.0
21.688883598422308	-4.000000000000103
21.423627968161213	-1.6000000000000227
61.51696005668816	-2.3999999999999453
27.62948887198388	-4.600000000000083
24.093333333333078	-2.800000000000093
58.033611641053426	-4.800000000000036
23.9733333333333	-1.1999999999999709
93.29874400094769	1.0
56.807111111112704	-11.200000000000035
22.023626723354255	-2.59999999999998
16.839999999999804	1.7999999999998053
21.25620400232401	6.599999999999785
58.917333333332635	-12.999999999999996
16.973333333333358	-1.200000000000081
18.773333333333596	-2.199999999999971
0.6150678098091475	-3.800000000000118
30.226666666665324	-3.79999999999999
22.067756743190216	-0.4000000000000057
23.65333333333251	-2.6000000000000796
41.199232567775084	-8.999999999999869
14.83999999999969	-0.20000000000007745
28.33232795024776	-2.20000000000023
20.426666666666847	-2.8000000000000007
9.298744000947181	2.0
4.1180224627545385	-3.1999999999999034
29.893333333335022	-4.800000000000004
20.06666666666672	-1.9999999999999822
84.85765468285729	-7.599999999999945
16.879999999999995	-1.4000000000000057
0.3312582302364717	-6.400000000000091
65.25333333333344	-2.599999999999987
21.40000000000009	-4.000000000000046
39.29184859918655	-7.400000000000045
63.30666666666724	-2.200000000000024
38.713665724411385	-4.200000000000067
18.9733333333333	-2.2000000000000384
23.916961192229905	-4.400000000000045
19.293333333334203	-2.7999999999999936
22.4133333333333	-3.399999999999988
49.31687745905833	-4.200000000000227
32.51999999999896	-5.600000000000019
13.93333333333078	5.684341886080802e-14
26.848346193465545	-7.400000000000091
108.78666666666675	-9.600000000000037
112.45333333333349	-11.599999999999952
66.0484366020437	-10.400000000000073
53.83999999999958	-12.199999999999974
15.333333333332803	-1.000000000000103
29.94666666666683	-6.399999999999995
26.026666666665392	-3.800000000000015
17.15695785510161	-1.6000000000000831
42.386666666666315	-0.600000000000044
34.11165835158124	-6.999999999999979
74.30666666666832	-5.200000000000006
58.18238571940424	-6.000000000000071
50.02749800451977	-10.400000000000087
45.4834525808119	-7.200000000000042
21.733333333333235	-3.0000000000000178
14.754412096577312	3.907985046680551e-14
14.373333333333449	-1.2000000000000348
12.404922700600196	1.2000000000001485
23.205410667613933	3.7999999999999687
16.43999999999994	-2.200000000000081
20.45029339002099	-2.3999999999999453
17.15688816465115	-2.5999999999999908
0.21044903492088451	-5.400000000000034
41.239999999999895	-6.20000000000001
101.20000000000005	-7.999999999999972
16.1599999999994	-0.7999999999999616
3.2624096465009416	-6.399999999999885
41.454787579595745	-6.399999999999814
89.69333333333282	-14.79999999999983
107.36444444444703	-6.1999999999999815
14.173333333331584	-0.20000000000013785
19.14325938058812	2.799999999999539
34.86362824594755	-9.79999999999999
32.01421523107422	-4.600000000000083
47.853333333332785	-9.60000000000002
24.00000000000017	-0.9999999999999858
23.638517392815174	-3.800000000000054
17.626666666666722	-0.8000000000000256
39.76081524723941	-4.000000000000135
18.066666666666492	-1.000000000000071
36.241842363553246	-3.800000000000132
59.62666666666672	-1.7999999999999616
46.191922683220696	-7.20000000000001
61.626666666666495	2.1999999999999815
12.7893285130383	1.199999999999946
16.746666666666556	-0.4000000000001762
20.453333333332807	-0.6000000000002181
53.89333333333286	0.19999999999988916
58.07526277070576	-14.000000000000032
34.73029463482817	-2.8000000000000114
1.8723855204659685	-4.399999999999935
15.013333333333549	0.5999999999999304
17.861679796506337	-2.80000000000004
41.00000000000114	-6.9999999999998685
16.973333333333414	-1.199999999999978
0.4204285790586937	-5.80000000000015
16.112077334280627	-0.40000000000000924
22.559999999999945	-0.8000000000001677
13.013333333334913	-0.4000000000000661
36.44000000000017	-5.1999999999999496
26.4133333333333	-4.399999999999999
59.26666666666472	-9.000000000000178
105.06765308859076	-10.200000000000223
49.65726603514793	-9.600000000000218
60.55696005668767	-9.599999999999977
15.279999999999745	-1.4000000000000696
14.479999999999222	0.599999999999671
7.875932883533665	3.7999999999998018
22.653333333333137	-2.5999999999999766
29.106666666667365	-8.200000000000095
46.72000000000003	-4.59999999999998
81.25875723819593	-7.600000000000012
33.1199999999983	-13.600000000000065
11.17333333333363	0.8000000000001073
21.151112204549577	4.999999999999943
17.57333333333338	-1.2000000000000455
59.146666666666306	-17.399999999999977
28.48021809517809	-3.200000000000074
13.399999999999977	-1.1013412404281553e-13
32.040000000000646	-4.200000000000017
101.05015840738349	-13.59999999999997
12.306666666666843	-3.200000000000074
16.65333333333251	-0.6000000000000831
104.2000000000005	-12.000000000000089
107.66243335031311	-5.39999999999997
88.39207733428071	5.200000000000031
22.58666666666602	-2.6000000000000263
111.77333333333365	-9.199999999999974
39.29321867382316	-2.000000000000071
40.43999999999994	-1.2000000000000348
19.205410667613933	2.7999999999999687
37.93029339002089	-2.800000000000015
28.279999999999802	-2.400000000000091
49.38518286243459	-11.199999999999942
47.29874400094718	4.0
13.09333333333393	-0.8000000000000718
25.59999999999843	-8.00000000000016
22.67999999999995	-2.40000000000002
37.298744000947636	-6.0
40.42666666666719	-9.79999999999999
22.713157074896685	-2.999999999999904
61.44000000000017	-5.199999999999964
19.407000845935727	-3.000000000000149
16.226666666667825	0.19999999999991402
11.073027397214787	1.799999999999791
84.6102933900213	-6.200000000000017
19.47999999999962	-2.4000000000000448
16.9733333333333	-2.200000000000017
34.020324460454844	-3.9999999999997584
45.586666666665906	-8.600000000000048
13.706666666666706	-1.2000000000000277
23.480000000000075	-4.399999999999995
28.205251070010377	-4.599999999999859
19.205410667614046	-0.19999999999997442
50.33333333333246	-7.999999999999918
36.81333333333464	-7.39999999999981
16.133333333333212	-1.000000000000032
17.133333333333326	-1.0000000000000213
42.533333333333644	-6.999999999999929
4.185986570599994	-7.2000000000000455
72.16000000000008	-2.800000000000008
75.2203255050133	-7.999999999999979
18.813333333333276	-0.4000000000001549
110.14666666666778	-6.399999999999881
49.533333333334326	-6.000000000000025
49.95057012555844	-7.2000000000000455
22.98666666666611	-5.600000000000136
15.039999999999054	-0.20000000000006324
17.586666666666815	-1.5999999999999162
28.160000000000025	-1.8000000000000078
17.253333333333273	-0.600000000000037
37.42666666666673	-7.799999999999997
40.279999999999745	-3.39999999999997
32.64114097433287	-6.599999999999863
45.65029242501737	-10.40000000000007
12.010293666631924	-5.200000000000031
22.663621792054812	-4.799999999999962
14.213333333333708	-0.4000000000000057
5.790615671311684	-7.800000000000008
8.913654312305653	-0.8000000000002387
74.38666666666973	-8.600000000000033
114.14666666666574	-13.399999999999917
54.05431975525937	-9.799999999999926
25.890293666499133	-2.599999999999973
18.466666666665787	-2.0000000000000213
3.416936160575119	-6.800000000000011
19.78221760221379	-3.7999999999999616
36.76000000000022	-6.799999999999898
74.19696033275568	0.20000000000011653
79.06666666666672	-1.9999999999999964
52.81858938926166	-16.000000000000064
13.546666666665715	0.5999999999999339
9.541454927075506	2.199999999999978
17.266666666667334	-2.0000000000000426
22.860323419467363	-2.2000000000001734
106.2933333333333	-6.799999999999844
42.357471253419135	-3.19999999999996
24.346666666666636	-1.4000000000000092
29.39999999999975	-5.000000000000021
28.095846356071775	-9.200000000000092
18.359999999998763	-0.800000000000189
27.06666666666672	-0.9999999999999964
68.99185769707447	-5.199999999999967
52.333333333333144	-9.59999999999999
78.66655200715184	-7.8000000000000185
26.066666666667004	-3.999999999999986
80.8902949126259	-8.600000000000122
108.33777777777857	-10.800000000000026
47.057663118267556	-7.599999999999945
24.19695985859113	-10.800000000000004
13.746666666666442	-0.3999999999999666
18.129076768398363	-0.999999999999968
35.32000000000028	-7.599999999999859
31.653333333332625	-4.60000000000019
28.582803062024027	-4.000000000000135
13.453333333333603	-0.6000000000000334
29.74362697635854	-8.200000000000124
27.746666666666727	-4.400000000000109
18.480785074654023	-1.4000000000002295
31.232077334280632	4.999999999999993
23.982217602255332	-2.8000000000000114
54.093333333333135	-8.800000000000082
58.791021233274364	-15.800000000000079
26.61333333333323	-2.399999999999938
14.38353455261904	-1.2000000000001378
11.519999999998845	-0.6000000000001471
34.599999999999625	-4.999999999999979
54.666666666666686	-5.000000000000028
37.782933914406044	-6.6000000000001116
53.44977777777876	-18.600000000000016
14.773333333331607	-2.2000000000000846
25.54666666666708	-4.399999999999945
17.196960333242032	-1.800000000000086
49.26666666666699	-7.999999999999812
70.78399999999726	-11.000000000000053
13.613333333334026	-1.399999999999956
18.06666666666672	-1.9999999999999964
56.10666666666663	-8.199999999999953
49.04109183076855	-6.600000000000048
25.066666666666436	-5.00000000000005
9.05728233797845	-10.800000000000026
30.862984824039472	-9.00000000000022
18.19999999999868	-2.000000000000039
23.545846744659798	-5.000000000000149
49.559999999999604	-7.79999999999999
18.346666666666863	-0.40000000000000924
56.2105253483611	-4.60000000000009
-0.27571333088667416	-5.9999999999999964
26.226666666666233	-11.80000000000004
27.94666666666666	-3.399999999999995
88.118314245975	-0.599999999999973
0.8088905132364062	-5.400000000000041
52.96779259677987	-11.200000000000035
15.759999999999309	0.19999999999986073
69.09029491222338	-6.5999999999999694
105.98666666666622	-13.600000000000065
58.14811000982115	-10.999999999999947
36.65760234994593	-4.3999999999999915
28.359999999999786	-0.800000000000022
48.96000000000038	-5.800000000000022
105.8266666666683	-9.800000000000026
14.146666666666192	-1.4000000000000625
8.694985536200079	3.999999999999897
46.45870016092783	-10.59999999999997
19.37028875333897	-8.000000000000068
20.47999999999911	-2.4000000000000377
32.39366533180919	-7.600000000000001
24.95696031003945	-4.60000000000009
41.10666666666805	-5.600000000000101
27.0799999999997	-5.399999999999967
22.47631870158034	-2.4000000000001975
61.01333333333315	-1.399999999999963
17.069550965079316	9.237055564881302e-14
-0.08668108206870784	-6.599999999999966
7.967922665718561	-9.999999999999947
16.556892571727133	2.400000000000013
33.97333333333279	-4.20000000000007
78.4310317425676	-1.1999999999999602
5.259340595825279	-3.800000000000111
26.018695908749123	-4.400000000000151
15.88000000000011	0.5999999999999837
12.524994254872809	1.6000000000000867
22.06666666666672	-1.9999999999999964
38.07192272226837	-6.600000000000087
24.959999999999354	-3.7999999999999545
17.359999999999957	-0.7999999999999616
85.796959091683	-7.799999999999969
35.799999999998704	-5.999999999999989
17.03999999999951	-0.20000000000003482
19.6799999999987	2.5999999999998806
53.72622222222435	-10.39999999999996
105.79999999999927	-14.000000000000028
52.12435456661012	-7.80000000000004
35.21333333333473	-6.399999999999988
47.45333333333315	-8.59999999999997
41.59195072043349	-6.799999999999976
95.07999999999845	-8.400000000000144
33.128760610956306	-5.800000000000011
15.093333333331088	-0.8000000000000043
8.247745429908491	5.199999999999871
73.05333333333351	-14.599999999999962
40.36395014811228	-8.600000000000133
16.95999999999958	2.199999999999914
50.160000000000025	-1.8000000000000078
49.64254432755274	-2.800000000000008
15.55999999999949	-0.8000000000000185
14.426666666666506	-0.7999999999999652
14.189321120324848	-0.8000000000000824
26.59696033314208	-4.799999999999958
92.29874400094747	3.0
34.608883569020236	-8.599999999999955
36.453333333332466	-9.39999999999997
3.403019218881127	-7.000000000000092
52.42898329250147	-13.80000000000015
16.06666666666655	3.552713678800501e-15
40.56525096774851	-9.40000000000025
32.65333333333382	-0.5999999999999872
51.09333333333376	-4.799999999999944
51.49080458675223	-10.199999999999953
7.212074089858902	-8.999999999999972
40.982383243705385	-9.000000000000082
69.81333333333339	-4.400000000000055
25.07366710274232	-3.000000000000078
35.06666666666672	-0.9999999999999964
66.93333333333476	-5.999999999999929
59.41978356640914	-9.199999999999864
43.53333333333342	0.0
26.24081531340437	-3.4000000000001442
13.079999999999245	0.5999999999998842
27.199999999997544	-2.0000000000000426
98.7199999999998	-9.600000000000062
47.172153764955965	-5.600000000000062
30.133333333333383	-3.999999999999986
15.506666666664955	-0.2000000000000881
68.69333333333327	-1.8000000000000185
3.79458933238584	-5.800000000000203
32.160000000000025	-1.800000000000022
97.15192272224817	-6.000000000000025
46.06780767220698	-10.40000000000025
100.13333333333219	-10.000000000000124
61.097357709227936	-14.399999999999952
22.06666666666672	-1.9999999999999964
17.34666666666783	-0.4000000000000554
2.523811402206775	-2.3999999999999986
26.726943891678047	-3.6000000000000263
61.184000000003834	-12.999999999999947
44.85028872948226	-7.40000000000002
44.57447790364165	-8.600000000000058
58.29874400094718	2.0
18.533333333333246	-1.0000000000000604
50.444324732413065	-10.200000000000038
5.685330626950076	-9.399999999999888
31.477029190900907	-6.800000000000054
0.9575091744919746	-2.5999999999999943
39.7485823645294	-3.600000000000044
18.37333333333345	-2.199999999999971
20.685251049589056	-2.000000000000046
24.973333333331766	-2.2000000000000597
22.279999999999745	-2.400000000000002
25.730151401839066	-5.60000000000003
43.20541066761393	2.7999999999999687
19.866666666666674	-1.0
16.533333333333417	-1.0
47.454151926354484	-15.800000000000129
22.10666666666691	-2.20000000000012
16.866666666668607	-1.0000000000000497
19.266666666668243	-1.0000000000001776
3.5987407565257854	-10.59999999999987
23.346666666666863	-0.40000000000000924
31.810464466917153	-6.600000000000012
82.22666666666703	-8.800000000000026
32.47696033275565	-3.20000000000001
23.23999999999944	-5.200000000000173
49.116955396145386	-7.400000000000102
13.30666666666525	-0.20000000000003126
19.83999999999878	-1.200000000000184
22.423485850778548	-1.4000000000000838
15.346666666666692	-1.4000000000000092
23.63618859779382	-3.4000000000000092
98.17333333333352	-0.20000000000000284
34.291849698311125	-2.40000000000002
33.50225781520271	-8.200000000000045
31.120000000000573	-4.5999999999999694
104.55977566350896	-2.2000000000001094
29.356960332794642	-6.60000000000003
0.04583825572012756	-4.999999999999993
22.663625804919093	-1.7999999999999474
15.466666666666526	-1.0000000000000355
100.66666666666765	-8.999999999999858
49.292620145763976	-15.799999999999894
14.693333333331907	-0.800000000000118
14.640000000002601	-0.20000000000002416
34.28868840014741	-11.999999999999943
68.65333333333342	-4.59999999999998
44.52965484948311	-9.999999999999925
19.973333333333414	-2.199999999999971
10.605193471631878	2.39999999999997
27.392077334280714	-6.800000000000026
21.4355502356741	-2.3999999999999417
22.8799999999992	-2.400000000000066
30.432686107437576	-6.800000000000026
31.54362699980709	-4.20000000000001
32.279999999999575	0.6000000000000014
17.1333333333331	-1.0000000000000036
72.44000000000011	-3.1999999999999744
39.22748634052675	-5.000000000000007
19.26666666666648	-1.0
61.05029002743004	-11.400000000000052
13.49333333333152	0.19999999999988205
106.3733333333335	-9.200000000000014
24.796825074049707	-1.9999999999999858
112.86666666666815	-7.800000000000075
15.719999999998777	-0.6000000000001435
25.4399999999996	-3.2000000000001236
34.07923157109485	-6.400000000000144
42.986666666666736	-5.600000000000019
35.205789448560154	-10.400000000000045
26.036894043694303	-5.000000000000043
31.160000000000025	-1.800000000000022
31.151922624164058	-5.000000000000192
33.46512486137817	-10.600000000000012
9.605223166310225	3.197442310920451e-14
1.0719972936166187	-7.999999999999989
31.34666666666658	-0.4000000000000057
24.685254008852098	-5.000000000000146
14.263557767889779	2.1999999999999353
27.749177315658585	-7.799999999999979
33.8133333333335	-6.399999999999881
79.25029366650756	-6.4000000000001265
50.45558829771733	-8.400000000000016
76.40000000000072	-4.999999999999979
61.895365376147424	-11.199999999999974
36.01333333333412	-5.3999999999999915
24.333333333333485	-5.000000000000046
33.26033507856744	-8.60000000000002
18.893333333333146	-1.7999999999999723
39.13015699131563	-3.6000000000000014
9.92215929151655	-1.5999999999999375
56.69333333333407	-6.799999999999994
33.000000000000455	-6.999999999999979
17.093333333333703	-1.799999999999912
11.717987169201933	1.2000000000000348
71.80000000000041	-9.000000000000043
70.63526459103628	-14.40000000000001
77.14666666666801	-10.399999999999949
15.759999999999309	-1.799999999999958
73.62666666666672	0.19999999999997442
34.040819695606274	-7.39999999999997
16.29333333333409	-0.7999999999999545
28.689228263131326	-1.3999999999998884
28.930294912223303	-2.8000000000001037
21.680000000000234	-2.399999999999949
20.315266190444163	-2.2000000000000774
16.3066666666665	-1.2000000000000348
49.73333333333426	-15.000000000000082
44.289893995930356	-7.6000000000000725
15.839999999997076	-0.2000000000001272
23.199999999999818	-2.999999999999993
15.28000000000003	0.5999999999999837
15.0891669452227	-1.199999999999978
55.666552007156156	-13.59999999999999
16.98666666666179	-1.6000000000002252
17.253333333333217	-2.600000000000044
53.809659155249506	-6.999999999999943
50.298744000947636	-6.0
30.546666666666397	-4.399999999999942
6.754239708181672	-5.199999999999818
24.160000000000025	-0.8000000000000078
34.64254432755189	-9.800000000000008
43.973333333331084	-5.199999999999946
[truncated: 1,621 more rows]
