# Supplementary material for: Intelligent driving intelligence test for autonomous vehicles with naturalistic and adversarial environment
Source: Nat Commun. 2021 Feb 2;12:748. doi: 10.1038/s41467-021-21007-8 (PMC7854639; doi:10.1038/s41467-021-21007-8)
Supplement: Supplementary file 7 — Source Data [file 41467_2021_21007_MOESM7_ESM.zip › Fig6/Fig6I/Fig6I_NDE_LC_data.csv]

r	rr
92.62400000000105	-19.199999999999946
35.19425904713671	-5.800000000000022
72.33333333333354	-0.9999999999999432
40.51928595687514	-4.599999999999959
24.126158874063435	-3.400000000000013
22.413333333332957	-4.399999999999999
17.51014675729084	-2.8000000000000895
12.19999999999834	-2.0961010704922955e-13
48.34666666666686	-0.40000000000000924
21.75265725856383	-3.0
45.78362206244424	-2.4000000000000448
16.74666666666633	-4.400000000000052
32.333333333332575	-4.000000000000149
18.546666666666624	-0.4000000000000945
37.42666666666679	-8.799999999999997
46.45080458675125	-10.999999999999979
15.626666666666722	-0.8000000000000256
18.253333333333273	-1.6000000000000263
25.725255010620685	-3.20000000000001
13.413333333332957	-0.4000000000001762
17.653333333331148	-0.6000000000001791
36.89029366608031	-11.60000000000002
14.387524716983421	-1.8000000000002139
16.74666666666667	-1.3999999999999524
46.013333333333094	-1.4000000000000554
19.426666666666392	-0.8000000000000185
10.704653835869067	2.5999999999999446
39.400000000000205	-6.999999999999961
27.95733333333476	-9.200000000000042
8.653333333333649	-0.6000000000000583
33.01333333333457	-5.400000000000034
40.03571905273793	-7.6000000000000085
21.08000000000004	-3.3999999999999986
19.425846744659566	-2.4000000000000057
24.01333333333241	-4.400000000000009
30.093333333332453	-3.7999999999999474
59.33333333333371	-8.000000000000068
18.893333333333374	-2.800000000000015
18.60525071981499	-1.6000000000001293
11.986666666665997	0.3999999999999595
8.4968092733817	4.799999999999962
57.48541066761402	-0.5999999999999908
18.746666666666727	-1.4000000000000057
25.965189811658888	-3.4000000000000448
16.720000000000084	-0.5999999999999908
52.55999999999915	-8.800000000000097
75.01384149031207	-13.200000000000113
35.38362690742349	-9.40000000000024
23.613333333333173	-2.4000000000000057
42.992086276515465	-7.600000000000168
20.920000000000186	-1.6000000000000298
22.680000000000177	-2.399999999999981
21.105179332998546	-7.800000000000139
25.426666666666165	-4.800000000000054
54.396819184111564	-7.600000000000129
14.53333333333319	-4.263256414560601e-14
14.533333333335463	-1.0
22.7663607305484	-3.0
33.20541066761416	-5.199999999999974
22.706666666666933	-2.2000000000000703
16.29021103047137	-1.4000000000001727
17.173333333332607	-0.20000000000003482
14.782428709217243	-0.9999999999999929
32.27999999999946	-3.3999999999999915
32.0411412705912	-7.5999999999999694
19.298744000947522	-4.0
45.48541066761402	2.399999999999963
17.84888244274748	-9.800000000000022
16.146666666665624	-1.4000000000001265
14.337590353499309	0.39999999999994884
23.519999999999072	-3.60000000000014
22.07689551711161	-3.199999999999971
73.82666666666523	-9.800000000000242
29.576028496398635	-9.000000000000128
32.560000000000116	-3.799999999999951
57.518314245974636	-1.5999999999998664
17.336518489470905	-3.60000000000003
60.904470549511416	-4.5999999999998025
25.23999999999961	-3.2000000000001023
17.15999999999906	-2.8000000000000718
24.64000000000027	-4.200000000000067
37.996961579305434	-5.799999999999983
37.69333333333395	-11.39999999999992
18.3066666666665	-0.20000000000009877
28.913099258229522	-2.4000000000000554
78.46666666666852	-12.399999999999952
21.112077334280627	3.600000000000051
41.25333333333339	-1.5999999999999872
93.2533333333339	-0.5999999999999872
21.934185469678425	-2.599999999999987
28.080000000000382	-4.3999999999999915
67.01333333333378	-5.400000000000041
48.737311283554845	-5.599999999999987
15.293333333334886	-0.800000000000054
20.119808228188276	-4.800000000000047
25.78362690742449	-3.399999999999988
16.95999999999924	-0.8000000000001322
107.70354526590859	-3.8000000000000185
23.626666666667006	-3.8000000000000007
23.199999999999477	-5.999999999999979
15.653333333332512	0.39999999999993463
40.61719949200244	-5.799999999999944
107.35999999999945	-9.800000000000018
11.13333333333344	-4.973799150320701e-14
17.039999999999623	-0.2000000000001343
28.65333333333325	-3.600000000000019
35.26666666666813	-4.6000000000001116
15.9733333333333	-1.1999999999999709
54.24525096771765	-2.800000000000267
19.69333333333327	-1.8000000000000114
18.331846057527173	-0.6000000000001862
14.373189621822462	1.200000000000152
46.32000000000005	-13.599999999999927
106.84000000000367	-8.600000000000094
52.06655200715625	-7.599999999999945
55.17022737702763	1.999999999999961
32.372379630262	-8.599999999999962
24.813333333332935	-2.4000000000000057
101.13875643911263	-5.000000000000142
24.18666666666661	-0.6000000000000725
29.238314245974607	-4.199999999999964
81.32	-3.5999999999999766
25.31831424597459	-3.5999999999999766
104.07111111111101	-6.599999999999945
69.77022443455638	-3.0
19.82918062545957	-4.200000000000063
80.66356071036108	0.19999999999999218
18.84000000000009	-2.1999999999999034
28.36000000000047	-3.800000000000029
33.73333333333392	-5.999999999999925
16.146666666665055	-1.400000000000155
56.705946721784244	-10.999999999999975
29.29028872909703	-8.599999999999977
41.44000000000017	-0.20000000000003482
108.41932392523046	0.9999999999999538
25.954800237407653	-6.800000000000043
112.32957334272635	-2.6000000000000654
57.719999999999914	-4.600000000000019
30.740562950008893	-4.399999999999874
9.45333333333383	-0.6000000000000512
24.86666666666588	-2.0000000000000213
33.50666666666564	-10.20000000000016
28.72532924786333	-8.000000000000181
19.34666666666675	-2.400000000000013
54.58362575835258	-12.40000000000013
31.237333333333368	-9.600000000000058
13.4399999999996	-2.2000000000001343
48.08444444444285	-11.99999999999995
49.665601244095	-6.399999999999956
23.80000000000001	-2.000000000000046
20.599999999998317	-2.000000000000103
19.546666666665487	-3.3999999999999098
19.626666666666722	-0.8000000000000256
48.307486383639684	-8.40000000000001
76.18666666666695	-7.599999999999877
28.163946982865355	-2.600000000000044
29.053333333333967	-4.5999999999999694
27.680793068835897	-10.399999999999988
66.87200000000018	-12.799999999999965
32.319999999998004	-9.600000000000087
21.342019179097406	-1.400000000000155
15.333333333331552	-1.0658141036401503e-13
44.146666666667784	-13.399999999999988
27.52000000000004	-5.59999999999998
40.040000000000305	-8.200000000000035
17.850225905060825	-2.400000000000013
19.3607661518447	-4.200000000000113
20.0933333333345	-2.799999999999958
38.85517474373239	-5.2000000000001485
63.52622222222669	-8.0
35.6933333333339	-6.800000000000004
16.333333333333258	-1.0000000000000995
23.773141561519537	-5.400000000000123
15.626666666666836	0.19999999999998863
32.17786919267303	-5.400000000000059
12.079999999999586	-1.4000000000001194
75.25333333333333	-3.6000000000000334
74.2133333333353	-10.400000000000066
16.392077334280714	-0.8000000000000256
17.586666666665792	-1.6000000000001435
23.78666666666595	-7.599999999999927
73.45333333333497	-10.600000000000037
53.02666666666721	-2.8000000000000043
61.455652516638	-8.199999999999967
33.01719555161412	-7.39999999999997
16.066666666666606	-0.9999999999999822
32.76698983235008	-6.4000000000000945
19.079999999999586	-2.400000000000034
86.61333333333357	-10.800000000000033
59.16000000000008	-7.799999999999997
20.840000000000714	-1.200000000000017
20.6902259050608	-9.599999999999984
31.480766151843227	-3.800000000000338
54.970225905061056	-7.9999999999999964
69.05333333333294	-13.600000000000133
14.44000000000085	-1.1999999999999247
38.21786697997129	-10.60000000000003
37.95999999999998	-4.799999999999951
55.374127170322026	-11.199999999999946
26.253333333333444	-2.5999999999999837
32.89333333333337	-0.7999999999999119
95.40859519927801	-4.000000000000242
25.490288729112535	-3.6000000000000263
28.439999999999486	-4.200000000000042
23.799999999999898	-2.0000000000000036
17.695097178286005	-8.40000000000002
24.96000000000015	-3.8000000000000043
62.836889632193504	-6.039613253960852e-14
38.42666666666656	-3.7999999999999545
34.15203242959922	-1.4000000000000554
13.720000000000027	-0.5999999999999837
70.3264313721927	-4.800000000000082
34.25333333333339	-3.6000000000000334
18.29874400094735	0.0
83.01874400094715	3.400000000000013
43.58666666666568	-15.600000000000225
39.33602899945413	-5.800000000000303
22.78666666666686	0.399999999999892
93.99695667043295	-4.800000000000118
73.29874400094718	3.0
39.94666666666558	-7.400000000000194
22.973333333333358	-1.1999999999999709
39.240000000000805	-11.20000000000007
20.25333333333333	-5.60000000000003
57.080000000000155	-5.400000000000034
32.682693443777566	-9.200000000000184
18.893333333333203	-1.8000000000001144
24.01333333333332	-2.4000000000001087
22.159999999999968	-2.799999999999951
47.54666666666856	-7.799999999999965
15.43999999999994	-1.2000000000000348
91.83899139909329	-3.400000000000219
74.25333333333339	-1.5999999999999872
33.87999999999988	-4.399999999999981
84.71779447054917	-6.600000000000005
48.20541066761393	3.7999999999999687
60.51695911497495	-4.400000000000041
65.13333333333338	-3.999999999999986
40.18498091264081	-3.6000000000000227
95.30666666666616	-12.200000000000056
16.9733333333333	-1.1999999999999709
27.347518803011553	-0.9999999999999964
84.67999999999995	-1.4000000000001087
13.613333333334026	-0.4000000000001549
32.84000000000162	-6.199999999999925
18.133333333332757	-7.99999999999994
10.993992737505778	3.1999999999999282
16.773333333332175	-0.20000000000016627
26.5835621837781	-11.40000000000001
13.330667670011621	-0.40000000000007674
32.74666666666644	-6.399999999999995
55.08000000000027	-8.399999999999856
44.160000000000025	-0.800000000000022
20.551920423897286	-1.0000000000000426
36.34666666666652	-4.399999999999935
35.08527615809021	-5.799999999999944
26.289055688036797	-6.600000000000033
37.27350873389639	-3.8000000000000043
25.52000000000146	-5.600000000000033
34.613333333333685	-6.399999999999963
23.786666666666747	-2.599999999999987
22.645252971021364	0.19999999999999574
23.920000000000755	-2.6000000000000227
15.35999999999865	-0.8000000000000114
18.395413950465013	-5.2000000000000774
15.759999999999536	-0.8000000000000291
20.22751880301189	-2.4000000000000554
114.38666666666654	-12.600000000000012
37.61351749593291	-4.800000000000114
46.93333333333578	-11.0
47.61333333333346	-9.399999999999977
67.86666666666792	-5.999999999999929
49.01857089309863	-13.599999999999898
17.8666666666644	-1.000000000000238
25.946666666666488	-4.400000000000052
23.78349174071525	-3.6000000000000263
77.43696024038297	-6.0000000000001386
41.533333333333246	1.0
85.01029491264421	-7.2000000000000455
22.359999999999218	-2.799999999999983
21.893333333333885	-4.8000000000000185
55.18666666666752	-11.199999999999978
33.14666666666619	-5.399999999999849
43.392077334280714	-2.8000000000000256
20.20952193112697	-6.600000000000037
67.43696033279343	-5.000000000000039
107.98666666666577	-10.600000000000062
49.46322804229192	-9.800000000000093
38.04000000000008	-4.19999999999996
19.402320841392225	-2.9999999999999254
30.573333333332016	-6.20000000000001
17.06666666666655	-0.9999999999999964
53.20000000000101	-4.999999999999979
28.881135795985756	-10.799999999999901
113.04000000000008	-6.199999999999999
52.62666666666621	-12.800000000000022
22.205410667614046	-0.19999999999997442
22.18666666666934	-2.5999999999999304
60.27779267517303	-8.400000000000034
35.17333333333329	-7.199999999999925
19.76000000000056	-0.8000000000000185
37.29333333333352	-14.799999999999926
55.53333333333512	-10.400000000000073
45.453333333333205	-5.5999999999999766
15.330292149929164	0.20000000000010942
54.592888888888524	-8.400000000000013
95.88920387432074	-9.399999999999995
20.298744000947522	-4.0
28.075550622176365	-4.600000000000033
80.48000000000013	-14.400000000000066
50.820881549407545	-9.99999999999989
18.74356071036101	-2.200000000000017
104.62666666666695	-2.799999999999951
28.708985600706114	-3.2000000000000597
18.112077334280684	-3.4000000000000092
11.556894043694172	1.4000000000000234
28.093333333333362	-4.7999999999999226
16.066666666670585	-1.0000000000000355
65.39207733428071	-0.8000000000000256
66.09029118828619	-5.599999999999952
34.46356071036064	2.199999999999992
32.44000000000062	-5.200000000000159
34.42413792008506	-3.20000000000001
22.453333333332694	-1.6000000000002927
53.62666666666672	-0.8000000000000256
28.77408987776124	-5.400000000000027
26.1599999999994	-3.8000000000000504
44.85333333333347	-11.600000000000001
15.613333333333685	-0.4000000000000341
10.534985536203976	1.7999999999999474
75.29333333333216	-6.8000000000001535
80.70115679964897	-7.000000000000181
60.41333333333216	-4.400000000000141
15.360000000000582	1.2000000000000313
8.486022281745477	1.800000000000015
15.986666666666451	-1.599999999999973
9.554788260409168	3.8000000000000327
22.44000000000017	-0.20000000000003482
21.386666666666883	-1.6000000000000902
51.268511007277766	-9.200000000000038
17.7036254388845	-7.105427357601002e-15
100.97333333333341	-4.199999999999978
37.162316397413406	-13.80000000000011
19.160000000000423	-1.7999999999999368
17.546666666666283	-3.399999999999981
43.773333333333085	-10.20000000000006
51.973557336161434	-11.39999999999996
18.000000000001137	-1.999999999999897
56.80000000000007	-9.0
97.26355483131778	-1.7999999999999652
19.81939880382538	-8.800000000000072
12.359999999998763	-0.8000000000000256
15.026666666667097	0.20000000000003126
10.112077334280912	1.6000000000000902
15.706666666666933	-1.2000000000000277
35.53333333333205	-5.000000000000178
52.17938166782767	-10.800000000000026
106.40000000000089	-11.0
26.26362548326199	-11.800000000000004
24.733333333333235	-3.9999999999999893
25.476961578890496	-2.200000000000067
22.146666666666647	-2.400000000000052
20.959999999996967	-0.8000000000000469
26.250224434556515	-3.4000000000000092
71.16000000000003	-1.8000000000000078
21.300324218618698	-4.400000000000009
68.29874400094718	2.0
15.226666666666915	-0.7999999999999652
23.46666666666721	-1.9999999999999751
98.38208288805572	-10.800000000000047
33.413333333334094	-4.400000000000045
20.719999999999857	-2.5999999999999837
17.37935277410145	-0.19999999999991758
62.49333333333334	-11.199999999999974
102.2799999999994	-12.400000000000183
84.57602670267977	-8.00000000000017
15.999999999998636	-1.7408297026122455e-13
55.25866666666707	-15.40000000000001
20.119999999999322	-2.5999999999999908
16.946666666667056	-0.4000000000000554
43.116961579284634	-4.400000000000112
14.773333333332175	0.7999999999999119
17.853333333333467	-1.6000000000000263
64.42666666666656	-3.8000000000000114
31.61333333333289	-5.400000000000009
17.455596952858855	0.4000000000000341
14.813333333333503	-0.400000000000059
11.79018619912415	1.1999999999998217
27.95999999999981	-7.7999999999999545
54.78666666666652	-0.5999999999999801
22.295113498016462	-1.4000000000000874
31.42666666666645	-2.8000000000000114
114.19831424597436	-1.9999999999999858
32.947189933496816	-7.400000000000194
29.44000000000034	-3.1999999999999638
17.82666666666671	0.20000000000003482
16.57787147025374	0.5999999999998558
20.906666666666638	-2.20000000000001
24.879999999999995	-1.4000000000000057
18.21858938890125	-3.9999999999999574
62.27733333333401	-11.799999999999965
38.8133333333335	-6.399999999999984
91.29874400094747	3.0
92.98666666666622	-13.599999999999987
51.13631302709075	-11.200000000000088
25.160000000000252	-5.800000000000022
44.599999999999	-6.999999999999936
36.50666666666672	-6.199999999999953
57.881144525230866	-8.800000000000026
23.28000000000003	-3.3999999999999986
30.45251341132564	-5.2000000000000774
12.693333333333044	0.19999999999986784
49.94734927081231	-8.599999999999987
98.42666666666628	0.19999999999998863
16.9466666666641	1.5999999999999162
16.346666666666863	-1.4000000000000092
15.703848167069623	-2.4000000000000092
17.999999999999886	-2.0000000000000107
22.42666666666645	-2.8000000000000114
14.599999999998317	-3.552713678800501e-14
16.426666666667643	2.200000000000035
92.51695539573257	-5.400000000000055
31.94897106048859	-7.200000000000017
72.56444444444548	-15.399999999999935
52.19111111111181	-18.19999999999997
17.413333333331934	-0.40000000000006253
40.90666666666414	-6.200000000000003
59.99999999999977	-6.999999999999957
66.30666666666832	-9.799999999999965
20.106666666666683	-3.199999999999836
71.91999999999848	-14.59999999999999
61.66655200715559	-13.200000000000038
48.1140908048726	-8.200000000000045
24.973333333333358	-0.19999999999997087
5.85333333333233	-1.600000000000147
35.39207733428066	2.2000000000000313
27.236957808033253	-4.000000000000163
22.93333333333328	-2.9999999999999503
15.106666666666683	-1.2000000000000668
32.333333333332575	-5.000000000000071
28.986666666666622	-2.6000000000000796
77.48761447953461	-3.4000000000000448
96.30666666666627	-10.200000000000134
18.426666666667302	0.20000000000000284
26.10666666666566	-6.200000000000017
15.439999999999998	-0.19999999999997442
38.707481913910556	-8.40000000000041
20.98356071036102	-3.3999999999999986
31.7702949122654	-5.0000000000000355
102.2054106676141	-3.1999999999999744
39.10221692186394	-10.39999999999985
33.415658427261974	-6.999999999999993
36.77029357404115	-5.000000000000064
37.05869697017101	-7.59999999999992
16.053333333330443	-0.600000000000044
77.46356071036047	2.199999999999992
15.439999999999372	-1.2000000000000348
44.96000000000015	-7.799999999999862
105.75696026344076	-4.599999999999987
31.868510759873175	-3.600000000000108
31.53333333333353	-1.0
26.939323925230894	-3.5999999999999837
32.626666666666665	-4.8000000000001
110.85888215623356	-9.400000000000084
27.24000000000069	-3.1999999999999673
37.92017510632877	-6.600000000000062
18.906666666668002	-2.200000000000074
37.18193186319024	-11.20000000000006
27.439999999999998	-0.19999999999997442
50.640818592639675	-11.400000000000066
44.826666666667734	-7.799999999999994
31.13261338845291	-2.7999999999998835
16.54666666666691	-0.40000000000000924
10.837987169202393	1.5999999999999943
15.720000000000084	-0.5999999999999908
33.42666666666668	-4.800000000000011
46.33333333333485	-6.0000000000001315
18.106666666667138	-3.199999999999971
52.805256055567156	-1.6000000000000298
45.58666666666795	-8.600000000000069
48.578744000947324	-2.4000000000000092
39.45029118830689	-6.400000000000045
113.23695902183829	-9.000000000000167
27.02666666666596	-2.80000000000004
56.7207915804953	-8.600000000000037
19.85333333333358	-1.6000000000000973
54.60000000000173	-10.999999999999858
30.392077334280714	-2.8000000000000256
58.213333333331434	-12.399999999999963
13.573333333332585	-0.20000000000007745
21.76000000000056	-4.799999999999979
16.266666666666765	8.526512829121202e-14
31.386666666666315	-4.600000000000147
20.41028995656859	-4.200000000000191
49.25333333333356	-3.599999999999987
25.119999999999436	-3.600000000000083
79.4854202323985	-6.400000000000098
14.386666666666088	-0.6000000000002572
14.906666666666297	-1.2000000000001094
83.64000000000044	-4.200000000000067
36.314806928261646	-7.600000000000122
41.44000000000017	-0.20000000000003482
72.90379780025063	-2.3999999999999737
21.53333333333319	-4.0000000000000036
31.331849773569502	-5.599999999999877
37.693333333332134	-2.800000000000061
54.14666666666659	0.5999999999999943
37.00231746939528	-5.999999999999975
16.280000000000086	0.5999999999999837
10.967326070838908	0.9999999999998828
22.146666666666647	1.5999999999999446
41.69866053664964	-7.200000000000173
15.690275947882355	-0.6000000000000156
13.813333333333048	-0.39999999999995595
52.30362575796721	-8.000000000000028
27.46666666666647	-5.0000000000001315
31.53112754735389	-5.000000000000146
86.23999999999978	-10.20000000000006
60.24000000000194	-12.200000000000035
46.87999999999931	-10.40000000000013
13.879999999999654	0.5999999999999872
30.359999999999445	-5.7999999999999545
33.78666666666675	-1.5999999999999872
111.6719224123176	-8.599999999999966
34.17099325409163	-4.800000000000104
26.21333333333405	-4.399999999999974
102.9333333333334	-9.999999999999925
39.26148229645685	-10.399999999999935
24.013333333330706	-3.400000000000258
28.53333333333353	-1.0
7.232657258563165	4.599999999999991
109.77333333333252	-6.200000000000216
25.866666666666788	-5.000000000000046
23.10348696753897	-2.8000000000000043
23.205410667614046	-4.199999999999974
38.413333333334435	-9.399999999999988
60.86776866877858	-10.200000000000035
24.25333333333333	-0.6000000000000334
30.448540484652767	-7.200000000000063
29.760000000000673	-5.800000000000011
23.506666666666206	-2.199999999999914
30.43999999999977	0.7999999999999652
51.14107876324414	-9.599999999999987
29.730288729478048	-4.800000000000118
18.55999999999949	-1.8000000000001712
54.1200000000033	-14.999999999999897
62.42233627668804	-9.999999999999954
13.943621895900947	-0.19999999999998153
19.579810478745912	-5.599999999999934
26.546666666666567	-4.400000000000109
46.32302706454254	-8.800000000000086
25.50666666666666	-3.200000000000017
68.25412554771026	-6.600000000000087
13.653333333333308	-0.6000000000000938
21.106666666666626	-2.2000000000000206
34.585183106877366	-7.199999999999957
17.559999999998354	-0.8000000000001783
21.18666666666718	-1.6000000000000654
31.146837183662	-11.000000000000018
35.49333333333459	-12.799999999999997
85.78666666666675	-1.5999999999999872
47.44525400884902	-8.800000000000047
18.240000000000464	-1.2000000000000313
17.81976565222999	3.4000000000000057
14.706666666665114	-0.2000000000000277
25.160000000000025	-1.800000000000022
57.098529251098	-5.399999999999995
52.205410667614046	-2.1999999999999744
10.275546471233383	-1.600000000000005
57.29874400094718	2.0
52.44	-0.19999999999997442
58.854151926339796	-10.400000000000066
18.60000000000008	-1.9999999999999858
44.85333333333415	0.3999999999999204
93.79626724774107	-11.000000000000139
28.98666666666668	-5.600000000000023
23.729654093111094	-5.000000000000092
20.706666666667616	-3.1999999999999353
19.54666666666685	-2.399999999999963
96.99999999999966	-1.9999999999999893
30.1786948484297	-13.200000000000014
70.44914760266329	-8.2
78.62666666666661	-5.799999999999951
95.03965420888437	-9.600000000000037
33.36000000000041	-3.800000000000054
61.226666666667484	-14.199999999999982
53.359885340487494	-10.400000000000073
24.706666666666706	-3.2000000000000703
37.62354436362568	-5.399999999999956
17.298744000947636	-5.0
14.519999999998845	-0.600000000000044
12.746666666666329	-0.4000000000000554
18.959999999999695	-0.8000000000001108
20.493333333331975	-1.8000000000000895
89.58666666666988	-10.59999999999999
34.480000000000814	-7.399999999999878
107.43999999999846	-11.199999999999939
42.176360615931344	-6.400000000000162
27.063626999802636	-0.7999999999999972
40.35999999999899	-8.79999999999999
30.98666666666702	-12.599999999999994
59.07111111111419	-10.799999999999908
19.38666666666586	-3.600000000000236
52.07696157929547	-9.20000000000017
30.2800000000002	-5.399999999999935
28.68000000000029	-5.399999999999942
35.00079461940447	-5.000000000000011
33.88000000000045	-1.4000000000000021
75.9718496986219	-8.799999999999937
19.293333333332953	-1.8000000000000682
37.765251049571816	-5.40000000000019
33.66666666666663	-2.000000000000046
29.560000000002105	-2.7999999999998977
38.88814896312533	-7.199999999999953
23.41029339002057	-3.200000000000017
15.42666666666696	-0.8000000000000576
37.65333333333308	-8.599999999999955
21.21333333333314	-4.399999999999963
29.293333333333408	-3.799999999999951
26.37333333333362	-2.200000000000067
78.29874400094735	1.0
66.0266666666696	-10.800000000000026
32.613333333332434	-13.400000000000002
46.07689257172751	-6.199999999999978
43.85720039801038	-10.000000000000092
108.08000000000055	0.5999999999999446
32.336870226918336	-3.6000000000000156
38.25333333333333	-1.6000000000000334
25.366986987304244	-12.400000000000098
113.05333333333306	-8.599999999999898
15.933333333333735	-2.0
105.5378657573026	-2.2000000000002373
32.250292448301934	-4.400000000000148
15.826666666667052	-2.8000000000000185
19.26666666666688	-1.9999999999999964
19.25858430107155	-4.200000000000053
29.733333333333235	-4.000000000000018
23.289587176041323	-1.799999999999983
42.69029366650568	-15.600000000000069
32.71999999999997	-1.5999999999999375
17.91999999999905	-0.6000000000000867
13.506666666667456	-0.20000000000009166
31.61333333333323	-4.400000000000006
18.685416861964427	-1.3999999999999488
28.205410667613933	-1.1999999999999744
80.25333333333333	-1.5999999999999872
43.498587341831694	-9.400000000000087
80.31733333333557	-9.0
55.79721867382398	-9.59999999999988
17.746666666666897	-0.4000000000000199
15.43999999999994	-2.2000000000000277
76.36000000000138	-11.799999999999937
83.40050815697793	-10.799999999999876
111.3702936661274	-4.999999999999982
64.11207733428063	-4.400000000000009
104.8933333333332	-0.8000000000002032
63.29854966121263	-6.399999999999906
27.09333333333342	1.200000000000017
46.39812812118441	-10.800000000000107
14.440000000000168	-1.1999999999999744
76.35733333333508	-10.200000000000035
39.29333333333352	-6.199999999999932
29.146666666666192	-5.400000000000059
49.30445932560781	-10.20000000000017
41.35733333333269	-8.200000000000149
64.45333333333247	-1.599999999999973
32.49333333333328	-5.800000000000004
22.392077334280714	-4.800000000000026
53.986666666666906	-4.6000000000000725
18.02348696753745	-0.4000000000000483
15.093333333333248	-0.8000000000000682
16.506666666668593	-1.2000000000000242
21.0799999999997	-2.4000000000000554
20.493333333333283	-2.8000000000000647
45.160170905657424	-9.399999999999931
13.112077334280627	-0.40000000000000924
27.373333333333107	-4.199999999999903
27.72436507590089	-3.999999999999929
47.20189448445683	-14.00000000000006
54.39207733428066	1.1999999999999744
88.0666666666682	-9.999999999999972
37.13333333333321	-1.9999999999999325
37.88000000000113	-7.00000000000011
30.04000000000002	-3.19999999999996
77.66666666666572	-11.000000000000213
69.18924638095609	-7.199999999999903
17.97333333333188	-1.2000000000001094
16.173333333333403	-1.2000000000000348
29.305595829958293	-2.0000000000001776
83.37333333333595	-10.0
47.41630977740738	-12.199999999999989
18.06666666666672	-0.9999999999999964
50.62666666666655	-6.800000000000182
22.803002439301395	-0.8000000000001961
47.893333333332464	-1.8000000000000647
59.348453900441655	-2.0000000000000426
22.600000000000136	-3.0000000000000284
17.638516440344347	-2.800000000000061
15.960000000000946	-0.7999999999999439
21.765333333333274	-6.600000000000069
48.99999999999659	-12.000000000000025
42.34666666666578	-8.400000000000013
61.26666666666654	-6.999999999999975
63.11445839961323	-6.000000000000135
29.706666666666706	-4.199999999999861
111.70666666666466	-10.2
49.00665569310604	-9.20000000000011
22.112077334280627	-0.40000000000000924
5.062216902340765	-1.2000000000000526
18.480000000000075	-1.4000000000000128
24.09184954862542	-5.39999999999991
15.733333333331075	-1.0000000000000995
71.4425443275519	-1.8000000000000078
43.58362548326227	-8.400000000000045
14.445999803757786	-2.000000000000078
114.9733333333333	-8.19999999999996
48.925326220424495	-9.999999999999918
45.68000000000029	-10.400000000000034
102.88050815697852	-9.200000000000053
17.57333333333372	-2.200000000000074
16.160000000000025	-0.800000000000022
103.11999999999819	-12.600000000000279
85.83987558446768	-9.600000000000037
16.9733333333333	-2.200000000000017
29.48693024418327	-2.9999999999999893
23.039999999998713	-4.200000000000081
10.453492768408864	-4.200000000000163
92.4399999999996	-10.199999999999953
44.874411142209624	-3.8000000000001606
45.211701733323025	-9.999999999999964
16.186666666666213	-0.6000000000000227
29.97333333333188	-4.199999999999957
57.61333333333317	-2.400000000000034
30.906666666666638	-1.2000000000000277
33.98932877416337	-6.800000000000093
51.13333333333338	-3.999999999999986
43.162319165628105	-5.800000000000097
36.733333333332894	-5.999999999999925
32.01333333333332	-4.399999999999931
18.346666666666692	-1.4000000000000057
102.11207733428074	6.600000000000051
30.879999999999995	-5.400000000000087
28.853333333334035	-4.599999999999966
45.52391805553657	-8.000000000000082
106.74666666666701	-7.400000000000084
81.2054106676141	-0.19999999999997442
82.14362796816022	-1.200000000000017
17.133333333331848	-1.0000000000001457
33.94666666666717	-4.399999999999952
17.146666666665965	-1.4000000000000554
18.373333333333676	-4.200000000000031
27.133333333333496	-4.000000000000046
22.75366430245765	-4.4000000000001585
93.58400000000154	-8.000000000000053
48.10352763483115	-11.000000000000185
46.29874400094707	-9.0
31.45333333333349	-4.60000000000003
25.462914827760642	-4.000000000000046
14.719999999997754	-0.6000000000000867
18.453333333331216	-1.600000000000236
78.19999999999999	-4.263256414560601e-14
39.678514545491225	-9.999999999999922
114.93333333333374	-8.000000000000053
14.493333333332316	-0.8000000000001712
33.58666666666636	-5.600000000000026
33.80675599041217	-9.400000000000112
13.880000000000678	-0.4000000000000057
18.045333333332565	-8.000000000000092
24.24000000000035	-2.199999999999953
20.44000000000011	-2.2000000000000526
12.168744183995614	-2.400000000000034
6.729032662956115	-3.200000000000067
23.103621860180738	-3.0000000000000107
89.46666666666442	-15.00000000000022
25.25875499793051	-4.600000000000033
14.879999999999086	-0.3999999999999666
28.75999999999999	-1.8000000000000114
33.50207779103914	-5.400000000000183
15.413333333331138	0.5999999999999481
17.430186199124705	-6.000000000000043
11.613333333329479	-0.40000000000022595
22.29874400094775	-7.0
25.250293574089483	-1.4000000000001975
13.813333333333333	0.5999999999999908
56.149334482664585	-9.600000000000122
46.10666666666452	-10.200000000000156
36.66666666666629	-7.999999999999908
72.28109270922289	-6.799999999999979
30.361141373376313	-4.199999999999932
65.66400000000169	-9.400000000000073
21.41333333333307	-3.400000000000002
73.2933333333342	-12.800000000000072
67.14655200715708	-17.600000000000023
111.3333333333336	-8.999999999999993
48.47796669776858	-18.40000000000005
14.013333333333435	-0.40000000000000924
25.853333333333296	1.3999999999999488
14.035834975555645	-3.6000000000001044
13.373333333332766	-0.2000000000000952
34.124534739253704	-5.800000000000129
56.29874400094718	2.0
38.978666666668005	-10.000000000000007
18.85333333333324	-0.6000000000001577
78.30666666666667	-8.200000000000014
41.60114079319942	-7.400000000000041
81.94356071036117	-0.20000000000001705
45.04971402820922	-9.399999999999967
15.119999999997958	-1.6000000000000334
28.46666666666613	-1.0000000000000782
112.53351749593298	-3.3999999999999915
49.453333333334626	-8.600000000000023
14.733333333334144	-1.0000000000000462
17.586666666666247	-1.600000000000044
23.77028845872161	-11.999999999999996
62.226666666664755	-2.800000000000189
34.13849491117651	-5.800000000000068
26.346666666666806	-3.4000000000000874
39.69029366608925	-2.5999999999998593
40.97333333333347	-5.20000000000017
93.88436507590211	-5.8000000000001
24.186666666664564	-4.600000000000328
16.383627880743404	0.5999999999999446
39.21333333333257	-5.399999999999977
18.823562183778165	-2.599999999999987
24.433782203174587	-3.19999999999996
31.462709218777604	-8.000000000000039
67.45333333333309	0.39999999999996305
29.677468183444148	-4.400000000000247
19.893333333335704	-1.8000000000000718
19.34666666666635	-0.39999999999994884
78.1333333333323	-11.000000000000082
16.066666666666663	-0.9999999999999822
22.642544327553367	-6.800000000000008
12.24074039969264	-0.6000000000001009
31.03696005668735	-2.9999999999999325
24.226666666666006	-3.8000000000001855
20.50666666666632	-2.2000000000000277
36.07687837903245	-10.999999999999925
35.48541066761402	4.399999999999963
22.253333333333103	-1.600000000000044
13.69021466295169	-2.3999999999999453
102.85333333333313	-7.600000000000133
35.70595265576276	-4.2000000000001165
18.986666666666736	-1.6000000000000085
39.27999999999963	-5.400000000000027
112.27689404369511	0.8000000000000433
26.85029339002108	-5.399999999999999
14.319999999999936	-0.600000000000037
19.160000000000025	-1.8000000000000078
59.18565779378707	-13.59999999999999
27.13333333332946	-5.0000000000000675
22.186666666665587	-2.6000000000000902
18.13333333333219	-1.0000000000001634
54.11207733428063	1.5999999999999908
62.98666666666702	-1.5999999999999233
41.42548709828998	-8.199999999999964
22.546666666666624	-3.4000000000000625
55.06666666666672	-0.9999999999999964
114.05418546967775	-3.199999999999971
21.613333333333685	-2.4000000000001016
21.89333333333275	-2.79999999999999
16.920162260171992	-1.2000000000000703
18.720000000000084	-1.5999999999999908
14.720000000000027	-0.6000000000001435
37.31999999999999	-3.60000000000003
19.410289956442625	-2.2000000000000064
55.41333333333364	-15.40000000000003
18.186666666666326	-1.6000000000000796
33.25184882453084	-5.200000000000216
35.245333333333406	-4.000000000000114
103.70666666666921	-7.199999999999967
44.89473603123338	-9.599999999999959
80.70666666666932	-7.1999999999999815
97.85321867382675	-6.799999999999969
27.266666666667334	-4.999999999999929
39.44000000000017	-1.2000000000000348
16.279999999999802	1.5999999999999908
70.41123159309268	-8.200000000000028
12.319999999999595	-0.6000000000000405
27.33333333333269	-3.000000000000142
34.067759375891114	-4.400000000000034
38.20541066761393	0.8000000000000256
13.52888434746933	-1.1999999999998714
22.253333333333387	-1.5999999999999872
16.137590353499434	-0.5999999999999872
55.47108193328927	-9.999999999999893
19.639999999999986	-2.2000000000000313
28.26362699981462	-4.800000000000065
22.346666666666692	-3.4000000000000092
53.17414975668021	-3.399999999999885
23.89333333333343	-2.800000000000008
42.570294912617214	-7.000000000000025
27.44000000000017	-6.200000000000074
62.65412741012267	-14.000000000000053
83.18666666666957	-10.600000000000037
13.920000000000186	-0.6000000000001542
40.50666666666632	-8.200000000000117
42.88000000000005	-1.3999999999999986
27.106666666666797	-1.1999999999999957
40.30354801467411	-5.1999999999999815
73.3706666666667	-10.59999999999999
21.213333333333082	-3.400000000000002
15.23999999999944	-1.200000000000184
8.312657258562695	4.1999999999998785
43.27999999999838	-9.40000000000003
17.880000000000223	-1.4000000000001016
23.946666666666772	-4.399999999999995
20.160000000000082	1.2000000000000313
19.466666666666526	-2.0000000000000497
27.12000000000029	-3.5999999999999837
50.85021563559815	-10.200000000000099
30.25333333333174	-4.5999999999999694
36.04000000000008	-7.199999999999992
44.06666666666689	-4.9999999999999964
67.38666666666677	-18.600000000000044
19.519999999999868	-1.600000000000076
24.435414115268145	-4.400000000000073
106.69333333333623	-6.799999999999969
32.276955125387815	0.7999999999999723
25.935991725977942	-5.400000000000112
14.319999999999482	-1.600000000000044
37.160000000000025	-0.8000000000000078
21.85587766088605	-5.200000000000017
20.067409824354968	-4.400000000000265
19.39999999999725	-1.9999999999999893
16.666666666665265	-1.0
18.973333333334153	-1.2000000000000277
28.160000000000025	-0.800000000000022
36.59999999999843	-14.000000000000188
70.40114080800447	-8.400000000000265
37.466666666667265	-5.000000000000064
71.11245611522759	-6.600000000000115
22.306666666666615	-3.2000000000000206
60.91851366161427	-8.59999999999999
15.95999999999924	-0.8000000000001819
66.29874400094752	-3.0
15.21333333333439	-0.40000000000003766
22.160000000000025	-1.8000000000000078
35.69029491260676	-5.599999999999952
28.44000000000017	-0.20000000000003482
10.610464466917051	1.3999999999999915
100.01866666666785	-11.799999999999965
59.85022737702781	-1.4000000000000448
32.40231638051864	-7.000000000000021
21.0799999999997	-2.400000000000002
41.60000000000173	-7.80000000000004
64.4576023499452	-7.199999999999989
17.293333333333862	-0.8000000000000078
11.019323925229173	0.9999999999999467
15.200000000000614	-1.0000000000000604
25.93333333333362	-1.999999999999936
35.934129056453116	-9.000000000000025
36.06666666666672	-3.9999999999999822
18.786666666667884	-0.599999999999973
20.892326656535943	5.000000000000007
22.59695669412622	-1.799999999999919
58.85333333333381	-3.6000000000000263
55.56552750595006	-8.600000000000009
105.32000000000039	-8.59999999999992
47.92108832587394	-7.999999999999989
15.133333333330938	-1.0000000000001101
112.68000000000029	-7.599999999999987
56.29321867382532	-10.200000000000092
64.78666666666584	-4.600000000000012
36.89112942181407	-3.8000000000000966
42.32301223030163	-10.8000000000001
17.506666666664614	-5.200000000000088
39.55999999999949	-7.800000000000132
65.65029240173419	-0.39999999999982094
31.813333333333162	-10.400000000000038
52.596318651048136	-11.000000000000178
29.493333333333453	-5.800000000000015
29.293333333332725	-4.800000000000171
29.76000000000022	-4.7999999999999545
20.049653397026077	-5.600000000000019
40.16000000000008	-2.800000000000008
49.146666666666704	-5.399999999999995
74.17164757930851	-0.19999999999996732
64.97333333333336	-12.199999999999925
24.133333333333212	-1.9999999999999325
32.09875557329394	-4.800000000000161
18.493333333331634	-1.800000000000292
43.01184675117054	-5.0000000000000995
14.986666666666622	0.39999999999995595
20.9568925717266	-4.60000000000009
27.223627946302713	-1.5999999999999517
31.879999999999995	-5.400000000000148
14.746666666666329	-0.4000000000000128
38.517194171102005	-5.800000000000033
79.7600000000001	-6.800000000000047
34.62666666666672	-1.8000000000000185
55.626666578715685	-6.399999999999906
20.879999999999768	-1.400000000000034
16.22666666666703	-3.800000000000061
25.107484140029783	-2.3999999999998636
37.360000000000184	-4.799999999999944
28.587807687771146	-2.0000000000000284
19.373333333333278	-1.1999999999999709
43.53333333333376	-6.000000000000025
58.90666666666698	-13.800000000000008
24.56000000000006	-3.8000000000001783
24.64000000000044	-4.199999999999964
50.60386260049336	-11.999999999999947
45.467810512369965	-7.599999999999902
24.626666666666495	-3.7999999999999012
88.00000000000017	-3.9999999999999787
20.199999999999534	-1.0000000000000568
77.26354436333611	-7.600000000000204
86.2133333333336	-15.400000000000098
45.93029491222342	-8.799999999999997
22.093333333333305	-1.8000000000000007
22.810152517444862	-2.0000000000000924
12.06666666666672	-1.0000000000000497
22.704637976708455	-4.60000000000009
36.69333333333259	-5.800000000000111
11.276892571727387	0.8000000000000256
18.973333333333358	-1.1999999999999709
23.311917634063434	-2.7999999999998977
26.06666666666672	-0.9999999999999964
12.90666666666948	-0.19999999999992468
66.61333333333323	-8.40000000000008
20.546666666666567	-1.4000000000000625
108.32425702016644	-9.200000000000028
20.6133333333338	-2.4000000000000448
61.11688132919426	-5.20000000000001
18.346666666666692	-1.3999999999999986
40.38362206282011	-3.4000000000001407
29.906666666666638	-5.200000000000081
32.53333333333347	-2.0
24.916960333163956	-1.399999999999956
53.81422222222159	-6.399999999999906
69.90362665729299	-2.0
47.276960333149646	-9.200000000000063
65.38666666666734	-12.599999999999866
90.69333333333384	-10.999999999999947
85.7733333333332	-11.199999999999964
39.10666666666634	-7.2000000000001165
92.78666666666743	-12.599999999999977
99.30352763483427	-5.9999999999999645
13.866666666666106	-1.0000000000000888
62.970523463608856	-8.400000000000105
13.610220031941822	-0.2000000000000277
26.426666666666165	-2.800000000000054
15.076895517111211	3.7999999999999723
21.159999999999854	-1.8000000000000682
99.71982031237542	-6.600000000000069
29.233019063046527	-7.400000000000148
87.55689257172821	1.4000000000000128
76.613333333333	-3.40000000000024
69.02780820176383	-7.20000000000017
26.906666666666524	-4.200000000000074
63.93564995946713	-9.000000000000131
91.85333333333108	-11.600000000000112
102.84098642192691	-8.400000000000183
20.57333333333338	-2.200000000000024
43.06666666666547	-11.000000000000103
21.24394355389984	-2.000000000000309
44.31999999999999	-2.5999999999999766
82.61164757930766	-5.399999999999938
20.563189005483082	-2.4000000000002686
34.7569566940972	-6.599999999999987
21.426666666666335	-1.7999999999999545
14.722299373211968	-2.5999999999999766
28.62666666666678	2.2000000000000313
107.63618859779439	-0.40000000000000924
39.26904836587664	-10.000000000000046
26.866666666666788	-1.9999999999999964
83.5341854696781	-3.599999999999987
19.43999999999994	-1.2000000000000348
82.4522612827991	2.19999999999996
85.2054106676141	4.799999999999969
76.78666666666675	-3.599999999999987
31.55191938820667	-11.999999999999918
20.786666666667088	-2.5999999999999766
20.373333333333903	-7.199999999999957
38.53333333333285	-7.000000000000213
86.3168250740498	-6.60000000000009
39.94362575833668	-9.20000000000006
28.103622062812065	-3.0000000000000924
48.22362578127775	-2.5999999999999304
53.43999999999903	-10.1999999999999
96.97768789994018	-10.399999999999938
39.733333333332666	-7.000000000000025
66.08050815697845	-9.200000000000053
97.74666666666747	-10.399999999999952
43.89333333333332	-6.799999999999905
17.639999999999645	-0.20000000000001705
32.499352774100885	-6.799999999999937
17.14666666666824	-0.3999999999999915
21.533333333333474	-2.0
26.667483024383273	-2.2000000000000597
21.851926009833846	-2.8000000000000256
27.239999999999895	-3.2000000000000206
38.11052901813582	-8.2
54.327626976712054	-11.200000000000035
17.05333333333408	-0.5999999999999588
14.306666666667866	-0.2000000000000881
20.626666666666665	0.19999999999998153
30.16624650773349	-5.799999999999976
25.039999999999623	-4.1999999999999496
53.3341249838179	-14.999999999999993
26.00000000000017	-2.9999999999999893
29.84184141005403	-2.799999999999983
36.21333333333325	-7.400000000000002
29.853333333333353	-4.60000000000003
61.329652838693164	-4.000000000000064
43.823999999999046	-8.200000000000035
22.266666666667106	-3.0000000000000426
37.5936116410536	-2.599999999999973
25.440000000000055	-1.199999999999978
40.17858828444594	-5.799999999999997
81.06666666666678	-3.9999999999999964
37.462081627922885	-5.199999999999967
28.066666666666833	-5.000000000000092
113.14356071036099	0.7999999999999794
49.61237967079376	-12.800000000000203
35.813333333332025	-5.399999999999917
40.80114312384296	-11.399999999999853
15.399999999999523	-6.394884621840902e-14
21.991201405911283	0.20000000000005969
27.32000000000022	-2.600000000000019
24.076955125387997	-2.199999999999971
91.53333333333353	-4.999999999999876
113.10666666666646	-10.200000000000006
62.34886796924229	-13.600000000000037
51.013333333333264	-9.399999999999995
85.17564995947498	-7.20000000000022
46.89710236308747	-9.600000000000279
25.690288729111785	-7.6000000000000725
33.519999999999754	-3.5999999999999233
41.85888215623413	-6.399999999999945
19.14666666666676	-1.4000000000000163
19.999999999999773	-1.0000000000000497
28.445250967347533	-2.800000000000118
15.319999999999595	-0.6000000000000298
15.20000000000016	-2.000000000000103
27.053333333334308	-3.6000000000002395
40.39480882297369	-5.000000000000163
51.18486039688696	-13.200000000000014
27.0	-3.9999999999999254
43.522956239054	-8.999999999999986
93.51696130149503	-2.399999999999995
114.94666666666728	-8.399999999999917
67.3998853404886	-11.199999999999939
20.000000000000796	-2.9999999999999325
15.298744000947352	0.0
13.213333333334276	-0.40000000000006253
10.59789825975929	1.1999999999999247
102.53333333333273	-2.0
37.707487511489376	-13.399999999999995
31.973333333334494	-4.20000000000006
36.5333333333333	-7.000000000000082
29.546666666666738	-0.4000000000000057
76.65858506157315	-2.1999999999999176
15.519999999999925	0.39999999999995595
20.81333333333339	-4.399999999999942
26.710203370318595	-3.7999999999999545
64.10666666666714	-6.200000000000109
39.18666666666667	-6.599999999999909
14.226666666668734	-0.8000000000000185
9.210221497985458	1.7999999999999652
50.943626723354214	-0.2000000000000739
20.853333333332557	-2.600000000000051
17.730460603364463	-0.20000000000016627
22.343625758000144	-1.2000000000000597
19.719999999998663	-2.6000000000000334
17.45333333333383	-1.5999999999999908
37.61415278621871	-10.59999999999999
40.89333333333252	-6.800000000000146
20.423554831317574	-2.5999999999999908
10.046063380031569	-0.5999999999999872
36.466666666666924	-12.000000000000025
17.770221497984437	-1.9999999999999964
15.746666666668261	-0.40000000000000213
25.955414197618893	-0.9999999999999574
20.893333333333658	-1.800000000000015
83.97333333333347	-3.199999999999971
55.55192272223417	-8.000000000000018
14.799999999999159	-2.2026824808563106e-13
40.73786553713933	-7.200000000000184
77.78362824594228	-8.399999999999917
50.399999999999295	-6.000000000000135
75.56109007652287	-7.2000000000000455
28.959999999999923	-3.800000000000061
7.506666666665751	-4.199999999999967
68.46362693014214	-6.799999999999958
18.1333333333331	0.0
25.090294912615377	-1.5999999999999162
7.826666666667393	0.19999999999998508
112.42666666666594	-7.799999999999969
37.199999999999704	-5.999999999999929
13.320000000001983	-0.6000000000001542
56.2666666666662	-17.60000000000033
17.213333333330752	-0.40000000000013003
17.792686107435202	-0.5999999999999162
15.213333333333196	-0.4000000000000554
37.960000000000036	-7.799999999999994
43.38243421324819	-4.000000000000107
17.839999999999918	-1.2000000000000028
17.125990591897448	-0.20000000000000284
113.59999999999945	-11.000000000000181
15.666666666666856	-1.0000000000001243
56.079999999999586	-13.800000000000033
74.01333333333503	-11.399999999999963
36.071995822346366	-5.400000000000027
50.14666666666926	-5.399999999999984
48.11999999999955	-9.600000000000119
98.44209821466131	-11.400000000000137
16.173333333333346	-1.20000000000001
95.26400000000115	-12.400000000000073
26.226666666667143	-4.800000000000118
19.730291258738816	-5.799999999999958
36.44000000000017	-0.20000000000003482
45.89052435754263	-2.9999999999999822
23.370228850444903	-3.9999999999999964
54.48386241811363	-12.399999999999924
33.21333333333331	-8.399999999999945
38.60246968471222	-8.399999999999931
33.346666666666806	-8.399999999999949
39.817252352554874	-6.79999999999994
50.87999999999994	-5.399999999999995
58.120170034467606	-8.599999999999966
23.533333333333076	-2.0000000000000178
69.39207733428071	-2.8000000000000256
17.77333333333354	-1.1999999999999709
17.97858938929312	-7.800000000000072
75.34666666666669	-0.4000000000000128
84.48874751035225	-8.00000000000001
35.222303891671686	-4.800000000000033
16.093333333332225	-0.8000000000001251
53.11696157928236	-6.399999999999977
88.7911111111107	-10.000000000000053
41.89333333333337	-5.800000000000004
30.879999999999995	-1.4000000000000021
21.266666666666538	-4.000000000000028
20.24578944856046	-1.5999999999999588
89.39207733428083	-1.8000000000000256
27.12888399047847	-11.20000000000001
46.61868368407136	-8.600000000000183
23.946666666666715	-3.3999999999999204
27.505899234442268	2.800000000000047
103.21333333333325	-14.400000000000016
13.293333333331475	-0.8000000000000753
25.999999999999943	-3.0000000000000355
16.74666666666519	-0.39999999999997016
106.41015475210725	-1.0000000000000142
20.42666666666662	-2.7999999999999687
15.600000000000023	-1.0000000000001101
7.399808228188931	2.8000000000000185
38.040000000001214	-8.200000000000053
17.40000000000157	-0.9999999999999858
11.493141561521156	3.907985046680551e-14
15.43999999999994	-1.2000000000000348
52.43099248858118	-7.799999999999756
14.813333333332253	-0.40000000000011937
21.61333333333306	-2.4000000000000554
28.872088906627482	-6.0000000000002345
27.392077334280657	1.1999999999999744
12.392077334280657	1.1999999999999744
16.160000000000025	-0.8000000000000078
76.4203244601191	-5.999999999999876
17.160000000000025	-1.8000000000000078
39.526991127121846	-10.19999999999985
22.506666666666774	-3.2000000000001165
29.924442820096715	-8.600000000000176
80.86666666666804	-7.1999999999999815
58.59988534048921	-12.40000000000001
20.62666666666678	-1.8000000000000256
21.787417863746327	-5.800000000000015
45.14789733408418	-8.20000000000011
56.05333333333374	-6.599999999999955
23.25333333333333	-0.6000000000000334
18.180323358735677	-0.8000000000000078
38.35999999999984	-1.800000000000022
35.97858430108215	-4.800000000000203
24.04000000000036	-4.199999999999978
37.51526275209517	-5.200000000000067
22.293333333333294	-1.8000000000000007
28.983626976328082	-3.4000000000000377
18.06666666666672	-1.9999999999999964
104.87191763406099	-8.600000000000083
40.63865354747736	-5.800000000000097
13.039999999996326	-0.20000000000023732
29.876955395778396	1.7999999999998764
28.38042152258754	-11.000000000000028
59.330293390020984	-3.800000000000015
39.14362824594377	-7.200000000000006
19.11012410043486	-4.80000000000015
52.71999999999997	-3.5999999999999766
19.8235471381347	-5.400000000000077
21.599999999999227	-3.0000000000000355
48.05022885044491	-6.400000000000006
108.14666666666687	-9.399999999999888
34.43703917428343	-4.599999999999909
34.50666666666643	-4.20000000000001
26.075769964198344	-2.799999999999997
19.040000000000077	-3.200000000000081
38.683806823934674	-5.400000000000084
67.62666666666655	-6.800000000000111
59.087742848585094	-7.199999999999946
27.733333333333803	-6.000000000000195
68.50666666667439	-9.199999999999974
57.26666666666392	-10.999999999999996
23.52000000000004	-1.5999999999999304
36.548984135738465	-5.399999999999913
54.58666666666727	-9.600000000000016
19.930292425019047	-1.8000000000003098
13.479999999999109	-0.4000000000000732
20.987590429478814	0.6000000000000867
58.85028857228548	-0.399999999999892
31.106666666666115	-3.2000000000001165
17.439999999999998	-2.1999999999999744
13.067417863746073	0.7999999999999723
57.009602512119045	-6.400000000000077
16.373333333334017	-2.1999999999999744
14.112077334280627	-1.4000000000000092
22.800000000000182	-4.000000000000085
7.205410667613933	2.7999999999999687
51.49022885044462	-5.599999999999987
19.346666666666692	-1.3999999999999986
13.69333333333384	0.19999999999997797
110.51999999999953	-8.600000000000126
14.786666666667998	-1.6000000000000867
96.53333333333399	-3.9999999999999716
46.32649896757755	-10.40000000000002
20.613333333333173	-2.3999999999999453
104.7735023667841	-3.799999999999848
14.533333333333417	0.0
27.427486038040684	-7.000000000000014
14.266666666666879	-8.171241461241152e-14
20.59999999999991	-5.000000000000071
12.41333333333489	-0.40000000000011227
43.63733333333391	-8.599999999999937
38.28633627668626	-5.999999999999872
27.463626907414437	-8.79999999999999
23.039999999998486	-5.199999999999925
114.93333333333226	-7.000000000000064
44.5333333333333	1.0658141036401503e-14
41.8236269994311	-13.600000000000037
57.14666666666642	-8.399999999999974
37.32000000000011	-5.5999999999999766
63.57565390967943	-0.1999999999999602
20.26666666666563	-0.9999999999999964
14.236188597794467	-0.4000000000000661
53.25333333333083	-11.600000000000037
17.43999999999994	-1.2000000000000028
23.47192161765679	-4.599999999999959
19.77333333333354	-2.200000000000024
30.978730055454548	-14.400000000000098
49.160000000000025	-1.800000000000022
92.92085213634499	-3.2000000000000313
57.210293666476446	-3.199999999999953
13.813333333333333	-0.40000000000001634
19.973333333333414	-2.199999999999971
87.55192169714405	-5.999999999999979
36.813333333332935	-6.400000000000208
107.7884155529191	-0.40000000000009805
16.880000000000337	-1.4000000000000092
25.787518803012063	-8.199999999999974
19.06666666666655	3.552713678800501e-15
44.77422222222219	-8.200000000000099
26.533333333333303	-2.999999999999851
30.90666666666607	-4.20000000000001
20.25333333333333	-1.6000000000000334
30.90026482328733	-8.400000000000002
29.160000000000025	-0.8000000000000078
37.8369590916775	-3.9999999999999574
31.34112424296461	-4.7999999999999154
22.293333333333067	-3.800000000000008
33.36184500292461	-10.400000000000045
16.205410667614046	1.8000000000000256
94.10666666666862	-9.200000000000035
34.77333333333445	-5.199999999999996
15.333333333334508	8.171241461241152e-14
17.1733333333367	-1.1999999999999176
15.906666666665501	-0.20000000000009166
60.06666666666672	-0.9999999999999964
44.26666666666779	-9.999999999999869
27.773333333334108	-5.200000000000021
28.628927202893806	-3.8000000000001
13.91999999999939	-0.600000000000037
52.493333333333	-8.800000000000022
71.77333333333365	-12.200000000000163
92.98362699942231	-5.399999999999935
62.61333333333323	-7.400000000000027
64.0052482371683	-10.0
24.40000000000009	1.0000000000000355
98.8666666666669	-8.799999999999965
16.65333333333365	-0.6000000000001577
16.205410667613933	2.7999999999999687
95.53029357371565	0.20000000000000284
34.67999999999893	-5.399999999999974
43.48114171870213	-7.799999999999972
27.120000000000232	-3.6000000000000263
40.930213804369146	-7.6000000000000725
89.72000000000065	-5.5999999999999694
37.60109007652295	-5.3999999999999275
39.18666666666712	-2.6000000000000085
41.26851102671094	-6.600000000000087
28.21866666666847	-7.200000000000056
101.26666666667029	-8.999999999999947
13.813333333332139	-0.40000000000016556
87.48541066761396	-5.599999999999991
36.102216902338796	-8.400000000000183
19.373333333333164	-2.200000000000067
33.11207733428063	5.600000000000051
44.302216541491475	-11.400000000000169
106.25333333333435	-10.40000000000001
67.69321867382257	-9.800000000000075
50.60000000000002	-7.000000000000181
43.36017445294465	-7.600000000000303
22.17333333333329	-2.200000000000017
21.26354442075376	-3.600000000000197
59.8773333333354	-8.799999999999862
15.920000000000186	-1.6000000000000725
15.146666666668125	-0.4000000000001158
6.138744000946872	2.7999999999999154
26.90666666666681	-4.20000000000001
19.306666666666274	-2.1999999999999673
36.959999999999866	-4.800000000000054
13.813333333334526	-0.40000000000002345
15.74759163607439	0.7999999999997911
14.559999999998126	1.1999999999999211
13.487069838561638	0.8000000000000256
36.0	-10.000000000000135
38.024137920083945	-10.20000000000017
105.64000000000453	-9.199999999999974
22.82666666666688	-2.800000000000054
20.52385291024882	-6.60000000000003
31.392077334280714	-2.8000000000000256
17.253333333333444	-1.5999999999999908
18.507487236019756	-2.40000000000002
12.386666666665292	-0.6000000000002075
37.75999999999931	-11.800000000000008
45.39882043162481	-2.399999999999885
19.06666666666672	-1.9999999999999964
48.43696033317417	-9.000000000000139
114.11999999999989	-7.600000000000129
33.34498091264072	-5.400000000000098
16.373333333332198	0.800000000000022
55.15733333333367	-18.20000000000006
26.29333333333318	-2.800000000000047
15.413333333333753	-0.40000000000006253
99.96444444444387	-13.59999999999999
19.60000000000008	-2.9999999999999893
16.066666666666606	-0.9999999999999822
41.46666666666704	-8.999999999999915
24.706666666666536	-2.199999999999971
29.77875557331265	-3.2000000000001805
39.30362810802899	0.9999999999999574
31.25333333333208	-4.600000000000215
41.75626724774065	-4.800000000000235
70.37022885044462	3.552713678800501e-15
16.48000000000036	0.6000000000000085
16.20910199942591	-0.8000000000000504
23.19999999999959	-2.0
14.530286145185528	-0.8000000000001215
43.86984428504161	-5.600000000000051
77.58362813137967	-7.400000000000194
60.3866666666662	-6.600000000000115
63.140609798485116	-7.599999999999987
77.37333333333322	-7.600000000000051
14.999999999998863	-8.526512829121202e-14
19.743556298860653	-4.200000000000035
12.467646038403359	-2.2026824808563106e-13
29.253333333333558	-3.6000000000000227
114.15058272078693	-7.599999999999881
28.11111111111211	-11.799999999999933
20.679999999999495	-3.3999999999999986
45.05333333333249	-8.600000000000062
40.18666666666627	-7.6000000000001755
16.266666666668584	-1.999999999999961
63.61866666667049	-14.199999999999925
27.426666666666506	-3.8000000000000114
55.076597841049306	-11.199999999999978
22.876960332783824	-2.20000000000001
85.29874400094724	2.0
25.293333333333123	-3.7999999999999865
69.50850904991046	-4.799999999999912
56.493333333336295	-7.7999999999998835
59.27656208938981	-9.1999999999999
37.38666666666671	-4.599999999999987
64.45852314499211	-5.200000000000017
13.413333333333298	-0.4000000000000661
7.521652202869859	-0.8000000000001037
55.51377777777816	-11.399999999999999
31.506666666665637	-5.200000000000195
15.636960333148409	-3.0
27.666666666666686	-5.000000000000043
7.1856610504487435	-0.8000000000001606
19.906666666666467	-2.20000000000001
18.777776153430636	-0.20000000000000995
68.11733333333359	-16.000000000000004
13.186666666668089	-0.6000000000001506
43.38399999999808	-8.999999999999957
39.921398187818	-8.4000000000003
50.59695881659559	-4.800000000000001
36.04000000000008	-4.19999999999996
16.706666666665797	-0.20000000000000995
25.733333333332894	-4.000000000000071
40.093333333333135	-7.80000000000015
75.83999999999935	-12.59999999999999
19.25333333333333	-1.6000000000000334
35.400000000000546	-14.999999999999915
12.650280285781946	-1.4000000000000021
17.18666666666593	0.39999999999978897
13.594949680114269	0.19999999999983586
88.39207733428071	0.19999999999997442
16.330294820973222	0.1999999999999389
48.06666666666672	-0.9999999999999964
66.01947827815093	-5.999999999999893
95.45333333333315	-2.5999999999999233
37.12965277164176	-4.999999999999822
81.5733333333327	-5.199999999999957
51.497252352555165	-13.199999999999935
20.919999999999163	-2.599999999999934
18.786666666667315	-1.599999999999934
28.363480090625217	-4.399999999999892
34.4133333333325	-7.399999999999963
52.26644367691313	-8.399999999999903
19.360000000000355	-0.8000000000000647
22.856871633688456	-6.20000000000012
78.16444444444664	-10.59999999999999
73.97766311826865	-9.199999999999974
18.173333333333403	-1.2000000000001236
31.786666666665724	-6.60000000000009
30.560000000000286	-5.799999999999912
57.29860949142255	-5.200000000000028
15.079999999999131	-3.400000000000052
30.71695539613927	-2.3999999999999417
34.400000000002365	-4.999999999999961
21.999999999999886	-2.000000000000089
18.146666666666476	-1.400000000000066
72.02666666666676	-7.799999999999944
60.41094167697668	-13.59999999999999
32.7199999999998	-2.6000000000000227
102.77333333333422	-9.199999999999996
21.893333333333146	-2.800000000000061
39.49021567191835	-5.399999999999984
11.666666666666174	-6.394884621840902e-14
14.959999999998331	-0.7999999999999261
25.373333333333278	-4.200000000000063
35.759999999999536	-3.800000000000118
34.00109183076745	-3.400000000000091
88.33333333333326	-1.0000000000000568
45.39999999999998	-9.999999999999869
110.46473105499194	-1.800000000000054
30.657776153429836	-4.600000000000161
50.573333333333494	-0.20000000000003126
31.66666666666663	-6.0000000000000036
30.533333333333417	-1.0
15.040000000000646	-1.2000000000000064
30.933333333333508	-5.999999999999989
23.04000000000002	-3.19999999999996
31.06666666666672	-0.9999999999999964
22.626666666666722	-0.8000000000000256
31.160819652848204	-6.000000000000018
20.57333333333372	-4.199999999999907
34.83719013024847	-4.399999999999984
15.346666666665897	-0.4000000000001158
27.693333333332816	-3.8000000000000824
46.973333333333414	-2.199999999999971
109.75192246866823	-10.000000000000032
29.426666666667074	-4.799999999999912
76.16000000000008	-1.800000000000022
46.254185469678475	-4.199999999999971
18.960000000000207	-0.7999999999999616
20.32425702016627	-3.200000000000024
18.146666666666874	-0.3999999999999986
33.09333333333484	-4.800000000000026
59.09029242500969	-9.600000000000005
26.693333333333612	-4.800000000000001
59.23696031004556	-12.000000000000178
35.81333333333305	-4.400000000000233
18.773333333333312	-1.200000000000081
21.130221497984508	-4.800000000000026
8.219397868008627	-2.80000000000004
49.94666666666626	-6.399999999999931
101.49478472290116	-7.599999999999987
24.636961301494352	-3.999999999999986
17.34666666666635	-0.40000000000003055
47.54666666666674	-0.4000000000000057
7.944000000001438	-3.800000000000086
29.466666666666924	-4.999999999999925
43.907807459866376	-10.600000000000115
25.15695512538781	-1.5999999999999872
32.46362179205477	-5.799999999999962
29.079999999999586	-4.400000000000034
110.5066666666678	-8.199999999999967
12.720000000000141	-0.6000000000001009
40.73029244791405	-11.799999999999866
18.253333333333387	0.40000000000006963
26.11982031237619	-3.5999999999999304
24.733333333333576	-2.999999999999993
21.0	-3.0000000000000036
16.14666666666335	-0.40000000000009095
16.146666666666306	-0.4000000000000199
52.17029359718663	-9.000000000000036
50.9733333333333	-3.200000000000017
20.373333333333107	-1.200000000000081
28.06666666666672	-4.999999999999936
111.57333333333315	-6.200000000000021
45.67928702498523	-7.400000000000087
18.45333333333349	-1.600000000000005
15.06666666666689	-1.0
45.64000000000033	-9.200000000000045
44.04649927934804	-10.000000000000107
45.06666666666672	-1.9999999999999964
32.97852314499153	-12.800000000000061
54.28762699983372	-8.999999999999996
16.213333333332343	-0.40000000000011937
13.227417863745131	0.9999999999999432
17.26666666666665	-1.0000000000000462
43.83541630284242	-5.4000000000001975
16.359999999999957	-0.800000000000022
49.03541630282609	-5.399999999999963
29.2337777777783	-11.000000000000021
28.70362699981615	-13.00000000000015
17.506666666667797	-2.1999999999999282
18.316955396270373	-2.4000000000000092
98.46362575836929	-2.79999999999999
14.640000000000327	-1.2000000000000313
29.408345260799706	-8.200000000000138
22.320000000000164	-2.5999999999999766
51.54362575796722	-5.200000000000017
14.873254203527608	-2.200000000000074
16.346666666666863	-0.40000000000000924
22.86379522324023	-4.2000000000000455
4.925957151880539	-0.8000000000000078
55.95999999999998	-5.8000000000000504
98.11999999999989	-11.600000000000108
46.8277584974353	-12.20000000000022
34.01333333333298	-5.399999999999974
61.205410667614046	-0.19999999999997442
28.475550562664807	-5.600000000000037
50.69028995644362	-8.599999999999927
18.440000000000055	-0.19999999999997797
12.435413868243927	-0.400000000000059
49.30666666666582	-10.20000000000011
31.90666666666641	-6.2000000000001485
17.359999999999957	-0.800000000000054
74.08353689358808	-9.999999999999883
23.760000000000673	-0.8000000000001322
48.18666666666502	-6.600000000000129
30.48000000000019	-4.399999999999988
15.399999999998727	-3.0000000000000426
15.493333333333112	-1.8000000000000185
99.17333333333602	-9.199999999999982
66.87988534048941	-9.599999999999927
27.74666666666667	-3.399999999999938
37.54032034143336	-4.599999999999952
26.226666666666745	-4.7999999999999545
70.14408979016525	-11.799999999999908
58.2266666666668	-18.80000000000003
40.13333333333276	-7.000000000000085
12.943613287748917	-1.199999999999985
12.435377759952075	-1.3999999999999524
12.063628246074131	-0.8000000000000185
19.06362799360113	-3.8000000000000256
17.54355629886038	-2.200000000000035
9.09761452059763	-1.2000000000002338
110.42666666666594	-8.799999999999955
30.236959091678727	-5.000000000000018
34.83999999999912	-5.200000000000067
90.10631669712552	-9.599999999999909
46.33286886563121	-7.59999999999993
25.559999999999945	-3.799999999999784
79.23696033315753	-0.9999999999998721
16.77333333333354	-2.200000000000067
17.89333333333434	-0.799999999999983
26.83999999999986	-7.199999999999957
30.348010230676607	-7.399999999999945
51.07689551711121	0.7999999999999723
20.34666666666658	-1.4000000000000625
19.922544327552487	-4.200000000000099
14.853333333335627	-0.600000000000037
17.453333333333774	-0.6000000000000334
97.23918007799443	-0.8000000000000149
65.25333333333333	-1.6000000000000334
83.56692899965071	-5.400000000000055
15.733333333332212	-1.0302869668521453e-13
18.916960332954773	-2.3999999999998956
25.266666666668243	-8.999999999999922
20.919999999999504	-2.59999999999998
21.146666666666306	-0.4000000000000554
110.49333333333368	-7.799999999999898
20.57724918023257	-0.6000000000001364
24.9200000000003	-2.6000000000001293
84.2783142459732	-3.4000000000001656
59.87695539615265	-10.200000000000156
42.26594214462159	-6.800000000000033
70.57333333333298	-2.2000000000000206
50.577777777780625	-9.800000000000022
19.159999999999968	-1.8000000000000718
32.720000000000084	-1.5999999999999908
18.574084530413074	-1.3999999999999488
39.50362785889649	-1.0000000000000355
13.39999999999975	-1.5631940186722204e-13
24.839999999999463	-4.200000000000021
21.439999999999657	-3.2000000000000206
31.42033199847583	-13.399999999999988
54.18666666666513	-8.600000000000119
89.82666666666762	-8.800000000000107
13.13333333333344	-1.0000000000000107
27.65333333333274	-2.600000000000122
20.813333333333105	-2.3999999999999915
37.686997283724054	-5.400000000000148
9.920000000000186	-0.5999999999999588
21.786666666666292	-1.6000000000000298
15.066666666665697	-1.0000000000000497
40.34362824594541	-11.20000000000001
19.78666666666868	-1.6000000000000512
83.34850807672774	-4.000000000000217
30.978606736237793	-4.599999999999966
20.59696119222997	-1.8000000000000007
16.086926514339154	0.0
16.226666666665665	-0.800000000000086
69.24000000000035	-10.199999999999939
15.26666666666631	-4.263256414560601e-14
104.57333333333236	-10.200000000000014
83.84959769182592	-8.600000000000012
52.1599999999994	-5.800000000000146
80.81912278189554	0.19999999999985363
30.303622062445243	-4.0000000000000355
57.75999999999965	-5.800000000000004
21.693333333333612	-3.8000000000000114
36.476955125387974	-0.19999999999997087
24.533333333333417	0.0
16.84075119707927	4.599999999999991
11.747880712914593	-1.2000000000000526
20.799999999999386	-1.9999999999999396
25.106666666667138	-3.2000000000000703
9.290292332061881	-0.6000000000000902
27.396955420018003	-4.800000000000093
24.853333333334263	-3.6000000000000796
38.38446272236786	-8.80000000000003
72.29874400094718	4.0
21.893333333333203	-1.800000000000061
96.36231750469972	-1.8000000000000824
27.39999999999975	-4.999999999999961
13.533333333333417	0.0
99.84704193919163	-9.200000000000035
29.73333333333295	-5.999999999999968
31.6415626840801	-6.5999999999999694
21.81333333333373	-3.3999999999999595
43.023628245971395	-6.60000000000003
14.17333333333363	-1.2000000000000277
32.45333333333372	-3.6000000000000334
54.00675460380933	-10.400000000000084
17.640000000000327	-2.200000000000095
35.28874410013998	-7.000000000000146
40.506666666667	-16.000000000000014
42.86666666666656	-5.000000000000028
20.266666666666367	-1.0000000000000426
37.030205514750946	-6.399999999999981
22.786666666666065	-1.6000000000001826
37.49621763174571	-7.800000000000054
29.10666666666657	-5.2000000000000135
53.39207733428066	0.19999999999997442
19.87696144152767	-3.2000000000000774
57.026666666668575	-10.800000000000026
49.99696157930941	-6.80000000000031
32.97333333333347	-6.200000000000067
22.17022737702814	-5.999999999999982
69.71999999999963	-1.6000000000000085
57.5983119946676	-9.399999999999963
20.160000000000025	-1.8000000000000078
51.20699209213717	-11.200000000000038
16.479999999998313	-0.39999999999984226
51.2607171468901	-9.200000000000166
28.19696033314358	-3.799999999999791
33.84000000000049	-7.19999999999996
29.504980912641543	-3.2000000000000206
36.01874400094738	-1.5999999999999908
14.266666666666424	0.999999999999897
78.65333333333257	-5.5999999999999694
113.82413792008515	-7.19999999999996
26.773333333333255	-4.19999999999996
14.706666666666933	-1.2000000000000846
41.85066666666728	-7.000000000000018
21.30362548326218	-2.0000000000000355
13.792666233487012	-4.399999999999871
13.54666666666617	-0.400000000000059
26.693333333333953	-6.800000000000065
14.257776153430996	0.3999999999999133
22.413333333336027	-2.400000000000002
14.759999999999991	-0.7999999999999652
12.34672918566821	2.200000000000042
58.81333333333362	-7.3999999999999275
18.400218052658374	-3.8000000000000362
18.533333333333303	-0.9999999999999787
13.485410667614019	4.399999999999963
108.83695512538799	-1.9999999999999964
19.986666666666565	-1.6000000000000796
47.706666666666706	-7.199999999999921
10.559999999998922	-0.8000000000000576
93.58666666666727	-9.600000000000097
44.49333333333283	-6.800000000000004
17.746666666667124	-4.399999999999945
33.946666666666886	-6.399999999999995
27.268984136078075	-3.9999999999998685
13.30666666666582	-1.200000000000081
15.78961250999589	-4.400000000000016
34.32946972869286	-4.400000000000151
12.226666666666915	0.19999999999992468
17.75345905769268	-0.7999999999999616
16.58666666666477	-1.6000000000000831
34.54584674466014	-3.000000000000039
64.74666666666656	-5.399999999999999
67.24542305234922	-7.200000000000006
34.8905690242276	-7.200000000000127
32.91999999999973	-3.59999999999998
16.026666666666642	-0.8000000000000114
16.31120373944134	-4.399999999999942
14.760000000000787	-0.8000000000000149
23.386666666666542	-2.6000000000001435
20.106666666666	-1.1999999999999957
17.639999999999873	-0.20000000000003482
33.19695787845228	-7.799999999999976
23.81333333333305	-3.3999999999999915
33.91366461905329	-9.200000000000067
16.77333333333479	-2.1999999999999
47.08000000000072	-6.399999999999867
70.09461551163417	-8.999999999999947
28.263554831317947	-6.799999999999965
62.13333333333139	-5.999999999999876
34.64000000000067	-3.2000000000000526
60.396136395358894	-4.400000000000052
13.413333333333071	-0.40000000000011937
29.226666666666688	-2.8000000000000114
20.575653986546172	-3.199999999999939
19.586666666666474	-1.5999999999999837
16.610210683752825	-4.263256414560601e-14
18.586666666667043	-1.6000000000000192
40.133333333332644	-8.000000000000085
22.06666666666655	3.552713678800501e-15
82.2185292510988	-0.9999999999999858
20.11695539577886	-1.399999999999988
14.113815591843036	-4.000000000000092
51.392077334280714	6.200000000000031
33.9733333333333	-1.200000000000017
11.18025984767229	2.1999999999999247
30.146666666667215	-4.400000000000002
26.400000000000034	-3.9999999999999893
15.50666666666757	0.7999999999999687
9.694985536202807	1.9999999999999893
27.666666666665492	-4.000000000000071
19.25333333333299	-0.6000000000000512
18.14419445949534	2.1316282072803006e-14
51.446102837605736	-6.400000000000006
16.160000000000025	-0.800000000000022
39.37858913533455	-7.799999999999944
24.800000000000068	-3.00000000000011
17.844365075901464	1.4000000000000838
28.0	-3.0000000000000355
19.100330486300663	-0.7999999999999616
38.042666666663536	-8.399999999999963
18.066666666669676	-0.9999999999999858
34.2666666666662	-5.000000000000188
63.160000000000025	-1.800000000000022
21.986666666666565	-1.6000000000000796
62.39051272411359	-12.000000000000053
22.886990661103823	-3.9999999999999893
18.596958506261274	-7.8000000000000185
13.293333333333067	-0.8000000000000718
53.47999999999956	-6.400000000000176
50.876860968163214	-8.200000000000202
25.103628131378628	-2.0000000000000853
15.119999999999777	0.40000000000001634
19.27999999999986	-3.3999999999998813
38.84525373817428	1.1999999999999673
33.186666666667634	-4.5999999999999694
42.18148229645669	-7.999999999999925
23.00736830806079	-5.800000000000022
30.6666666666664	-5.000000000000135
25.693333333332873	-2.800000000000079
68.58192855136144	-6.19999999999996
37.41128957157082	-5.800000000000004
88.70666666666898	-10.199999999999925
35.34666666666652	-2.3999999999999986
40.679285989095774	-3.4000000000001407
52.57690062674237	-11.000000000000142
62.916960309651245	-3.4000000000000874
107.65333333333092	-13.600000000000094
28.253333333333103	-4.5999999999999766
113.46893234693346	-5.000000000000032
84.27689551711137	-2.199999999999971
25.8240107730619	-4.200000000000003
25.413333333333185	-2.3999999999999453
104.75687958042715	-4.200000000000138
92.58400000000324	-6.999999999999936
22.93333333333362	-4.999999999999936
42.01333333333281	-5.399999999999988
34.18775499254025	-5.999999999999972
31.10666666666657	-4.199999999999882
112.24000000000228	-10.200000000000035
73.34655200715974	-8.600000000000037
23.08000000000004	-4.3999999999999915
114.36232087555481	-5.799999999999962
20.986666666666565	-2.6000000000000085
23.373333333333107	-2.200000000000056
18.280000000000314	-2.399999999999963
46.44353989020817	-7.799999999999994
84.90362183746805	4.000000000000057
17.253333333330716	-0.6000000000000902
25.370228850444903	-3.9999999999999964
24.133333333332985	-1.9999999999998792
56.90666666666755	-9.1999999999999
24.146666666665396	-3.3999999999999453
31.850292424667032	-7.4000000000000945
74.05333333333272	-6.599999999999941
24.533333333333417	-1.0
29.556188597793493	-7.9999999999999964
77.91999999999996	-8.599999999999927
63.42964831876452	-12.0
26.773333333332914	-4.200000000000006
25.89333333333326	-2.8000000000000185
21.65935277410165	-1.5999999999999837
27.519999999999925	-3.60000000000003
32.253333333333444	-2.599999999999987
14.626666666666722	0.19999999999997442
16.26748191391482	-1.2000000000002906
13.298744000947067	5.0
26.835549974503806	-11.400000000000045
25.083734444967376	-0.6000000000000583
52.783562183778145	-1.4000000000000057
25.472731464893513	-6.400000000000119
60.29874400094752	-4.0
11.133333333332644	-1.1368683772161603e-13
56.42666666666753	-17.80000000000004
56.58666666666579	-6.6000000000000725
74.89318839035798	-8.599999999999863
27.373333333332653	-7.1999999999999105
15.533333333333417	-1.0
20.342855264460468	-1.5999999999999908
16.682381979817592	-1.40000000000029
28.23999999999944	-3.2000000000000703
67.72814310511569	-6.000000000000021
46.9733333333333	-2.200000000000017
24.953656752555162	-4.000000000000135
20.592946504375504	-1.2000000000000988
30.86666666666656	-5.999999999999986
53.50008798521992	-9.799999999999962
14.386666666666883	-0.600000000000044
32.053333333334876	-5.599999999999834
80.37333333333311	-9.59999999999999
56.33321867382324	-9.599999999999927
21.506666666667	-2.20000000000017
16.33333333333269	-1.0
19.397191007903757	-1.200000000000209
79.67999999999984	-13.399999999999952
46.446655693106436	-7.399999999999952
90.38666666666802	-15.599999999999923
38.5036242926908	-11.000000000000007
21.77933187804149	-5.0000000000002025
14.306666666667411	-0.19999999999991758
63.146666666665396	-13.39999999999991
14.173333333333176	-0.20000000000009877
9.257284175724635	3.599999999999966
12.90666666666641	-1.2000000000001059
24.22559309564963	-1.600000000000147
81.98356218377796	-8.399999999999949
19.06666666666638	-2.000000000000078
41.23191944579514	-0.3999999999999204
44.392077334280714	-0.8000000000000256
26.22666666666663	-3.800000000000008
50.45718121250218	-11.999999999999972
46.013333333333094	-7.399999999999999
25.34111437723857	-7.800000000000001
26.810293643123032	-8.200000000000063
14.453333333332466	-0.600000000000044
100.59893451448477	-4.200000000000024
28.826666666666597	-7.800000000000079
17.296289572385945	0.7999999999999119
25.543626999824824	-3.200000000000017
31.9733333333333	-1.200000000000017
32.173333333333176	-5.200000000000067
41.693333333333555	-3.79999999999999
15.93183952306822	-1.6000000000000085
64.17333333333318	-13.199999999999957
24.640000000000327	-3.199999999999907
15.533333333332394	-1.3855583347321954e-13
24.746666666666385	-3.4000000000000448
85.27999999999992	-5.400000000000045
60.74298768973699	-2.400000000000013
64.56000000000006	-8.79999999999994
11.293333333333862	-2.7999999999999545
12.66456679566511	-0.4000000000000057
69.1466666666671	-9.39999999999998
53.405548822900755	-4.79999999999999
28.599999999999795	-4.999999999999925
52.214896017414276	-1.8000000000000682
23.435039937324518	-4.200000000000031
14.626666666666665	-0.8000000000000185
16.839999999999918	-1.200000000000081
10.258666666667978	-6.400000000000059
19.343556298860392	-1.2000000000000348
18.759999999998172	-0.800000000000054
20.426666666667074	-2.7999999999999154
[truncated: 1,382 more rows]
