# Supplementary material for: Intelligent driving intelligence test for autonomous vehicles with naturalistic and adversarial environment
Source: Nat Commun. 2021 Feb 2;12:748. doi: 10.1038/s41467-021-21007-8 (PMC7854639; doi:10.1038/s41467-021-21007-8)
Supplement: Supplementary file 7 — Source Data [file 41467_2021_21007_MOESM7_ESM.zip › Fig7/Fig7A/NADE_accident_rate.csv]

Number_of_test	Accident_rate	Confidence_interval_low	Confidence_interval_high
0.0	0.0
100.0	7.063474619699584e-07	-4.5549072273929516e-07	1.868185646679212e-06
200.0	3.5493081422371046e-07	-2.2887842286899907e-07	9.3874005131642e-07
300.0	2.399582005691891e-07	-1.4990842092390106e-07	6.298248220622793e-07
400.0	1.8011825030255843e-07	-1.125278043485514e-07	4.7276430495366826e-07
500.0	1.441665037351815e-07	-9.006861965097299e-08	3.78401627121336e-07
600.0	1.2560919015005466e-07	-6.984165430445695e-08	3.210600346045663e-07
700.0	1.0995587047062474e-07	-5.765138861220011e-08	2.775631295534496e-07
800.0	9.622854581761291e-08	-5.0456111944720335e-08	2.4291320357994617e-07
900.0	8.770082555578997e-08	-4.274892258880561e-08	2.1815057370038554e-07
1000.0	8.192805334962763e-08	-3.5537230177698125e-08	1.993933368769534e-07
1100.0	7.64793138533099e-08	-3.036539873990608e-08	1.8332402644652588e-07
1200.0	7.01113443401284e-08	-2.783848747625413e-08	1.6806117615651092e-07
1300.0	6.583724842355504e-08	-2.4601825539565954e-08	1.56276322386676e-07
1400.0	6.222892701074862e-08	-2.1773459125170668e-08	1.462313131466679e-07
1500.0	5.8083095764196406e-08	-2.0323766548698608e-08	1.364899580770914e-07
1600.0	5.732275165701107e-08	-1.6247161605466392e-08	1.3089266491948852e-07
1700.0	5.840589855328306e-08	-1.102925551115508e-08	1.2784105261772119e-07
1800.0	5.8235818445579724e-08	-7.498668605283166e-09	1.239703054964426e-07
1900.0	5.581613561189565e-08	-6.46967292256926e-09	1.1810194414636056e-07
2000.0	5.3026723537338144e-08	-6.147263490891946e-09	1.1220071056556823e-07
2100.0	5.225562749083313e-08	-4.174352433643508e-09	1.0868560741530977e-07
2200.0	5.57368586229167e-08	1.4312417543049968e-09	1.100424754915284e-07
2300.0	5.6963487294051966e-08	4.863086472360605e-09	1.0906388811574333e-07
2400.0	5.4590997194341345e-08	4.6595322581301935e-09	1.045224621305525e-07
2500.0	5.2408230413280116e-08	4.472333456878288e-09	1.0034412736968194e-07
2600.0	5.039330421515324e-08	4.299595021118826e-09	9.648701340918766e-08
2700.0	4.8527580647323676e-08	4.139707876830956e-09	9.29154534178164e-08
2800.0	4.7541885510038986e-08	4.721261508981324e-09	9.036250951109666e-08
2900.0	4.775564619184531e-08	6.374160440952653e-09	8.913713194273797e-08
3000.0	4.704400463944081e-08	7.032450193074845e-09	8.705555908580678e-08
3100.0	4.6256377883417855e-08	7.51669662184801e-09	8.499605914498769e-08
3200.0	4.53844530396033e-08	7.843208342045278e-09	8.292569773716131e-08
3300.0	4.471421407036846e-08	8.291982043907217e-09	8.11364460968297e-08
3400.0	4.3399476814550514e-08	8.047687230438255e-09	7.875126639866278e-08
3500.0	4.2159845942955235e-08	7.817375045044881e-09	7.650231684086558e-08
3600.0	4.1290201611547e-08	7.897619624447052e-09	7.468278359864694e-08
3700.0	4.090048944886086e-08	8.39927556342375e-09	7.340170333429797e-08
3800.0	4.0076758646175314e-08	8.427750116151683e-09	7.172576717619894e-08
3900.0	4.040996086323122e-08	9.528642160139636e-09	7.129127956632279e-08
4000.0	4.004475555194e-08	9.916823467692724e-09	7.017268763618727e-08
4100.0	3.9068292358769067e-08	9.674670071179245e-09	6.846191464635889e-08
4200.0	3.98133685970801e-08	1.1026607768009121e-08	6.860012942615107e-08
4300.0	7.780404551783832e-08	1.3306791421814875e-08	1.4230129961386177e-07
4400.0	7.603617354515398e-08	1.3003943931968362e-08	1.390684031583396e-07
4500.0	7.434692518048277e-08	1.271464362657242e-08	1.359792067343931e-07
4600.0	7.315126753233086e-08	1.2854435492135731e-08	1.33448099572526e-07
4700.0	7.193630170368317e-08	1.2919272209670902e-08	1.3095333119769543e-07
4800.0	7.168146573799541e-08	1.3880832696595459e-08	1.2948209877939536e-07
4900.0	7.069695838985116e-08	1.40701759420211e-08	1.2732374083768122e-07
5000.0	6.928330195334144e-08	1.3788464420504696e-08	1.2477813948617818e-07
5100.0	6.841889789665871e-08	1.4005901972473284e-08	1.2283189382084415e-07
5200.0	6.791215410059927e-08	1.4529076491458695e-08	1.2129523170973983e-07
5300.0	6.663103442316861e-08	1.425467370147182e-08	1.190073951448654e-07
5400.0	6.539735483747765e-08	1.399044376611822e-08	1.1680426590883708e-07
5500.0	2.82325665342324e-07	-7.995899591476047e-08	6.446103265994085e-07
5600.0	2.791924159423667e-07	-7.663154601762434e-08	6.350163779023577e-07
5700.0	2.742951625492362e-07	-7.528773320529751e-08	6.238780583037699e-07
5800.0	2.704263052871048e-07	-7.313327856836599e-08	6.139858891425756e-07
5900.0	2.6584358531952125e-07	-7.189427520709451e-08	6.03581445846137e-07
6000.0	2.614135972288777e-07	-7.069655413816432e-08	5.935237485959197e-07
6100.0	2.57128830842566e-07	-6.953808594678798e-08	5.8379574763192e-07
6200.0	2.545178063086853e-07	-6.688682948149198e-08	5.759224420988626e-07
6300.0	2.5072189463184634e-07	-6.55823425666209e-08	5.670261318303136e-07
6400.0	2.4706574396263713e-07	-6.42974898980885e-08	5.584289778233628e-07
6500.0	2.4350733808995677e-07	-6.306686672721845e-08	5.50081542907132e-07
6600.0	2.4011293727533813e-07	-6.181744904444855e-08	5.420433235951248e-07
6700.0	2.3652969690411981e-07	-6.089517734226187e-08	5.339545711505015e-07
6800.0	2.3305183045941877e-07	-6.000002036068222e-08	5.261036812795198e-07
6900.0	3.1282892700868103e-07	-6.704273668444378e-09	6.323621276858064e-07
7000.0	3.084824549698209e-07	-6.487174786045377e-09	6.234520847256871e-07
7100.0	3.048452867926887e-07	-5.690184639242662e-09	6.153807582246202e-07
7200.0	3.006119124447831e-07	-5.611646612652099e-09	6.068354715022182e-07
7300.0	2.967353125802226e-07	-5.29452037930559e-09	5.987651455397508e-07
7400.0	2.927259177338475e-07	-5.22342683188914e-09	5.906752622995841e-07
7500.0	3.826289547509837e-07	6.356978530543621e-08	7.016881241965312e-07
7600.0	3.777860266761684e-07	6.292357829921851e-08	6.926484750531182e-07
7700.0	3.742639208643553e-07	6.348154640249601e-08	6.850462953262145e-07
7800.0	3.696331090588413e-07	6.283381357915507e-08	6.764324045385276e-07
7900.0	3.6495480113504886e-07	6.203783011215982e-08	6.678717721579378e-07
8000.0	3.603934362914662e-07	6.126176150665264e-08	6.595251110762797e-07
8100.0	3.5594478184794084e-07	6.0504967666217e-08	6.513845960296646e-07
8200.0	3.516045211254931e-07	5.976654918307679e-08	6.434424930679094e-07
8300.0	3.483614794349808e-07	6.003573375469257e-08	6.36687225115269e-07
8400.0	3.4473778087868296e-07	5.98429329555704e-08	6.296326288017955e-07
8500.0	3.442484181094144e-07	6.267521659251917e-08	6.258216196263096e-07
8600.0	3.413555876580758e-07	6.305130845573152e-08	6.196598668604201e-07
8700.0	3.380290960500106e-07	6.292211120553944e-08	6.131360808944817e-07
8800.0	3.3418829277708693e-07	6.220662059947364e-08	6.061699649547003e-07
8900.0	3.3056102033288137e-07	6.163441523682097e-08	5.994876254289418e-07
9000.0	3.2742012881502033e-07	6.147951152602331e-08	5.933607461040174e-07
9100.0	3.239025166374173e-07	6.08835010731614e-08	5.869215322016732e-07
9200.0	3.942092204932342e-07	1.0724375682334415e-07	6.811746841631241e-07
9300.0	3.9006637202066164e-07	1.0618554041660124e-07	6.73947203624722e-07
9400.0	3.859171711694686e-07	1.0505536731973126e-07	6.667789750192059e-07
9500.0	3.825066230743824e-07	1.0459849889820276e-07	6.60414747250562e-07
9600.0	3.7852259408704377e-07	1.0350842274137829e-07	6.535367654327092e-07
9700.0	3.7462070155960286e-07	1.0244083275751243e-07	6.468005703616933e-07
9800.0	3.716363312007372e-07	1.0223127727682504e-07	6.410413851246493e-07
9900.0	3.679815163076638e-07	1.012968683967702e-07	6.346661642185574e-07
10000.0	3.6435794813986243e-07	1.0033933143404114e-07	6.283765648456837e-07
10100.0	3.608813895007604e-07	9.947598238835605e-08	6.222867966131647e-07
10200.0	3.5778627702927025e-07	9.894203299329004e-08	6.166305210652505e-07
10300.0	3.543129610693705e-07	9.798101541997853e-08	6.106449067187625e-07
10400.0	3.510653532929209e-07	9.719732949937812e-08	6.049333770864636e-07
10500.0	4.877991177262848e-07	1.467867736225318e-07	8.288114618300378e-07
10600.0	5.742808063446836e-07	2.0478196840583953e-07	9.437796442835278e-07
10700.0	5.693833422686753e-07	2.033363260324165e-07	9.354303585049341e-07
10800.0	5.646110008430179e-07	2.0195138968186294e-07	9.272706120041728e-07
10900.0	5.594315585822801e-07	2.000979464476161e-07	9.187651707169441e-07
11000.0	5.54346279438727e-07	1.9827821440073693e-07	9.10414344476717e-07
11100.0	5.493526186924994e-07	1.96491282100751e-07	9.022139552842477e-07
11200.0	5.444947482180997e-07	1.947829055155312e-07	8.942065909206682e-07
11300.0	5.396766370047726e-07	1.9305855438363107e-07	8.86294719625914e-07
11400.0	5.350035392101317e-07	1.914249661210831e-07	8.785821122991804e-07
11500.0	5.329096849702526e-07	1.9230737318153065e-07	8.735119967589746e-07
11600.0	5.284542590503612e-07	1.9078718326657241e-07	8.661213348341499e-07
11700.0	5.239379419915597e-07	1.8915596904138298e-07	8.587199149417365e-07
11800.0	5.194981661929702e-07	1.8755241183484226e-07	8.514439205510981e-07
11900.0	5.151330022051291e-07	1.8597581417818967e-07	8.442901902320685e-07
12000.0	5.110693572220104e-07	1.846541380142988e-07	8.37484576429722e-07
12100.0	5.068459925643622e-07	1.8312756905625092e-07	8.305644160724734e-07
12200.0	5.026918577352598e-07	1.8162603399347528e-07	8.237576814770444e-07
12300.0	4.986052643059837e-07	1.801489220122017e-07	8.170616065997656e-07
12400.0	4.945845783588343e-07	1.7869564205863236e-07	8.104735146590363e-07
12500.0	4.907595101506766e-07	1.7739688397091878e-07	8.041221363304344e-07
12600.0	4.869755210418982e-07	1.7609913025585108e-07	7.978519118279452e-07
12700.0	5.367499528157934e-07	2.1614004642591515e-07	8.573598592056717e-07
12800.0	5.330467970320992e-07	2.1493996863955681e-07	8.511536254246416e-07
12900.0	5.28948654433606e-07	2.1330695579694986e-07	8.445903530702622e-07
13000.0	5.249795288540496e-07	2.1176503242668567e-07	8.381940252814135e-07
13100.0	5.210827672956156e-07	2.1025842156552369e-07	8.319071130257076e-07
13200.0	5.172659683029509e-07	2.087955552601391e-07	8.257363813457626e-07
13300.0	5.134699269035168e-07	2.073180833625901e-07	8.196217704444435e-07
13400.0	5.096383477161165e-07	2.0577048543436732e-07	8.135062099978657e-07
13500.0	5.058635284603865e-07	2.0424582147202936e-07	8.074812354487436e-07
13600.0	5.021442171710667e-07	2.02743585434978e-07	8.015448489071554e-07
13700.0	5.143202573708736e-07	2.1600822555425623e-07	8.126322891874909e-07
13800.0	5.106652161125187e-07	2.1451415829838295e-07	8.068162739266544e-07
13900.0	6.344270076029382e-07	2.733720061721986e-07	9.95482009033678e-07
14000.0	6.299858042466983e-07	2.715089056199881e-07	9.884627028734084e-07
14100.0	6.255862535915134e-07	2.6965090622454614e-07	9.815216009584807e-07
14200.0	6.557290833539596e-07	2.9777162040834945e-07	1.0136865462995698e-06
14300.0	6.712836267316485e-07	3.1429512303691385e-07	1.0282721304263831e-06
14400.0	6.666222585854666e-07	3.121119322182083e-07	1.0211325849527248e-06
14500.0	6.620251807385218e-07	3.0995886240149436e-07	1.0140914990755493e-06
14600.0	6.574910722477437e-07	3.078352944982824e-07	1.007146849997205e-06
14700.0	6.53096765786598e-07	3.0581874721001957e-07	1.0003747843631764e-06
14800.0	6.491098403207367e-07	3.041768930414848e-07	9.940427875999886e-07
14900.0	6.447928924140243e-07	3.021741167478331e-07	9.874116680802155e-07
15000.0	6.404945596867793e-07	3.0015910353120944e-07	9.808300158423492e-07
15100.0	6.368203444970624e-07	2.9873746371697813e-07	9.749032252771468e-07
15200.0	6.328136265691344e-07	2.9695418613935054e-07	9.686730669989183e-07
15300.0	6.286778601057063e-07	2.950128187041301e-07	9.623429015072825e-07
15400.0	6.246482407281636e-07	2.9314911561850777e-07	9.561473658378196e-07
15500.0	6.206185120607992e-07	2.912573592913349e-07	9.499796648302635e-07
15600.0	6.166940446626897e-07	2.8944346929280993e-07	9.439446200325695e-07
15700.0	6.137486741969896e-07	2.885784127223227e-07	9.389189356716565e-07
15800.0	6.100218753080453e-07	2.8690895941270754e-07	9.33134791203383e-07
15900.0	6.06185510007037e-07	2.8510407069332344e-07	9.272669493207506e-07
16000.0	6.023970873459094e-07	2.8332173960248975e-07	9.21472435089329e-07
16100.0	5.989052976945264e-07	2.818109428214528e-07	9.159996525676e-07
16200.0	5.953627432326964e-07	2.802251271898563e-07	9.105003592755364e-07
16300.0	5.918210217904859e-07	2.7861611526581723e-07	9.050259283151545e-07
16400.0	5.88212577050589e-07	2.769168358977544e-07	8.995083182034236e-07
16500.0	5.852501945934869e-07	2.7583978393112677e-07	8.94660605255847e-07
16600.0	5.817766248824891e-07	2.7422953696837926e-07	8.89323712796599e-07
16700.0	5.78293141109766e-07	2.725870636053054e-07	8.839992186142266e-07
16800.0	5.74851124913648e-07	2.7096414799777304e-07	8.78738101829523e-07
16900.0	5.714498402268623e-07	2.693604428872516e-07	8.735392375664731e-07
17000.0	5.681715970793282e-07	2.678586319098677e-07	8.684845622487888e-07
17100.0	5.648491504558599e-07	2.6629185283942673e-07	8.634064480722929e-07
17200.0	5.623387731303201e-07	2.655144388163427e-07	8.591631074442974e-07
17300.0	5.591857431356337e-07	2.640766107590061e-07	8.542948755122613e-07
17400.0	5.560341802033304e-07	2.6262055574178985e-07	8.494478046648709e-07
17500.0	5.528570235825469e-07	2.611195350810592e-07	8.445945120840346e-07
17600.0	5.497159689630222e-07	2.596355752223639e-07	8.397963627036804e-07
17700.0	5.466104044809985e-07	2.5816838693637667e-07	8.350524220256203e-07
17800.0	5.698054412632724e-07	2.7977095774897427e-07	8.598399247775705e-07
17900.0	5.666741500028398e-07	2.782594558004171e-07	8.550888442052626e-07
18000.0	5.635999338699708e-07	2.7678703028404266e-07	8.504128374558989e-07
18100.0	5.604862941049304e-07	2.752574911408853e-07	8.457150970689754e-07
18200.0	5.574246635583637e-07	2.737625626812719e-07	8.410867644354555e-07
18300.0	5.546432052664846e-07	2.7253042728310613e-07	8.36755983249863e-07
18400.0	5.51689825415935e-07	2.7110979145590535e-07	8.322698593759646e-07
18500.0	5.489511176879978e-07	2.69887224343882e-07	8.280150110321136e-07
18600.0	5.459999262591068e-07	2.6843591387803693e-07	8.235639386401768e-07
18700.0	5.436398878707477e-07	2.6755913783332556e-07	8.197206379081698e-07
18800.0	5.410914567244513e-07	2.664784851591602e-07	8.157044282897425e-07
18900.0	5.394176041213816e-07	2.6625050434460865e-07	8.125847038981545e-07
19000.0	5.366500998144154e-07	2.649202793542856e-07	8.083799202745453e-07
19100.0	5.338405605242504e-07	2.6353297905192385e-07	8.04148141996577e-07
19200.0	5.310602857441647e-07	2.621601327286246e-07	7.999604387597049e-07
19300.0	5.283088206089688e-07	2.608015156657601e-07	7.958161255521776e-07
19400.0	5.258800954168009e-07	2.597509241523052e-07	7.920092666812966e-07
19500.0	5.232087033989839e-07	2.584438961193537e-07	7.879735106786142e-07
19600.0	5.20539407427355e-07	2.5712504247713423e-07	7.839537723775757e-07
19700.0	5.178972095316778e-07	2.558195808620479e-07	7.799748382013077e-07
19800.0	5.156290329153941e-07	2.548741099992984e-07	7.763839558314897e-07
19900.0	5.133195076622275e-07	2.538744345585216e-07	7.727645807659333e-07
20000.0	5.108641315360972e-07	2.527158729716932e-07	7.690123901005011e-07
20100.0	5.083806870494237e-07	2.515163754567233e-07	7.652449986421242e-07
20200.0	5.058640755596489e-07	2.502710044357485e-07	7.614571466835492e-07
20300.0	5.03546429283732e-07	2.492120687458838e-07	7.578807898215802e-07
20400.0	5.011534159003168e-07	2.4806542731748696e-07	7.542414044831466e-07
20500.0	4.98708884336489e-07	2.4685512177528567e-07	7.505626468976924e-07
20600.0	4.967260602709896e-07	2.46094365910461e-07	7.473577546315182e-07
20700.0	5.531265761597465e-07	2.856924337186169e-07	8.205607186008761e-07
20800.0	5.506936556434623e-07	2.845448287103053e-07	8.168424825766193e-07
20900.0	5.482607868550485e-07	2.8338496461295353e-07	8.131366090971435e-07
21000.0	5.458887657197146e-07	2.822736502338903e-07	8.095038812055389e-07
21100.0	5.433575275330843e-07	2.809913984847609e-07	8.057236565814077e-07
21200.0	5.407946412186034e-07	2.796657203791755e-07	8.019235620580313e-07
21300.0	5.383030609566982e-07	2.7839973657886454e-07	7.982063853345319e-07
21400.0	5.359929977683609e-07	2.7730374430406604e-07	7.946822512326557e-07
21500.0	5.335001230287285e-07	2.7601372242650306e-07	7.909865236309538e-07
21600.0	5.318278730175263e-07	2.7553004067828775e-07	7.881257053567649e-07
21700.0	5.293771662619965e-07	2.7426008569473464e-07	7.844942468292584e-07
21800.0	5.270657026117651e-07	2.731185018212949e-07	7.810129034022353e-07
21900.0	5.252267788491346e-07	2.72437842513562e-07	7.780157151847071e-07
22000.0	5.22865256583812e-07	2.7122503277284753e-07	7.745054803947766e-07
22100.0	5.206437392696535e-07	2.701418086901502e-07	7.711456698491568e-07
22200.0	5.183551468846074e-07	2.6898127793674866e-07	7.677290158324663e-07
22300.0	5.161712895397694e-07	2.679153506902902e-07	7.644272283892486e-07
22400.0	5.138670562933082e-07	2.6671908881540873e-07	7.610150237712078e-07
22500.0	5.117101726411391e-07	2.6566031347496074e-07	7.577600318073174e-07
22600.0	5.094699197508352e-07	2.645084736398784e-07	7.54431365861792e-07
22700.0	5.072256577370436e-07	2.6334303501230625e-07	7.511082804617809e-07
22800.0	5.050010813687394e-07	2.6218782130419624e-07	7.478143414332827e-07
22900.0	5.028347343903833e-07	2.610815012748919e-07	7.445879675058747e-07
23000.0	5.006603096873765e-07	2.599578893907415e-07	7.413627299840115e-07
23100.0	4.985364757844942e-07	2.58875770697164e-07	7.381971808718245e-07
23200.0	4.963877042841947e-07	2.577597365836409e-07	7.350156719847485e-07
23300.0	4.942573763828849e-07	2.5665328378849e-07	7.318614689772797e-07
23400.0	4.923856307074973e-07	2.5579651121805137e-07	7.289747501969432e-07
23500.0	4.905466688272562e-07	2.54963874628634e-07	7.261294630258784e-07
23600.0	4.884681693194928e-07	2.5388333806744164e-07	7.230530005715439e-07
23700.0	4.864399136514833e-07	2.52844627560328e-07	7.200351997426386e-07
23800.0	4.84396134341154e-07	2.517820785240497e-07	7.170101901582582e-07
23900.0	4.823694570709931e-07	2.5072842258372213e-07	7.140104915582641e-07
24000.0	4.939005413568689e-07	2.621675634736878e-07	7.256335192400499e-07
24100.0	4.919109181343877e-07	2.611392161662213e-07	7.226826201025541e-07
24200.0	4.899420649672315e-07	2.6012370594812963e-07	7.197604239863332e-07
24300.0	4.952079233114083e-07	2.6602357721043464e-07	7.243922694123818e-07
24400.0	4.931784658165867e-07	2.6493313745784405e-07	7.214237941753294e-07
24500.0	4.913006981598963e-07	2.6398670111671835e-07	7.186146952030742e-07
24600.0	4.893036220322596e-07	2.629134094882805e-07	7.156938345762387e-07
24700.0	4.875624996734094e-07	2.620883694123934e-07	7.130366299344255e-07
24800.0	4.906781548455166e-07	2.6598581446884345e-07	7.153704952221898e-07
24900.0	4.887076389833202e-07	2.649174255810942e-07	7.124978523855461e-07
25000.0	4.868041750388218e-07	2.639088697588599e-07	7.096994803187837e-07
25100.0	4.905326053960852e-07	2.683307589299611e-07	7.127344518622093e-07
25200.0	4.885861246794625e-07	2.672657834063308e-07	7.099064659525942e-07
25300.0	4.867550577502377e-07	2.6630921741920727e-07	7.072008980812681e-07
25400.0	4.848387746993726e-07	2.652605889429455e-07	7.044169604557997e-07
25500.0	4.830540584817936e-07	2.643366673627179e-07	7.017714496008693e-07
25600.0	4.812927289716642e-07	2.6342944385168646e-07	6.991560140916421e-07
25700.0	4.794200674838946e-07	2.6240426517591956e-07	6.964358697918697e-07
25800.0	4.806336398103653e-07	2.6440042713793834e-07	6.968668524827921e-07
25900.0	4.788486583464806e-07	2.6345007643256184e-07	6.942472402603994e-07
26000.0	4.772223852703998e-07	2.6265195482874014e-07	6.917928157120594e-07
26100.0	4.7539401706508044e-07	2.616454690387404e-07	6.891425650914205e-07
26200.0	4.7357960533627206e-07	2.606466675363054e-07	6.865125431362387e-07
26300.0	4.717970574136718e-07	2.5967353122944634e-07	6.839205835978972e-07
26400.0	4.7200346693116605e-07	2.606698308456427e-07	6.833371030166894e-07
26500.0	4.7022238898342385e-07	2.596860202044182e-07	6.807587577624295e-07
26600.0	4.684547020957752e-07	2.5870960776614445e-07	6.781997964254059e-07
26700.0	4.6692416968943483e-07	2.579642539358262e-07	6.758840854430435e-07
26800.0	4.651819803319876e-07	2.570015547078548e-07	6.733624059561204e-07
26900.0	4.634527435737556e-07	2.5604601417685266e-07	6.708594729706585e-07
27000.0	4.617363155022999e-07	2.5509755278976464e-07	6.683750782148351e-07
27100.0	4.6003255432927196e-07	2.541560921679265e-07	6.659090164906174e-07
27200.0	4.58372648826183e-07	2.5325288405059757e-07	6.634924136017684e-07
27300.0	4.568330439174849e-07	2.52464336234859e-07	6.612017516001108e-07
27400.0	4.551872896973711e-07	2.5156425728177503e-07	6.588103221129672e-07
27500.0	4.5353212337724686e-07	2.5064934287952876e-07	6.56414903874965e-07
27600.0	4.5216471883740627e-07	2.500163790417469e-07	6.543130586330656e-07
27700.0	4.505813803014604e-07	2.4916262101927934e-07	6.520001395836414e-07
27800.0	4.4896064226936994e-07	2.4826622144040016e-07	6.496550630983397e-07
27900.0	4.473515220146502e-07	2.473762486018819e-07	6.473267954274185e-07
28000.0	4.469254504263285e-07	2.4765673353694545e-07	6.461941673157116e-07
28100.0	4.4547647592043715e-07	2.469166679035172e-07	6.44036283937357e-07
28200.0	4.4389682812099583e-07	2.4604095040679626e-07	6.417527058351955e-07
28300.0	4.424380990677603e-07	2.4528115906541625e-07	6.395950390701044e-07
28400.0	4.408802732902603e-07	2.444173691241338e-07	6.373431774563868e-07
28500.0	4.3942460110672744e-07	2.4365085376340423e-07	6.351983484500506e-07
28600.0	4.3788820517264566e-07	2.42798806340597e-07	6.329776040046942e-07
28700.0	4.3638577120998605e-07	2.419759542834127e-07	6.307955881365593e-07
28800.0	4.349493186069641e-07	2.4121433762252034e-07	6.286842995914078e-07
28900.0	4.3350352198493724e-07	2.4043872241093954e-07	6.265683215589349e-07
29000.0	4.3259893995678e-07	2.4019756972627624e-07	6.250003101872838e-07
29100.0	4.31112396745355e-07	2.39372032871643e-07	6.228527606190671e-07
29200.0	4.296825811113492e-07	2.3859869165073777e-07	6.207664705719607e-07
29300.0	4.3427048365073686e-07	2.435854108576482e-07	6.249555564438255e-07
29400.0	4.347835009513318e-07	2.4471990860232965e-07	6.248470933003339e-07
29500.0	4.399915843530584e-07	2.502549197410321e-07	6.297282489650847e-07
29600.0	4.385051765142927e-07	2.494093457900312e-07	6.276010072385542e-07
29700.0	4.3713737083102847e-07	2.4867799803792364e-07	6.255967436241333e-07
29800.0	4.3581863118145537e-07	2.4799148310062674e-07	6.23645779262284e-07
29900.0	4.343610925333116e-07	2.471619653795139e-07	6.215602196871093e-07
30000.0	4.3299456825712084e-07	2.464192692930215e-07	6.195698672212202e-07
30100.0	4.3155609588657795e-07	2.456004880845471e-07	6.175117036886088e-07
30200.0	4.3632577100338856e-07	2.5070680656357306e-07	6.219447354432041e-07
30300.0	4.3488579948098534e-07	2.498792776547949e-07	6.198923213071758e-07
30400.0	4.3349593961555123e-07	2.4909782861873336e-07	6.178940506123691e-07
30500.0	4.320746880512892e-07	2.4828100292230774e-07	6.158683731802707e-07
30600.0	4.3075370549876324e-07	2.47560484669012e-07	6.139469263285145e-07
30700.0	4.2935064466850114e-07	2.4675398933705995e-07	6.119472999999423e-07
30800.0	4.281460023969444e-07	2.46141919870364e-07	6.101500849235248e-07
30900.0	4.320721417721671e-07	2.5044774670162857e-07	6.136965368427056e-07
31000.0	4.307053926321681e-07	2.496667287330208e-07	6.117440565313153e-07
31100.0	4.293205323619769e-07	2.488638336838771e-07	6.097772310400767e-07
31200.0	4.2794454911668995e-07	2.480660860889284e-07	6.078230121444515e-07
31300.0	4.2683976216798687e-07	2.475353754304391e-07	6.061441489055346e-07
31400.0	4.2548044315850315e-07	2.467469409983829e-07	6.042139453186235e-07
31500.0	4.241828470929972e-07	2.4601659523915373e-07	6.023490989468407e-07
31600.0	4.2284053878916825e-07	2.452379584573447e-07	6.004431191209918e-07
31700.0	4.2605336179938136e-07	2.4885393637529853e-07	6.032527872234642e-07
31800.0	4.5459255052179827e-07	2.7126825475691064e-07	6.379168462866859e-07
31900.0	4.532790569419547e-07	2.705292180317411e-07	6.360288958521683e-07
32000.0	4.520575930232812e-07	2.698785633571233e-07	6.342366226894392e-07
32100.0	4.5068505929577124e-07	2.69073407418629e-07	6.322967111729134e-07
32200.0	4.4928545972030534e-07	2.682376645111214e-07	6.303332549294893e-07
32300.0	4.479202342154906e-07	2.6743280564679326e-07	6.284076627841879e-07
32400.0	4.465378070243067e-07	2.666072865803492e-07	6.264683274682642e-07
32500.0	4.452168739782168e-07	2.658398252368587e-07	6.245939227195749e-07
32600.0	4.438984468547847e-07	2.6507147822227647e-07	6.227254154872929e-07
32700.0	4.425999834697315e-07	2.6431972425925405e-07	6.208802426802089e-07
32800.0	4.412506344149169e-07	2.6351376613449746e-07	6.189875026953363e-07
32900.0	4.399094878406033e-07	2.627127080895209e-07	6.171062675916857e-07
33000.0	4.3857646918104567e-07	2.619165055723586e-07	6.152364327897327e-07
33100.0	4.373020317544366e-07	2.611756321969024e-07	6.134284313119708e-07
33200.0	4.360092652108367e-07	2.6041322597143894e-07	6.116053044502344e-07
33300.0	4.346999673963241e-07	2.59631103604063e-07	6.097688311885852e-07
33400.0	4.3339850945375856e-07	2.588536652052216e-07	6.079433537022955e-07
33500.0	4.3210597882111283e-07	2.580820266889764e-07	6.061299309532492e-07
33600.0	4.308524562274446e-07	2.5734629452997387e-07	6.043586179249153e-07
33700.0	4.2960436323558335e-07	2.5661292038616144e-07	6.025958060850053e-07
33800.0	4.283333820124373e-07	2.5585361426915757e-07	6.008131497557171e-07
33900.0	4.381180522723729e-07	2.651916143052731e-07	6.110444902394727e-07
34000.0	4.3692547852142765e-07	2.6450745744042433e-07	6.09343499602431e-07
34100.0	4.357707028383092e-07	2.6385806975864254e-07	6.076833359179759e-07
34200.0	4.344965567524102e-07	2.63086457089774e-07	6.059066564150464e-07
34300.0	4.332298398731577e-07	2.623193441890694e-07	6.04140335557246e-07
34400.0	4.321858422049551e-07	2.6177185047447343e-07	6.025998339354368e-07
34500.0	4.3093316592831105e-07	2.6101299606966766e-07	6.008533357869544e-07
34600.0	4.2968773034573164e-07	2.602585286565271e-07	5.991169320349362e-07
34700.0	4.284884457674424e-07	2.5954737875464456e-07	5.974295127802403e-07
34800.0	4.272571925110204e-07	2.588014599658529e-07	5.957129250561879e-07
34900.0	4.2603299494501647e-07	2.5805981631471656e-07	5.940061735753164e-07
35000.0	4.248157925938122e-07	2.5732241115265613e-07	5.923091740349682e-07
35100.0	4.236434406791032e-07	2.56627124457707e-07	5.906597569004994e-07
35200.0	4.22620417567145e-07	2.560783212643338e-07	5.891625138699562e-07
35300.0	4.317893440215111e-07	2.6486616224548086e-07	5.987125257975413e-07
35400.0	4.3056963456691515e-07	2.641178599745807e-07	5.970214091592496e-07
35500.0	4.2939958504593893e-07	2.6341655605084195e-07	5.953826140410359e-07
35600.0	4.2819344031672924e-07	2.6267653066774935e-07	5.937103499657091e-07
35700.0	4.2702003016693465e-07	2.6196662881240164e-07	5.920734315214677e-07
35800.0	4.258272701039003e-07	2.612347887256634e-07	5.904197514821371e-07
35900.0	4.2464115475863444e-07	2.6050702624101047e-07	5.887752832762584e-07
36000.0	4.235473532262049e-07	2.5986898777277536e-07	5.872257186796344e-07
36100.0	4.22455856234784e-07	2.59230733898203e-07	5.85680978571365e-07
36200.0	4.2149110475823354e-07	2.587164607169856e-07	5.842657487994815e-07
36300.0	4.2036130828582827e-07	2.5803495889648445e-07	5.82687657675172e-07
36400.0	4.1931391553945525e-07	2.5743337019352944e-07	5.81194460885381e-07
36500.0	4.18165141764656e-07	2.5672798840332554e-07	5.796022951259865e-07
36600.0	4.1702264527066776e-07	2.560264616210655e-07	5.780188289202701e-07
36700.0	4.1588637474596633e-07	2.553287583306506e-07	5.764439911612821e-07
36800.0	4.1475627943674654e-07	2.5463484735858976e-07	5.748777115149033e-07
36900.0	4.1366922469061774e-07	2.539816089485833e-07	5.733568404326522e-07
37000.0	4.28812539593975e-07	2.6732890521369323e-07	5.902961739742567e-07
37100.0	4.2797993135218424e-07	2.66930828039099e-07	5.890290346652695e-07
37200.0	4.268294785919031e-07	2.662131859800354e-07	5.874457712037708e-07
37300.0	4.257014890559458e-07	2.6551568796879524e-07	5.858872901430963e-07
37400.0	4.2456328021378664e-07	2.648056682720622e-07	5.843208921555111e-07
37500.0	4.234311416569114e-07	2.640994357976399e-07	5.827628475161829e-07
37600.0	4.2236944108281364e-07	2.6346135344828365e-07	5.812775287173436e-07
37700.0	4.213178355858103e-07	2.628311351241061e-07	5.798045360475145e-07
37800.0	4.2020326762309555e-07	2.621357325642044e-07	5.782708026819867e-07
37900.0	4.192181565799008e-07	2.615675142237912e-07	5.768687989360104e-07
38000.0	4.181149799356548e-07	2.60879097801154e-07	5.753508620701556e-07
38100.0	4.1701759409293245e-07	2.601942955364115e-07	5.738408926494534e-07
38200.0	4.159259535754252e-07	2.595130790428078e-07	5.723388281080426e-07
38300.0	4.1484001338176074e-07	2.588354202300893e-07	5.708446065334322e-07
38400.0	4.138061775435769e-07	2.582077298102707e-07	5.694046252768832e-07
38500.0	4.127313842199137e-07	2.575369826164122e-07	5.679257858234152e-07
38600.0	4.117334694346459e-07	2.569410119958482e-07	5.665259268734436e-07
38700.0	4.106695861514371e-07	2.56277005137594e-07	5.650621671652802e-07
38800.0	4.0961118666134293e-07	2.556164213889506e-07	5.636059519337353e-07
38900.0	4.0857729982026164e-07	2.549783058187702e-07	5.621762938217531e-07
39000.0	4.076834084072192e-07	2.5447797600195887e-07	5.608888408124796e-07
39100.0	4.06718314071873e-07	2.539045719706606e-07	5.595320561730854e-07
39200.0	4.057061730257896e-07	2.5328216057856676e-07	5.581301854730124e-07
39300.0	4.046738680640182e-07	2.5263760346265904e-07	5.567101326653774e-07
39400.0	4.037020647914019e-07	2.5205156313569207e-07	5.553525664471117e-07
39500.0	4.026982878601949e-07	2.5143161384317646e-07	5.539649618772133e-07
39600.0	4.0174983982759233e-07	2.5086502551180386e-07	5.526346541433808e-07
39700.0	4.007379009851763e-07	2.5023305257563543e-07	5.512427493947172e-07
39800.0	3.9973104713480776e-07	2.4960425573933783e-07	5.498578385302777e-07
39900.0	4.1911666728392416e-07	2.6566504768193273e-07	5.725682868859155e-07
40000.0	4.180689018098512e-07	2.650008096802122e-07	5.711369939394902e-07
40100.0	4.1702636196842617e-07	2.6433988496131146e-07	5.697128389755409e-07
40200.0	4.1598900876336055e-07	2.6368224879644675e-07	5.682957687302744e-07
40300.0	4.1500274919954774e-07	2.630738119448787e-07	5.669316864542167e-07
40400.0	4.1408143031467794e-07	2.625283754632376e-07	5.656344851661183e-07
40500.0	4.130590322743464e-07	2.618800845707247e-07	5.642379799779681e-07
40600.0	4.12041670553516e-07	2.612349875866042e-07	5.628483535204278e-07
40700.0	4.110293080303507e-07	2.605930609659271e-07	5.614655550947742e-07
40800.0	4.1053357699436216e-07	2.604636831436198e-07	5.606034708451045e-07
40900.0	4.095411011068996e-07	2.5983803190094843e-07	5.592441703128508e-07
41000.0	4.085422447348431e-07	2.592042103540223e-07	5.578802791156639e-07
41100.0	4.0754824885947545e-07	2.5857347343791806e-07	5.565230242810328e-07
41200.0	4.066831361441209e-07	2.5806980887070855e-07	5.552964634175332e-07
41300.0	4.084865429363077e-07	2.6016254777432866e-07	5.568105380982868e-07
41400.0	4.138504072757481e-07	2.6552354193281085e-07	5.621772726186854e-07
41500.0	4.1289304660440785e-07	2.649234931266783e-07	5.608626000821374e-07
41600.0	4.119721974896601e-07	2.6435821967624793e-07	5.595861753030722e-07
41700.0	4.1098427826112924e-07	2.637241971140062e-07	5.582443594082523e-07
41800.0	4.100041805959209e-07	2.6309630374769054e-07	5.569120574441512e-07
41900.0	4.0902567368535567e-07	2.624683199418245e-07	5.555830274288868e-07
42000.0	4.080518262205683e-07	2.618433268628621e-07	5.542603255782745e-07
42100.0	4.071037077017984e-07	2.612424055604494e-07	5.529650098431474e-07
42200.0	4.0613902983231234e-07	2.606232801822085e-07	5.516547794824162e-07
42300.0	4.0521365482066675e-07	2.6004181922506144e-07	5.503854904162721e-07
42400.0	4.0425798477793035e-07	2.5942844644197535e-07	5.490875231138854e-07
42500.0	4.0330681190016764e-07	2.588179604317835e-07	5.477956633685518e-07
42600.0	4.023869665615621e-07	2.582372008969097e-07	5.465367322262145e-07
42700.0	4.014446303948176e-07	2.5763236471452175e-07	5.452568960751134e-07
42800.0	4.0050669756522293e-07	2.570303551735257e-07	5.439830399569202e-07
42900.0	3.995977928436695e-07	2.5645580666337015e-07	5.427397790239688e-07
43000.0	3.9866852218400297e-07	2.558593388613485e-07	5.414777055066575e-07
43100.0	3.97889915360966e-07	2.554118818901381e-07	5.403679488317939e-07
43200.0	3.9696889521013395e-07	2.548205876423646e-07	5.391172027779033e-07
43300.0	3.9605212909570207e-07	2.5423202483638924e-07	5.378722333550149e-07
43400.0	3.9519522768557067e-07	2.537017947506883e-07	5.36688660620453e-07
43500.0	3.942867537937393e-07	2.531185104714432e-07	5.354549971160354e-07
43600.0	3.935077119877617e-07	2.526630379717904e-07	5.34352386003733e-07
43700.0	3.9260725727965944e-07	2.5208480072283347e-07	5.331297138364854e-07
43800.0	3.917109141430195e-07	2.515092041043678e-07	5.319126241816712e-07
43900.0	3.9081865448118257e-07	2.5093623006918833e-07	5.307010788931768e-07
44000.0	3.9002110568374594e-07	2.5045648133047083e-07	5.29585730037021e-07
44100.0	3.8913672413755935e-07	2.4988849345527953e-07	5.283849548198391e-07
44200.0	3.882943548179002e-07	2.493610789537288e-07	5.272276306820717e-07
44300.0	3.887470859906589e-07	2.501103365626566e-07	5.273838354186612e-07
44400.0	4.1103546897679276e-07	2.6757574445747385e-07	5.544951934961116e-07
44500.0	4.1527053930080605e-07	2.718827193152664e-07	5.586583592863457e-07
44600.0	4.143394603131134e-07	2.712730522886455e-07	5.574058683375812e-07
44700.0	4.134949086334526e-07	2.7074845323167633e-07	5.562413640352288e-07
44800.0	4.126429202830742e-07	2.7021497565199596e-07	5.550708649141524e-07
44900.0	4.117438667695451e-07	2.696330495390421e-07	5.538546840000481e-07
45000.0	4.108883806530078e-07	2.690932586462459e-07	5.526835026597697e-07
45100.0	4.100163506147764e-07	2.6853553976798843e-07	5.514971614615645e-07
45200.0	4.0915512049033263e-07	2.67987225945981e-07	5.503230150346843e-07
45300.0	4.082519284428308e-07	2.673955811919535e-07	5.491082756937081e-07
45400.0	4.0738736870004545e-07	2.668411910732074e-07	5.479335463268835e-07
45500.0	4.0649203152349976e-07	2.662546660411149e-07	5.467293970058846e-07
45600.0	4.057084785109721e-07	2.6577850979496174e-07	5.456384472269824e-07
45700.0	4.049045517159853e-07	2.6528065696528473e-07	5.445284464666858e-07
45800.0	4.0402049994481e-07	2.647013818081565e-07	5.433396180814635e-07
45900.0	4.0314030016714763e-07	2.641246309855952e-07	5.421559693487001e-07
46000.0	4.022639272618474e-07	2.6355038803285845e-07	5.409774664908363e-07
46100.0	4.0139135632572484e-07	2.6297863662807955e-07	5.398040760233701e-07
46200.0	4.0052256267120285e-07	2.624093605907211e-07	5.386357647516846e-07
46300.0	3.996575218239831e-07	2.618425438800486e-07	5.374724997679175e-07
46400.0	3.989321685529471e-07	2.6141397077929097e-07	5.364503663266032e-07
46500.0	3.981650119810793e-07	2.6094245135638557e-07	5.35387572605773e-07
46600.0	3.9733579989578614e-07	2.6040763112823467e-07	5.342639686633376e-07
46700.0	3.965085432507765e-07	2.598735063658505e-07	5.331435801357024e-07
46800.0	3.956873915524622e-07	2.593442333187544e-07	5.320305497861699e-07
46900.0	3.948761145281497e-07	2.5882358792407824e-07	5.309286411322211e-07
47000.0	3.9409976689302097e-07	2.5833661059154595e-07	5.29862923194496e-07
47100.0	3.932630547915942e-07	2.5778807016390037e-07	5.28738039419288e-07
47200.0	3.9242988800531507e-07	2.572418542929173e-07	5.276179217177129e-07
47300.0	3.9164577184359617e-07	2.5674347177070347e-07	5.265480719164889e-07
47400.0	3.9084872917349583e-07	2.5623095792073703e-07	5.254665004262546e-07
47500.0	3.9002590706622753e-07	2.556914706278557e-07	5.243603435045994e-07
47600.0	3.893165407625404e-07	2.552641450040644e-07	5.233689365210164e-07
47700.0	3.8853304477578046e-07	2.547616057171316e-07	5.223044838344293e-07
47800.0	3.8777291243560915e-07	2.5428124074128064e-07	5.212645841299377e-07
47900.0	3.869633825459709e-07	2.537503297807483e-07	5.201764353111935e-07
48000.0	3.861572256272693e-07	2.532216311672068e-07	5.190928200873318e-07
48100.0	3.8536898383510406e-07	2.527096945100782e-07	5.180282731601299e-07
48200.0	3.846448193967095e-07	2.522606666493895e-07	5.170289721440295e-07
48300.0	3.838484697985714e-07	2.517383366822696e-07	5.159586029148732e-07
48400.0	3.8307669023621544e-07	2.51239443527231e-07	5.149139369451999e-07
48500.0	3.82286857675575e-07	2.5072137352636334e-07	5.138523418247867e-07
48600.0	3.8150027538781225e-07	2.502054357083451e-07	5.127951150672794e-07
48700.0	3.8074146434192224e-07	2.497161556716078e-07	5.117667730122366e-07
48800.0	3.7998262141109047e-07	2.492257403524248e-07	5.107395024697562e-07
48900.0	3.7924086483983953e-07	2.4875130782784493e-07	5.097304218518341e-07
49000.0	3.7846691968598585e-07	2.482436030769973e-07	5.086902362949744e-07
49100.0	3.7775618401077605e-07	2.4779800109519405e-07	5.07714366926358e-07
49200.0	3.7702234500109104e-07	2.473282340952494e-07	5.067164559069326e-07
49300.0	3.7628279948482463e-07	2.4685169351566436e-07	5.057139054539849e-07
49400.0	3.755601129050475e-07	2.463909402102192e-07	5.047292855998758e-07
49500.0	3.7480142093335996e-07	2.4589313314192505e-07	5.037097087247949e-07
49600.0	3.7405595534130377e-07	2.4540750127672356e-07	5.02704409405884e-07
49700.0	3.733329323976195e-07	2.4494326163319714e-07	5.017226031620419e-07
49800.0	3.727129977419952e-07	2.4458091860934267e-07	5.008450768746478e-07
49900.0	3.7199595149389223e-07	2.4412058388104856e-07	4.998713191067359e-07
50000.0	3.712519744704449e-07	2.436322964801983e-07	4.988716524606916e-07
50100.0	3.7051096735587545e-07	2.4314595851466485e-07	4.978759761970861e-07
50200.0	3.697920458184623e-07	2.4268069085347777e-07	4.969034007834468e-07
50300.0	3.6905688738062117e-07	2.4219817885589264e-07	4.959155959053497e-07
50400.0	3.683246461802866e-07	2.417175817683388e-07	4.949317105922344e-07
50500.0	3.705609785164931e-07	2.4411632615493975e-07	4.970056308780465e-07
50600.0	3.698286590395727e-07	2.436338374496534e-07	4.960234806294921e-07
50700.0	3.6916355383672104e-07	2.4321756427219995e-07	4.951095434012422e-07
50800.0	3.684624508743707e-07	2.4276432427546274e-07	4.941605774732787e-07
50900.0	3.6773857030056205e-07	2.422873360140007e-07	4.931898045871234e-07
51000.0	3.67017528418441e-07	2.418122184693145e-07	4.922228383675675e-07
51100.0	3.684410496887458e-07	2.4343138625812736e-07	4.934507131193643e-07
51200.0	3.6775283800124373e-07	2.429872698565872e-07	4.925184061459003e-07
51300.0	3.6703598484438277e-07	2.425135663461126e-07	4.91558403342653e-07
51400.0	3.663303943433238e-07	2.42050180142605e-07	4.906106085440427e-07
51500.0	3.656682317090369e-07	2.4162926216579034e-07	4.897072012522834e-07
51600.0	3.649595860787021e-07	2.4116094503731096e-07	4.887582271200932e-07
51700.0	3.643060493342803e-07	2.4074678536572486e-07	4.878653133028358e-07
51800.0	3.6377485067723333e-07	2.404539015923453e-07	4.870957997621214e-07
51900.0	3.63595835453032e-07	2.4051042556246586e-07	4.866812453435982e-07
52000.0	3.6289662613887835e-07	2.400478629507549e-07	4.857453893270018e-07
52100.0	3.622001008780602e-07	2.3958707617435043e-07	4.848131255817699e-07
52200.0	3.6156675200093835e-07	2.391885505094949e-07	4.839449534923818e-07
52300.0	3.6087543299747583e-07	2.38731169175514e-07	4.830196968194376e-07
52400.0	3.6028838243784585e-07	2.3837706449650876e-07	4.82199700379183e-07
52500.0	3.5993230180744417e-07	2.3825278671162938e-07	4.81611816903259e-07
52600.0	4.3801786152466896e-07	2.604402415010962e-07	6.155954815482418e-07
52700.0	4.3718672385835395e-07	2.599460074438752e-07	6.144274402728327e-07
52800.0	4.363587343811502e-07	2.59453645636786e-07	6.132638231255145e-07
52900.0	4.3576272657055766e-07	2.5919162441523143e-07	6.123338287258839e-07
53000.0	4.349405482596379e-07	2.5870254419445407e-07	6.111785523248218e-07
53100.0	4.4620781209389273e-07	2.691833288182898e-07	6.232322953694956e-07
53200.0	4.4538532872392855e-07	2.686935414151273e-07	6.220771160327298e-07
53300.0	4.458835822483278e-07	2.695097666794058e-07	6.222573978172499e-07
53400.0	4.450486099027756e-07	2.6900502581146413e-07	6.210921939940871e-07
53500.0	4.4421675889082676e-07	2.6850217197800795e-07	6.199313458036456e-07
53600.0	4.4348048421906327e-07	2.6809361293730214e-07	6.188673555008244e-07
53700.0	4.426546513961753e-07	2.6759432944379165e-07	6.17714973348559e-07
53800.0	4.418534695364575e-07	2.6711848232045456e-07	6.165884567524604e-07
53900.0	4.431876741807574e-07	2.687415428304159e-07	6.176338055310989e-07
54000.0	4.423669714638063e-07	2.682438332809696e-07	6.16490109646643e-07
54100.0	4.4181838674643443e-07	2.6801651849452114e-07	6.156202549983477e-07
54200.0	4.4100323871088816e-07	2.6752198343533655e-07	6.144844939864397e-07
54300.0	4.55662208704482e-07	2.8157594711258664e-07	6.297484702963774e-07
54400.0	4.5483923811858853e-07	2.810729308160776e-07	6.286055454210995e-07
54500.0	4.5400468602207915e-07	2.805571588338364e-07	6.274522132103219e-07
54600.0	4.531731908369688e-07	2.80043276279225e-07	6.263031053947127e-07
54700.0	4.523447357980537e-07	2.795312727889142e-07	6.251581988071932e-07
54800.0	4.5164676508282877e-07	2.7914853025401917e-07	6.241449999116384e-07
54900.0	4.5086093766830567e-07	2.7867684543412614e-07	6.230450299024852e-07
55000.0	4.5044103738513646e-07	2.78569207727605e-07	6.22312867042668e-07
55100.0	4.4967180924135005e-07	2.781118390983674e-07	6.212317793843327e-07
55200.0	4.4887788050203714e-07	2.7762865154428385e-07	6.201271094597904e-07
55300.0	4.4807206534881594e-07	2.771324551333834e-07	6.190116755642485e-07
55400.0	4.473217192925294e-07	2.7669060371097483e-07	6.17952834874084e-07
55500.0	4.465157487600088e-07	2.7619202235963067e-07	6.16839475160387e-07
55600.0	4.458317847980567e-07	2.758142443736243e-07	6.158493252224891e-07
55700.0	4.460269496932435e-07	2.7630763815402116e-07	6.157462612324658e-07
55800.0	4.4526732919651626e-07	2.7585211295368817e-07	6.146825454393444e-07
55900.0	4.444936210192769e-07	2.7538141850624605e-07	6.136058235323078e-07
56000.0	4.438293381553772e-07	2.75019024400301e-07	6.126396519104534e-07
56100.0	4.43038212617231e-07	2.745287556743541e-07	6.11547669560108e-07
56200.0	4.423623518269432e-07	2.7415262731324184e-07	6.105720763406445e-07
56300.0	4.5153275040014137e-07	2.8297755850803606e-07	6.200879422922467e-07
56400.0	4.5077119029687524e-07	2.825147998574635e-07	6.19027580736287e-07
56500.0	4.4997337930185414e-07	2.820147339729068e-07	6.179320246308015e-07
56600.0	4.529619906396154e-07	2.851850574070411e-07	6.207389238721897e-07
56700.0	4.5217120892562383e-07	2.8469012502108177e-07	6.196522928301659e-07
56800.0	4.5141844841634447e-07	2.8423216967033635e-07	6.186047271623526e-07
56900.0	4.5071572385504757e-07	2.838231946368213e-07	6.176082530732739e-07
57000.0	4.804047858892531e-07	3.0642868662329313e-07	6.54380885155213e-07
57100.0	4.79563461243644e-07	3.058919909595597e-07	6.532349315277283e-07
57200.0	4.787467802824172e-07	3.0537887320484347e-07	6.52114687359991e-07
57300.0	4.779268211498262e-07	3.04861418894547e-07	6.509922234051053e-07
57400.0	4.772032295849188e-07	3.044391993120749e-07	6.499672598577628e-07
57500.0	4.763733253578881e-07	3.0390969772496077e-07	6.488369529908155e-07
57600.0	4.755463026927297e-07	3.033820348309984e-07	6.477105705544611e-07
57700.0	4.7473081644591373e-07	3.0286487143909154e-07	6.465967614527359e-07
57800.0	4.7390949706312467e-07	3.0234084231322e-07	6.454781518130293e-07
57900.0	4.7311208741538033e-07	3.0183969541756936e-07	6.443844794131913e-07
58000.0	4.723766196655695e-07	3.013994535733782e-07	6.433537857577608e-07
58100.0	4.7175902828078544e-07	3.010759592701548e-07	6.424420972914161e-07
58200.0	4.709987536718453e-07	3.0060888653698297e-07	6.413886208067076e-07
58300.0	4.7020635437012506e-07	3.0010869691502067e-07	6.403040118252294e-07
58400.0	4.694294550923031e-07	2.9962300396567216e-07	6.392359062189341e-07
58500.0	4.686270252960735e-07	2.9911078782941094e-07	6.38143262762736e-07
58600.0	4.678273341213562e-07	2.986003200075947e-07	6.370543482351177e-07
58700.0	4.6741488999490084e-07	2.984754224651119e-07	6.363543575246898e-07
58800.0	4.6661998023147014e-07	2.9796777167984805e-07	6.352721887830922e-07
58900.0	4.658544194665885e-07	2.9748849234883176e-07	6.342203465843453e-07
59000.0	4.6506484908732954e-07	2.96984235438469e-07	6.331454627361901e-07
59100.0	4.643220503531039e-07	2.965257747298706e-07	6.321183259763371e-07
59200.0	4.6353773581390165e-07	2.960248478574622e-07	6.310506237703411e-07
59300.0	4.628894665366007e-07	2.956589582882149e-07	6.301199747849866e-07
59400.0	4.6215833241972917e-07	2.9520929281990643e-07	6.29107372019552e-07
59500.0	4.613816087807656e-07	2.9471310455869584e-07	6.280501130028354e-07
59600.0	4.606074915532346e-07	2.9421858148671205e-07	6.269964016197571e-07
59700.0	4.5987444292192953e-07	2.9376418328886935e-07	6.259847025549898e-07
59800.0	4.5925349637266714e-07	2.9342080232617533e-07	6.25086190419159e-07
59900.0	4.584868088442909e-07	2.9293091377464243e-07	6.240427039139393e-07
60000.0	4.577577451708576e-07	2.92477725748932e-07	6.230377645927833e-07
60100.0	4.5704058801636625e-07	2.9203551649668323e-07	6.220456595360493e-07
60200.0	4.6394684219390437e-07	2.987349425334901e-07	6.291587418543187e-07
60300.0	4.63240588929265e-07	2.983025970420402e-07	6.281785808164898e-07
60400.0	4.6247364700954636e-07	2.9780868076412655e-07	6.271386132549661e-07
60500.0	4.6189955193327444e-07	2.9750643479718406e-07	6.262926690693648e-07
60600.0	4.690898252893254e-07	3.0444848410770046e-07	6.337311664709504e-07
60700.0	4.684087560580231e-07	3.040385774980473e-07	6.32778934617999e-07
60800.0	4.676383595907643e-07	3.0353847564909353e-07	6.317382435324351e-07
60900.0	4.6687049311962137e-07	3.030400162966535e-07	6.307009699425892e-07
61000.0	4.661051442021944e-07	3.0254319136225687e-07	6.296670970421319e-07
61100.0	4.6534230047753816e-07	3.020479928203249e-07	6.286366081347514e-07
61200.0	4.6458194966549666e-07	3.0155441269773737e-07	6.27609486633256e-07
61300.0	4.6384423340001767e-07	3.0108259606634607e-07	6.266058707336893e-07
61400.0	4.631465418995314e-07	3.006499185688209e-07	6.256431652302418e-07
61500.0	4.834340282118303e-07	3.175695703092716e-07	6.49298486114389e-07
61600.0	4.826492454514663e-07	3.17053995615387e-07	6.482444952875456e-07
61700.0	4.818670065161955e-07	3.1654009228069324e-07	6.471939207516978e-07
61800.0	4.811335456496846e-07	3.1607408715590277e-07	6.461930041434665e-07
61900.0	4.803757442792994e-07	3.1558288850990893e-07	6.451686000486898e-07
62000.0	4.796009571883181e-07	3.1507384492557455e-07	6.441280694510616e-07
62100.0	4.788286653456935e-07	3.1456644089824725e-07	6.430908897931398e-07
62200.0	4.881988201015555e-07	3.233559709674856e-07	6.530416692356255e-07
62300.0	4.874152069651668e-07	3.228369005786672e-07	6.519935133516664e-07
62400.0	4.876309878429575e-07	3.2330832312238753e-07	6.519536525635275e-07
62500.0	4.868507907455623e-07	3.227909900731493e-07	6.509105914179753e-07
62600.0	4.860826553545701e-07	3.22284879546686e-07	6.498804311624541e-07
62700.0	4.85307416274883e-07	3.217708292197951e-07	6.488440033299709e-07
62800.0	4.906099277653175e-07	3.2702896108615143e-07	6.541908944444835e-07
62900.0	4.898610656617724e-07	3.265401077320838e-07	6.53182023591461e-07
63000.0	4.891410480360232e-07	3.260792575425291e-07	6.522028385295172e-07
63100.0	4.884668351704657e-07	3.256633814259091e-07	6.512702889150224e-07
63200.0	4.899582334752132e-07	3.273703026663507e-07	6.525461642840756e-07
63300.0	4.893768149592075e-07	3.2704545730965856e-07	6.517081726087565e-07
63400.0	4.886360925892423e-07	3.265607262814383e-07	6.507114588970462e-07
63500.0	4.878937351832025e-07	3.260735515704912e-07	6.497139187959138e-07
63600.0	4.872506657615017e-07	3.2568475227560654e-07	6.488165792473969e-07
63700.0	4.864857630664711e-07	3.251734342582355e-07	6.477980918747066e-07
63800.0	4.989704488546054e-07	3.3644531258005273e-07	6.61495585129158e-07
63900.0	4.981896001253138e-07	3.359187540459042e-07	6.604604462047234e-07
64000.0	4.9741119103776e-07	3.353938406611429e-07	6.594285414143772e-07
64100.0	4.966743587358876e-07	3.34909710698882e-07	6.584390067728932e-07
64200.0	4.959007347133087e-07	3.343880045203134e-07	6.574134649063039e-07
64300.0	4.951295169488675e-07	3.3386792119114737e-07	6.563911127065877e-07
64400.0	4.944253188271331e-07	3.334140736914246e-07	6.554365639628416e-07
64500.0	4.936587798295561e-07	3.328971132284146e-07	6.544204464306977e-07
64600.0	4.997877280695205e-07	3.388758025261537e-07	6.606996536128872e-07
64700.0	4.990152705679834e-07	3.3835199761493147e-07	6.596785435210353e-07
64800.0	4.982629504496661e-07	3.3784756244556593e-07	6.586783384537663e-07
64900.0	4.975609384571095e-07	3.373926621308648e-07	6.577292147833541e-07
65000.0	4.967954718666614e-07	3.3687355688895103e-07	6.567173868443717e-07
65100.0	4.960323569039624e-07	3.363560465619157e-07	6.557086672460091e-07
65200.0	4.952715827488054e-07	3.358401238106351e-07	6.547030416869757e-07
65300.0	4.94581753079963e-07	3.3539437796895776e-07	6.537691281909682e-07
65400.0	4.939023624743657e-07	3.3495832524075174e-07	6.528463997079797e-07
65500.0	4.931483245780368e-07	3.3444689975237173e-07	6.518497494037019e-07
65600.0	4.923965855426897e-07	3.339370336059596e-07	6.508561374794198e-07
65700.0	4.917577037794367e-07	3.3353925854552873e-07	6.499761490133447e-07
65800.0	4.91079806448643e-07	3.331017481426589e-07	6.490578647546272e-07
65900.0	4.903561302999301e-07	3.326177453162746e-07	6.480945152835857e-07
66000.0	4.896573580099101e-07	3.3215791833772e-07	6.471567976821002e-07
66100.0	4.890672097455425e-07	3.318059141553323e-07	6.463285053357527e-07
66200.0	4.883284486849156e-07	3.313046591796803e-07	6.453522381901509e-07
66300.0	4.876671978434641e-07	3.3088015876680675e-07	6.444542369201215e-07
66400.0	4.870194351625861e-07	3.304684441176399e-07	6.435704262075323e-07
66500.0	4.863158196793596e-07	3.3000019218174275e-07	6.426314471769765e-07
66600.0	4.855856267097654e-07	3.2950465945670496e-07	6.416665939628259e-07
66700.0	5.017565783493502e-07	3.4346438521010923e-07	6.600487714885912e-07
66800.0	5.010579090679844e-07	3.4300261348674546e-07	6.591132046492233e-07
66900.0	5.003089547787092e-07	3.4248986546887295e-07	6.581280440885455e-07
67000.0	4.995778083065974e-07	3.4199422023498077e-07	6.571613963782139e-07
67100.0	4.988679434372655e-07	3.4151914900188654e-07	6.562167378726445e-07
67200.0	4.981255914731023e-07	3.410108979081357e-07	6.55240285038069e-07
67300.0	4.973854455741215e-07	3.405041573318157e-07	6.542667338164273e-07
67400.0	4.966474959211874e-07	3.3999892054905266e-07	6.53296071293322e-07
67500.0	4.959117327533511e-07	3.3949518087582156e-07	6.523282846308806e-07
67600.0	4.951781463674199e-07	3.3899293166765004e-07	6.513633610671897e-07
67700.0	4.944467271175308e-07	3.384921663193274e-07	6.504012879157342e-07
67800.0	4.937531701405222e-07	3.380285764332728e-07	6.494777638477717e-07
67900.0	4.930958591526811e-07	3.3760054147772453e-07	6.485911768276376e-07
68000.0	4.923707288470199e-07	3.371040333302985e-07	6.476374243637412e-07
68100.0	4.916477281145093e-07	3.3660898346439975e-07	6.466864727646189e-07
68200.0	4.909476620377193e-07	3.361361987476153e-07	6.457591253278232e-07
68300.0	4.902288619293201e-07	3.3564401576002997e-07	6.448137080986103e-07
68400.0	4.89630311823022e-07	3.352713509571348e-07	6.439892726889092e-07
68500.0	4.889676140374548e-07	3.3483393101922077e-07	6.431012970556888e-07
68600.0	4.882919880881041e-07	3.343829419098902e-07	6.422010342663181e-07
68700.0	4.876207187184791e-07	3.3393565397049175e-07	6.413057834664664e-07
68800.0	4.869119779752944e-07	3.334502468430735e-07	6.403737091075152e-07
68900.0	4.862052945048435e-07	3.3296624883790986e-07	6.394443401717772e-07
69000.0	4.855070546665378e-07	3.324900495659386e-07	6.385240597671369e-07
69100.0	4.848044497047188e-07	3.320088422027699e-07	6.376000572066676e-07
69200.0	4.841038753637342e-07	3.3152902571357006e-07	6.366787250138983e-07
69300.0	4.834197080580245e-07	3.310649792262337e-07	6.357744368898153e-07
69400.0	4.827231479103926e-07	3.305879057249226e-07	6.348583900958625e-07
69500.0	4.82028592223553e-07	3.3011220519650724e-07	6.339449792505988e-07
69600.0	4.81399823823067e-07	3.297016347676104e-07	6.330980128785236e-07
69700.0	4.807091596664221e-07	3.292285709716261e-07	6.321897483612182e-07
69800.0	4.80020474461817e-07	3.2875686275713526e-07	6.312840861664987e-07
69900.0	4.793337597160168e-07	3.282865043057723e-07	6.303810151262614e-07
70000.0	4.786490069843186e-07	3.2781748983242145e-07	6.294805241362158e-07
70100.0	4.779959043663814e-07	3.27379505797668e-07	6.286123029350949e-07
70200.0	4.773749442485767e-07	3.2697303080527915e-07	6.277768576918743e-07
70300.0	4.7676821650199136e-07	3.2658019503949733e-07	6.269562379644853e-07
70400.0	4.7609099854130614e-07	3.2611626951170587e-07	6.260657275709065e-07
70500.0	4.783488362594719e-07	3.2850946023889275e-07	6.28188212280051e-07
70600.0	5.112426014226416e-07	3.517759629336361e-07	6.707092399116471e-07
70700.0	5.105195015720796e-07	3.51278371075559e-07	6.697606320686002e-07
70800.0	5.107104907089574e-07	3.516884928766079e-07	6.69732488541307e-07
70900.0	5.09998897198915e-07	3.512011446141673e-07	6.687966497836627e-07
71000.0	5.093428593559168e-07	3.507687157166735e-07	6.6791700299516e-07
71100.0	5.086892792376996e-07	3.5033809398704185e-07	6.670404644883574e-07
71200.0	5.080857577390057e-07	3.4995689155387277e-07	6.662146239241386e-07
71300.0	5.074286415344541e-07	3.4952150389295894e-07	6.653357791759493e-07
71400.0	5.067668717355176e-07	3.490808331702172e-07	6.64452910300818e-07
71500.0	5.061072214789078e-07	3.4864167354961703e-07	6.635727694081986e-07
71600.0	5.054646593839454e-07	3.482189632039347e-07	6.627103555639561e-07
71700.0	5.047896384593717e-07	3.477632044986155e-07	6.618160724201279e-07
71800.0	5.040865986152757e-07	3.4727882031913637e-07	6.60894376911415e-07
71900.0	5.033855143485545e-07	3.467957836179539e-07	6.59975245079155e-07
72000.0	5.028081151608213e-07	3.4643575872153145e-07	6.591804716001111e-07
72100.0	5.021107488064561e-07	3.45955231393763e-07	6.582662662191492e-07
72200.0	5.014153141880901e-07	3.454760352604206e-07	6.573545931157595e-07
72300.0	5.007218033587415e-07	3.449981648659053e-07	6.564454418515777e-07
72400.0	5.000302082103889e-07	3.445216145797915e-07	6.555388018409862e-07
72500.0	4.993632664349153e-07	3.4406912278049917e-07	6.546574100893314e-07
72600.0	4.986754477183205e-07	3.435951651579292e-07	6.537557302787119e-07
72700.0	4.983064523046512e-07	3.4343860315057135e-07	6.531743014587311e-07
72800.0	4.97640225151034e-07	3.429850634420136e-07	6.522953868600545e-07
72900.0	4.969576004611793e-07	3.4251454353574615e-07	6.514006573866124e-07
73000.0	4.962768459503353e-07	3.4204531281499976e-07	6.505083790856708e-07
73100.0	4.956513946243437e-07	3.4163079747291856e-07	6.496719917757688e-07
73200.0	4.949742844829189e-07	3.411640562771852e-07	6.487845126886526e-07
73300.0	4.942990218200863e-07	3.40698588679298e-07	6.478994549608746e-07
73400.0	4.936515774814004e-07	3.4026036499964504e-07	6.470427899631558e-07
73500.0	4.929799518198701e-07	3.3979739366382023e-07	6.461625099759199e-07
73600.0	4.923255379133993e-07	3.393510669261019e-07	6.453000089006966e-07
73700.0	4.916575910080832e-07	3.3889064289090765e-07	6.444245391252588e-07
73800.0	4.91013117691389e-07	3.3845312853506143e-07	6.435731068477166e-07
73900.0	4.904150234289799e-07	3.3806142741078307e-07	6.427686194471767e-07
74000.0	4.897523093799415e-07	3.376045562116323e-07	6.419000625482506e-07
74100.0	4.955076895040212e-07	3.4319988207660804e-07	6.478154969314344e-07
74200.0	4.948398983832763e-07	3.4273731655091856e-07	6.46942480215634e-07
74300.0	4.941876998698778e-07	3.4228979125800106e-07	6.460856084817545e-07
74400.0	4.935234780181958e-07	3.418296925978672e-07	6.452172634385244e-07
74500.0	4.9286103928849e-07	3.4137082918701406e-07	6.443512493899659e-07
74600.0	4.922003765101244e-07	3.4091319605760936e-07	6.434875569626395e-07
74700.0	4.931641985504527e-07	3.4205723149484845e-07	6.442711656060569e-07
74800.0	4.925048969387757e-07	3.4159990427993e-07	6.434098895976215e-07
74900.0	4.91847355788539e-07	3.411437983163515e-07	6.425509132607265e-07
75000.0	4.912072263668241e-07	3.4070456666732434e-07	6.41709886066324e-07
75100.0	4.905531642020502e-07	3.40250867724788e-07	6.408554606793125e-07
75200.0	4.994055604083025e-07	3.485061259403596e-07	6.503049948762454e-07
75300.0	4.987423480201425e-07	3.4804327044497546e-07	6.494414255953096e-07
75400.0	4.980808947927051e-07	3.4758164276765825e-07	6.485801468177519e-07
75500.0	4.974557426281239e-07	3.471557802755904e-07	6.477557049806575e-07
75600.0	4.967977410902764e-07	3.466965479273652e-07	6.468989342531875e-07
75700.0	4.961414779747425e-07	3.462385289579784e-07	6.460444269915067e-07
75800.0	4.95514606249578e-07	3.4580937822130204e-07	6.452198342778541e-07
75900.0	4.948617629322969e-07	3.4535373518098823e-07	6.443697906836056e-07
76000.0	4.942317785617086e-07	3.4492043068566334e-07	6.435431264377538e-07
76100.0	4.936085551727103e-07	3.4449336877970963e-07	6.427237415657109e-07
76200.0	4.929609233811853e-07	3.440413868740919e-07	6.418804598882787e-07
76300.0	4.923221016626434e-07	3.435977026573341e-07	6.410465006679526e-07
76400.0	4.91691931788405e-07	3.4316215900768937e-07	6.402217045691206e-07
76500.0	4.910700917230326e-07	3.4273443508177764e-07	6.394057483642875e-07
76600.0	4.90437591048723e-07	3.422955456767185e-07	6.385796364207276e-07
76700.0	4.897981761896616e-07	3.4184923700232997e-07	6.377471153769932e-07
76800.0	4.891604264517809e-07	3.4140409066881524e-07	6.369167622347466e-07
76900.0	4.885243353392444e-07	3.4096010214137806e-07	6.360885685371107e-07
77000.0	4.879180865130123e-07	3.4054545301641543e-07	6.35290720009609e-07
77100.0	4.873158969427403e-07	3.401343691679109e-07	6.344974247175697e-07
77200.0	4.866971392942891e-07	3.3970622332484267e-07	6.336880552637356e-07
77300.0	4.860675263018385e-07	3.392667290440011e-07	6.328683235596759e-07
77400.0	4.85544512354594e-07	3.389332698299475e-07	6.321557548792405e-07
77500.0	4.84918011390278e-07	3.3849590722548027e-07	6.313401155550757e-07
77600.0	4.842931250983612e-07	3.3805967191978246e-07	6.3052657827694e-07
77700.0	4.836698472446678e-07	3.3762455956005797e-07	6.297151349292777e-07
77800.0	4.831689625747261e-07	3.373112991729205e-07	6.290266259765317e-07
77900.0	4.846693935958048e-07	3.389624180935782e-07	6.303763690980314e-07
78000.0	4.840662774106352e-07	3.385460676898979e-07	6.295864871313726e-07
78100.0	4.834977165677937e-07	3.3816377690649275e-07	6.288316562290946e-07
78200.0	4.828794409491088e-07	3.37731313545487e-07	6.280275683527306e-07
78300.0	4.822627445583231e-07	3.37299954889949e-07	6.272255342266972e-07
78400.0	4.816838300808196e-07	3.3690590042366446e-07	6.264617597379748e-07
78500.0	4.811177468639505e-07	3.3652420440121807e-07	6.257112893266828e-07
78600.0	4.80541516497228e-07	3.361318912685541e-07	6.249511417259018e-07
78700.0	4.799309251241867e-07	3.3570475761072856e-07	6.241570926376448e-07
78800.0	4.793524267714217e-07	3.353092461643671e-07	6.233956073784764e-07
78900.0	4.789101317685594e-07	3.3504924167460205e-07	6.227710218625167e-07
79000.0	4.783568644498938e-07	3.3467802068712535e-07	6.220357082126622e-07
79100.0	4.77780377634489e-07	3.342831360093354e-07	6.212776192596425e-07
79200.0	4.772023859678525e-07	3.338862910644157e-07	6.205184808712893e-07
79300.0	4.796741342639439e-07	3.364545865320615e-07	6.228936819958262e-07
79400.0	4.790700182776667e-07	3.3603081220192345e-07	6.221092243534099e-07
79500.0	4.784674220609176e-07	3.3560810404108637e-07	6.213267400807488e-07
79600.0	4.779038110601099e-07	3.3522392015839763e-07	6.205837019618221e-07
79700.0	4.773041902133701e-07	3.348032852921819e-07	6.198050951345582e-07
79800.0	4.767283213906356e-07	3.344059517731103e-07	6.190506910081609e-07
79900.0	4.7613167263606356e-07	3.339873936857352e-07	6.182759515863919e-07
80000.0	4.7553651548473286e-07	3.335698820622103e-07	6.175031489072554e-07
80100.0	4.749428443501843e-07	3.3315341298293857e-07	6.167322757174301e-07
80200.0	4.744127604992994e-07	3.328000658839018e-07	6.16025455114697e-07
80300.0	4.7382196740768244e-07	3.3238559289042276e-07	6.152583419249421e-07
80400.0	4.73232643932343e-07	3.3197215099158467e-07	6.144931368731013e-07
80500.0	4.727823691023922e-07	3.3169718512708797e-07	6.138675530776964e-07
80600.0	4.722648932695128e-07	3.3135470364591506e-07	6.131750828931105e-07
80700.0	4.7171244982159027e-07	3.309768295040794e-07	6.124480701391012e-07
80800.0	4.7113320382925387e-07	3.30571727733002e-07	6.116946799255058e-07
80900.0	4.705956628550938e-07	3.3020788605646496e-07	6.109834396537227e-07
81000.0	4.700796982460439e-07	3.298651725992146e-07	6.102942238928732e-07
81100.0	4.6950644828966505e-07	3.294647803908659e-07	6.095481161884642e-07
81200.0	4.6895804202408356e-07	3.29088800618401e-07	6.088272834297661e-07
81300.0	4.683812249590732e-07	3.2868399120284584e-07	6.080784587153005e-07
81400.0	4.678148537679428e-07	3.2828920533533464e-07	6.07340502200551e-07
81500.0	4.673380955126894e-07	3.279835412968962e-07	6.066926497284826e-07
81600.0	4.6676538427690463e-07	3.275815748141517e-07	6.059491937396576e-07
81700.0	4.662912540783517e-07	3.272776903621089e-07	6.053048177945945e-07
81800.0	4.657679801432772e-07	3.2692431886907445e-07	6.0461164141748e-07
81900.0	4.6523007982376237e-07	3.265559084445334e-07	6.039042512029914e-07
82000.0	4.6466290476590194e-07	3.2615781581723773e-07	6.031679937145661e-07
82100.0	4.6414051055507914e-07	3.258040874528174e-07	6.024769336573409e-07
82200.0	4.6384577723317313e-07	3.2567704198421994e-07	6.020145124821263e-07
82300.0	4.6328218046371324e-07	3.252812973420264e-07	6.012830635854001e-07
82400.0	4.627249893115625e-07	3.248915512931541e-07	6.005584273299709e-07
82500.0	4.6216411733508757e-07	3.2449771826341084e-07	5.998305164067643e-07
82600.0	4.616046033856982e-07	3.241048388852186e-07	5.991043678861779e-07
82700.0	4.610546078442262e-07	3.2372107524607824e-07	5.983881404423742e-07
82800.0	4.604977853326089e-07	3.2333008294599594e-07	5.976654877192219e-07
82900.0	4.599423061642845e-07	3.229400339923318e-07	5.969445783362372e-07
83000.0	4.593881654838538e-07	3.225509249751842e-07	5.962254059925234e-07
83100.0	4.5884223489224894e-07	3.2216962921760987e-07	5.95514840566888e-07
83200.0	4.660641517117661e-07	3.289714920951258e-07	6.031568113284064e-07
83300.0	4.6550465764601444e-07	3.2857654317469245e-07	6.024327721173364e-07
83400.0	4.6496096716414187e-07	3.2819700284803744e-07	6.017249314802463e-07
83500.0	4.644675746569193e-07	3.278673454593952e-07	6.010678038544434e-07
83600.0	4.639331408103417e-07	3.27496275365383e-07	6.003700062553004e-07
83700.0	4.633788664996282e-07	3.271049766273941e-07	5.996527563718623e-07
83800.0	4.628259150235126e-07	3.2671461183576216e-07	5.98937218211263e-07
83900.0	4.6227428165201106e-07	3.2632517765077765e-07	5.982233856532445e-07
84000.0	4.617239616776631e-07	3.259366707486352e-07	5.97511252606691e-07
84100.0	4.6122573338806337e-07	3.2559986763033677e-07	5.9685159914579e-07
84200.0	4.606779658634638e-07	3.2521314507117375e-07	5.961427866557538e-07
84300.0	4.6013149791271925e-07	3.2482734008322233e-07	5.954356557422161e-07
84400.0	4.596425759719938e-07	3.244986887648946e-07	5.94786463179093e-07
84500.0	4.591195442429108e-07	3.241355579591353e-07	5.941035305266864e-07
84600.0	4.585768561609225e-07	3.2375239495815184e-07	5.934013173636932e-07
84700.0	4.5803544949965415e-07	3.233701367671293e-07	5.92700762232179e-07
84800.0	4.575481586882102e-07	3.2304159680184875e-07	5.920547205745717e-07
84900.0	4.5706109967654174e-07	3.22712931747234e-07	5.914092676058494e-07
85000.0	4.5661128854722275e-07	3.224210946683047e-07	5.908014824261408e-07
85100.0	4.5607473634625305e-07	3.2204219782271857e-07	5.901072748697875e-07
85200.0	4.5556836899606406e-07	3.216931104862667e-07	5.894436275058614e-07
85300.0	4.550440684016798e-07	3.2132572661417855e-07	5.887624101891811e-07
85400.0	4.545957636556396e-07	3.2103392665046e-07	5.881576006608192e-07
85500.0	4.540640789225305e-07	3.206584250464423e-07	5.874697327986186e-07
85600.0	4.535336364289585e-07	3.202838008370651e-07	5.86783472020852e-07
85700.0	4.530044318264113e-07	3.1991005095074496e-07	5.860988127020777e-07
85800.0	4.5247646358538687e-07	3.195371751292572e-07	5.854157520415166e-07
85900.0	4.5194972179706617e-07	3.191651647282411e-07	5.847342788658912e-07
86000.0	4.5148228699599703e-07	3.188520733525203e-07	5.841125006394737e-07
86100.0	4.5095792341485857e-07	3.1848172289203637e-07	5.834341239376807e-07
86200.0	4.5043477644044427e-07	3.1811223176632106e-07	5.827573211145675e-07
86300.0	4.499128418435793e-07	3.177435969879317e-07	5.820820866992269e-07
86400.0	4.4939211541466813e-07	3.173758155832572e-07	5.81408415246079e-07
86500.0	4.488731696533383e-07	3.1700946134018485e-07	5.807368779664917e-07
86600.0	4.4836348535326273e-07	3.166520163130826e-07	5.800749543934428e-07
86700.0	4.478463477362188e-07	3.162867666951144e-07	5.794059287773232e-07
86800.0	4.4738943847266536e-07	3.15981365953653e-07	5.787975109916777e-07
86900.0	4.468746119016562e-07	3.1561772880207004e-07	5.781314950012424e-07
87000.0	4.463609688264023e-07	3.1525492764901364e-07	5.77467010003791e-07
87100.0	4.460582282854167e-07	3.151023775984956e-07	5.770140789723378e-07
87200.0	4.455466994861077e-07	3.147409996360138e-07	5.763523993362017e-07
87300.0	4.450363425606588e-07	3.1438044962304893e-07	5.756922354982688e-07
87400.0	4.4455578231071244e-07	3.140493480644855e-07	5.750622165569394e-07
87500.0	4.440477243658767e-07	3.136904127217658e-07	5.744050360099876e-07
87600.0	4.441162531850644e-07	3.1390499066501247e-07	5.743275157051163e-07
87700.0	4.4360985502177657e-07	3.1354703851679714e-07	5.73672671526756e-07
87800.0	4.4310461037191865e-07	3.131899017987404e-07	5.73019318945097e-07
87900.0	4.426005152986295e-07	3.1283357772763575e-07	5.723674528696232e-07
88000.0	4.4209756588294257e-07	3.1247806353292827e-07	5.717170682329569e-07
88100.0	4.4161855058827083e-07	3.121461457807492e-07	5.710909553957925e-07
88200.0	4.427720335329252e-07	3.1341794970485315e-07	5.721261173609972e-07
88300.0	4.4233811468574333e-07	3.1313046752537187e-07	5.715457618461148e-07
88400.0	4.4183773786343843e-07	3.1277622615901757e-07	5.708992495678593e-07
88500.0	4.4133849182343497e-07	3.124227853863912e-07	5.702541982604787e-07
88600.0	4.4085005605219907e-07	3.1207982583902835e-07	5.696202862653698e-07
88700.0	4.4036099074211685e-07	3.117359089324067e-07	5.68986072551827e-07
88800.0	4.401001504916626e-07	3.1161933284451953e-07	5.685809681388057e-07
88900.0	4.396051052722706e-07	3.112687838631631e-07	5.679414266813781e-07
89000.0	4.391242099187092e-07	3.109320596606455e-07	5.673163601767729e-07
89100.0	4.3864208448086643e-07	3.1059378215273204e-07	5.666903868090008e-07
89200.0	4.3826596422995265e-07	3.103611287268529e-07	5.661707997330524e-07
89300.0	4.3779588921068243e-07	3.10034255542408e-07	5.655575228789569e-07
89400.0	4.373061901142398e-07	3.096874403600262e-07	5.649249398684534e-07
89500.0	4.3681758530522736e-07	3.093414002298773e-07	5.642937703805774e-07
89600.0	4.3633007111977717e-07	3.089961325567657e-07	5.636640096827886e-07
89700.0	4.3584364391035946e-07	3.086516347570691e-07	5.630356530636499e-07
89800.0	4.3535830004569163e-07	3.083079042586745e-07	5.624086958327088e-07
89900.0	4.34885169775193e-07	3.0797607219227545e-07	5.617942673581106e-07
90000.0	4.3441341926966834e-07	3.076453059042313e-07	5.611815326351055e-07
90100.0	4.3393127876149453e-07	3.073038369378761e-07	5.605587205851129e-07
90200.0	4.3346035776207347e-07	3.0697327556807834e-07	5.599474399560686e-07
90300.0	4.3298034053329186e-07	3.0663330720866336e-07	5.593273738579204e-07
90400.0	4.3250138527778216e-07	3.0629409103606676e-07	5.587086795194976e-07
90500.0	4.320234884759359e-07	3.0595562455741055e-07	5.580913523944612e-07
90600.0	4.315570494496232e-07	3.0562830801882326e-07	5.574857908804232e-07
90700.0	4.3108925041522133e-07	3.052993249785271e-07	5.568791758519155e-07
90800.0	4.30614487746952e-07	3.049630724673617e-07	5.562659030265424e-07
90900.0	4.302217931688358e-07	3.047085667370286e-07	5.55735019600643e-07
91000.0	4.29773536760144e-07	3.0439820811934187e-07	5.551488654009461e-07
91100.0	4.293017817445458e-07	3.040640521866141e-07	5.545395113024775e-07
91200.0	4.288310612680767e-07	3.037306290949019e-07	5.539314934412515e-07
91300.0	4.283613719314122e-07	3.033979364360436e-07	5.533248074267808e-07
91400.0	4.279290541427576e-07	3.031023121007717e-07	5.527557961847436e-07
91500.0	4.2746137722759517e-07	3.027710334054833e-07	5.52151721049707e-07
91600.0	4.2705914109337725e-07	3.0250485918308534e-07	5.516134230036692e-07
91700.0	4.265934328229185e-07	3.021749546226369e-07	5.510119110232001e-07
91800.0	4.2914379062582783e-07	3.047635254215411e-07	5.535240558301145e-07
91900.0	4.2867682749090454e-07	3.0443188088663774e-07	5.529217740951714e-07
92000.0	4.282108794821971e-07	3.04100957360184e-07	5.523208016042103e-07
92100.0	4.278056621451579e-07	3.03830438483712e-07	5.517808858066038e-07
92200.0	4.273496305207446e-07	3.0350884611838825e-07	5.511904149231009e-07
92300.0	4.2688663485382795e-07	3.031799983390678e-07	5.505932713685881e-07
92400.0	4.2642464133118875e-07	3.028518623928367e-07	5.499974202695408e-07
92500.0	4.259636467026645e-07	3.025244359709132e-07	5.494028574344159e-07
92600.0	4.2550364773213217e-07	3.021977167744891e-07	5.488095786897753e-07
92700.0	4.250446411974323e-07	3.0187170251467614e-07	5.482175798801885e-07
92800.0	4.24586623890294e-07	3.015463909124525e-07	5.476268568681355e-07
92900.0	4.2412959261626e-07	3.0122177969861e-07	5.4703740553391e-07
93000.0	4.236735441946127e-07	3.008978666137006e-07	5.464492217755247e-07
93100.0	4.2321847545829986e-07	3.0057464940798493e-07	5.458623015086148e-07
93200.0	4.227643832538618e-07	3.002521258413792e-07	5.452766406663444e-07
93300.0	4.2233138949056544e-07	2.999504182208174e-07	5.447123607603135e-07
93400.0	4.218835491085346e-07	2.996335836393506e-07	5.441335145777186e-07
93500.0	4.214323415822958e-07	2.993131015115589e-07	5.435515816530327e-07
93600.0	4.209820981644025e-07	2.989933042139204e-07	5.429708921148846e-07
93700.0	4.2165305192394356e-07	2.997806069555612e-07	5.435254968923259e-07
93800.0	4.212035332067402e-07	2.9946099309601887e-07	5.429460733174615e-07
93900.0	4.2075497192069775e-07	2.9914206002917385e-07	5.423678838122216e-07
94000.0	4.203073650102173e-07	2.9882380558215903e-07	5.417909244382755e-07
94100.0	4.1987324297418474e-07	2.98518760628494e-07	5.412277253198755e-07
94200.0	4.196453221376726e-07	2.9841943760320685e-07	5.408712066721384e-07
94300.0	4.192003159106573e-07	2.9810296202596855e-07	5.402976697953461e-07
94400.0	4.187715537986003e-07	2.9780245720106847e-07	5.397406503961321e-07
94500.0	4.18340173262558e-07	2.9749906327427737e-07	5.391812832508387e-07
94600.0	4.178979578808363e-07	2.9718456434248094e-07	5.386113514191916e-07
94700.0	4.1748107530489034e-07	2.968951242704102e-07	5.380670263393705e-07
94800.0	4.17040699069086e-07	2.9658192597796187e-07	5.374994721602101e-07
94900.0	4.1661746960716323e-07	2.962856051251016e-07	5.369493340892249e-07
95000.0	4.162054192082126e-07	2.9600019619038503e-07	5.364106422260402e-07
95100.0	4.15767773527086e-07	2.956889270519347e-07	5.358466200022373e-07
95200.0	4.1534181382857025e-07	2.953890781979566e-07	5.352945494591839e-07
95300.0	4.149059927838503e-07	2.950791036299327e-07	5.347328819377679e-07
95400.0	4.1457605253384296e-07	2.948746318633185e-07	5.342774732043675e-07
95500.0	4.141724628585813e-07	2.945963544950917e-07	5.337485712220708e-07
95600.0	4.137564678026393e-07	2.9430541548808266e-07	5.332075201171959e-07
95700.0	4.1338129925756606e-07	2.940550118986844e-07	5.327075866164477e-07
95800.0	4.12967470736011e-07	2.9376571751489713e-07	5.321692239571249e-07
95900.0	4.125865064744336e-07	2.9350900637459247e-07	5.316640065742747e-07
96000.0	4.121567333403262e-07	2.932032506735641e-07	5.311102160070883e-07
96100.0	4.119488763903229e-07	2.9311886871540936e-07	5.307788840652365e-07
96200.0	4.115406795207589e-07	2.9283417162958323e-07	5.302471874119346e-07
96300.0	4.1112644711070496e-07	2.925431844841242e-07	5.297097097372858e-07
96400.0	4.107577703477294e-07	2.9229747956022394e-07	5.292180611352349e-07
96500.0	4.103321190380562e-07	2.9199456370235627e-07	5.286696743737561e-07
96600.0	4.0990734898491176e-07	2.9169227503446205e-07	5.281224229353615e-07
96700.0	4.095370303351177e-07	2.914441716489579e-07	5.276298890212775e-07
96800.0	4.091139592611256e-07	2.911430761959762e-07	5.27084842326275e-07
96900.0	4.086917613898331e-07	2.9084260223360405e-07	5.265409205460622e-07
97000.0	4.082835015908985e-07	2.9055581471169046e-07	5.260111884701065e-07
97100.0	4.078630285766238e-07	2.9025656451343816e-07	5.254694926398095e-07
97200.0	4.0749942722071143e-07	2.900139179151915e-07	5.249849365262313e-07
97300.0	4.0708062430273456e-07	2.8971583982243074e-07	5.244454087830383e-07
97400.0	4.0666268134085246e-07	2.894183738335496e-07	5.239069888481553e-07
97500.0	4.062455956890737e-07	2.8912151806504756e-07	5.233696733130998e-07
97600.0	4.058432226906543e-07	2.888391277316259e-07	5.228473176496826e-07
97700.0	4.0543801839187944e-07	2.885536611884205e-07	5.223223755953384e-07
97800.0	4.050377241372987e-07	2.8827285910304677e-07	5.218025891715505e-07
97900.0	4.0800261820836436e-07	2.912250173603395e-07	5.247802190563892e-07
98000.0	4.075862932543247e-07	2.909278325368965e-07	5.24244753971753e-07
98100.0	4.071905873263341e-07	2.906510231973692e-07	5.23730151455299e-07
98200.0	4.0677593718292785e-07	2.9035502821883454e-07	5.231968461470212e-07
98300.0	4.0639940739668216e-07	2.900968996470768e-07	5.227019151462875e-07
98400.0	4.059864040660283e-07	2.8980206948104817e-07	5.221707386510085e-07
98500.0	4.0557423931230393e-07	2.8950783798790193e-07	5.216406406367059e-07
98600.0	4.0516291058408383e-07	2.8921420334601797e-07	5.211116178221497e-07
98700.0	4.047524153402828e-07	2.88921163741159e-07	5.205836669394065e-07
98800.0	4.0436165973366345e-07	2.8864762367948966e-07	5.200756957878372e-07
98900.0	4.0395964605978153e-07	2.883625910254103e-07	5.195567010941528e-07
99000.0	4.035516101348315e-07	2.880712997287653e-07	5.190319205408977e-07
99100.0	4.1382239383713625e-07	2.971476899199651e-07	5.304970977543074e-07
99200.0	4.1558813650156e-07	2.9897650599499766e-07	5.321997670081224e-07
99300.0	4.151696229553706e-07	2.986754052045035e-07	5.316638407062377e-07
99400.0	4.147588597819667e-07	2.9838181870123876e-07	5.311359008626947e-07
99500.0	4.143420210834718e-07	2.9808192106783496e-07	5.306021210991086e-07
99600.0	4.139260192149328e-07	2.9778262548465156e-07	5.30069412945214e-07
99700.0	4.1355580831259697e-07	2.97528877289975e-07	5.295827393352189e-07
99800.0	4.131414278872379e-07	2.9723073571187835e-07	5.290521200625974e-07
99900.0	4.1272787704401585e-07	2.969331910467218e-07	5.285225630413099e-07
100000.0	4.123586404794992e-07	2.966797107672928e-07	5.280375701917057e-07
100100.0	4.119699258232679e-07	2.964065349775241e-07	5.275333166690117e-07
100200.0	4.115774267209481e-07	2.9612934596354016e-07	5.27025507478356e-07
100300.0	4.127569409592402e-07	2.9739445191623786e-07	5.281194300022426e-07
100400.0	4.124214159568415e-07	2.971737498970689e-07	5.276690820166141e-07
100500.0	4.1332024238168176e-07	2.981679655285442e-07	5.284725192348193e-07
100600.0	4.1304351365519357e-07	2.980055675810655e-07	5.280814597293217e-07
100700.0	4.1263334542086105e-07	2.977096172737534e-07	5.275570735679687e-07
100800.0	4.186053075121718e-07	3.0332961911025076e-07	5.338809959140928e-07
100900.0	4.1820295802974103e-07	3.030414957030774e-07	5.333644203564046e-07
101000.0	4.178073273806517e-07	3.027598634159806e-07	5.328547913453228e-07
101100.0	4.174588443857096e-07	3.0252514336158937e-07	5.323925454098298e-07
101200.0	4.1704633972233106e-07	3.022261889598396e-07	5.318664904848225e-07
101300.0	4.1663464947275574e-07	3.019278248264018e-07	5.313414741191097e-07
101400.0	4.162276825582252e-07	3.016339607440113e-07	5.30821404372439e-07
101500.0	4.158176100638082e-07	3.013367680606652e-07	5.302984520669512e-07
101600.0	4.154083447907658e-07	3.010401604344766e-07	5.29776529147055e-07
101700.0	4.1499988435793744e-07	3.007441361395185e-07	5.292556325763563e-07
101800.0	4.1460789421920785e-07	3.004643598854852e-07	5.287514285529305e-07
101900.0	4.1425960447125705e-07	3.0022803014808024e-07	5.282911787944339e-07
102000.0	4.138534715858233e-07	2.999336728080282e-07	5.277732703636184e-07
102100.0	4.134734547701516e-07	2.996652074408334e-07	5.272817020994699e-07
102200.0	4.130789150163067e-07	2.9938200581796923e-07	5.267758242146441e-07
102300.0	4.126751272576178e-07	2.990893387904655e-07	5.2626091572477e-07
102400.0	4.122721281391936e-07	2.987972434094633e-07	5.257470128689238e-07
102500.0	4.1186991535284105e-07	2.9850571800175947e-07	5.252341127039226e-07
102600.0	4.1164964650864e-07	2.983955461575612e-07	5.249037468597188e-07
102700.0	4.1125715386839415e-07	2.9811331038940106e-07	5.244009973473873e-07
102800.0	4.1085710216279945e-07	2.9782330111797254e-07	5.238909032076263e-07
102900.0	4.104578280039839e-07	2.975338555492386e-07	5.233818004587292e-07
103000.0	4.1005932917250886e-07	2.9724497208650066e-07	5.22873686258517e-07
103100.0	4.09666669800576e-07	2.96961715657434e-07	5.223716239437181e-07
103200.0	4.092697098197613e-07	2.96673946460573e-07	5.218654731789496e-07
103300.0	4.0892091145219887e-07	2.9643411845505466e-07	5.21407704449343e-07
103400.0	4.0852544050757337e-07	2.9614741617675133e-07	5.209034648383955e-07
103500.0	4.0816082730070147e-07	2.9589135344012914e-07	5.204303011612738e-07
103600.0	4.078364070259425e-07	2.956752306016744e-07	5.199975834502106e-07
103700.0	4.075476331280818e-07	2.95494502198281e-07	5.196007640578826e-07
103800.0	4.08447763171876e-07	2.9648249313278836e-07	5.204130332109636e-07
103900.0	4.0894105105583504e-07	2.970748455719029e-07	5.208072565397672e-07
104000.0	4.085569806911151e-07	2.96798319510216e-07	5.203156418720142e-07
104100.0	4.08172521890534e-07	2.9652119855739645e-07	5.198238452236715e-07
104200.0	4.077808053792812e-07	2.9623661392282647e-07	5.19324996835736e-07
104300.0	4.0741734584388207e-07	2.959800742946055e-07	5.188546173931586e-07
104400.0	4.0702710308198907e-07	2.956965532160063e-07	5.183576529479718e-07
104500.0	4.0668290053706825e-07	2.954588586299927e-07	5.179069424441438e-07
104600.0	4.0629410606996274e-07	2.9517637800538386e-07	5.174118341345416e-07
104700.0	4.060011322280549e-07	2.9498948376486493e-07	5.170127806912449e-07
104800.0	4.056475467654404e-07	2.947417958979755e-07	5.165532976329053e-07
104900.0	4.0526085116981653e-07	2.944608067742367e-07	5.160608955653963e-07
105000.0	4.048748921302171e-07	2.941803528965318e-07	5.155694313639024e-07
105100.0	4.044896675442186e-07	2.9390043273695983e-07	5.150789023514775e-07
105200.0	4.04113637211971e-07	2.936295065872689e-07	5.145977678366732e-07
105300.0	4.037673882302947e-07	2.9338814854756774e-07	5.141466279130216e-07
105400.0	4.033843108513037e-07	2.9310977682295253e-07	5.136588448796549e-07
105500.0	4.030127796762456e-07	2.9284275242063587e-07	5.131828069318554e-07
105600.0	4.0263114240039005e-07	2.9256542444405004e-07	5.126968603567301e-07
105700.0	4.0281102487965415e-07	2.9284566143809647e-07	5.127763883212118e-07
105800.0	4.025180590950852e-07	2.9265652773323436e-07	5.123795904569361e-07
105900.0	4.023405743774524e-07	2.925822786000957e-07	5.120988701548091e-07
106000.0	4.0196101137863405e-07	2.923062429183481e-07	5.116157798389199e-07
106100.0	4.0158216385469117e-07	2.920307275953819e-07	5.111336001140005e-07
106200.0	4.0121799026189343e-07	2.917696905333866e-07	5.106662899904003e-07
106300.0	4.008499236424071e-07	2.915045673218425e-07	5.101952799629717e-07
106400.0	4.0047318853311074e-07	2.9123058236262236e-07	5.097157947035991e-07
106500.0	4.0029994644889757e-07	2.911594518501255e-07	5.094404410476696e-07
106600.0	4.00011949706025e-07	2.9097373347847976e-07	5.090501659335703e-07
106700.0	4.0197778743876865e-07	2.9297394499576184e-07	5.109816298817754e-07
106800.0	4.0161939430136235e-07	2.927175949840068e-07	5.105211936187179e-07
106900.0	4.0133972381053035e-07	2.925397041264144e-07	5.101397434946463e-07
107000.0	4.009646434619256e-07	2.9226628807169905e-07	5.096629988521522e-07
107100.0	4.0063406271906816e-07	2.9203716933517296e-07	5.092309561029634e-07
107200.0	4.015746632128307e-07	2.930587665601176e-07	5.100905598655437e-07
107300.0	4.0120041258775466e-07	2.927856311780252e-07	5.096151939974841e-07
107400.0	4.0082685888472793e-07	2.925130044548042e-07	5.091407133146517e-07
107500.0	4.004540001588698e-07	2.9224088497086647e-07	5.08667115346873e-07
107600.0	4.0008183447252967e-07	2.919692713119016e-07	5.081943976331577e-07
107700.0	4.0045344895830394e-07	2.9243456732057357e-07	5.084723305960343e-07
107800.0	4.0014250256063227e-07	2.9222377896362936e-07	5.080612261576352e-07
107900.0	3.997986594733289e-07	2.9197993466618905e-07	5.076173842804688e-07
108000.0	3.9942847895696947e-07	2.9170956864686056e-07	5.071473892670783e-07
108100.0	3.990589833195961e-07	2.9143970286848575e-07	5.066782637707065e-07
108200.0	3.9869017066230127e-07	2.9117033594400184e-07	5.062100053806007e-07
108300.0	3.9836070846709653e-07	2.909401297270296e-07	5.057812872071635e-07
108400.0	3.979932204287324e-07	2.906717206994466e-07	5.053147201580182e-07
108500.0	3.9765064457711735e-07	2.904280360877359e-07	5.048732530664989e-07
108600.0	3.972844871342051e-07	2.9016059295872623e-07	5.04408381309684e-07
108700.0	3.96961125761107e-07	2.899357457660289e-07	5.039865057561851e-07
108800.0	3.9661935316838305e-07	2.8969232356987154e-07	5.035463827668946e-07
108900.0	3.962551514134236e-07	2.894262928560963e-07	5.030840099707509e-07
109000.0	3.959136951838668e-07	2.891828234239229e-07	5.026445669438106e-07
109100.0	3.9566680776730386e-07	2.890336526262637e-07	5.02299962908344e-07
109200.0	3.9530447884378917e-07	2.887689560102033e-07	5.018400016773751e-07
109300.0	3.9494981000208203e-07	2.8851174087749193e-07	5.013878791266721e-07
109400.0	3.9461823626205233e-07	2.8827743437401687e-07	5.009590381500878e-07
109500.0	3.9425785760423677e-07	2.880141536389349e-07	5.005015615695386e-07
109600.0	3.939062600878806e-07	2.877594767933915e-07	5.000530433823697e-07
109700.0	3.9358993801394354e-07	2.8753988784631133e-07	4.996399881815758e-07
109800.0	3.932881535328825e-07	2.873346354554215e-07	4.992416716103434e-07
109900.0	3.929385060167025e-07	2.8708138006369463e-07	4.987956319697103e-07
110000.0	3.925812924404471e-07	2.868203834942523e-07	4.983422013866419e-07
110100.0	3.922247277476283e-07	2.865598610575166e-07	4.978895944377399e-07
110200.0	3.9186881017179173e-07	2.8629981146267853e-07	4.97437808880905e-07
110300.0	3.915135379528891e-07	2.860402334236104e-07	4.969868424821678e-07
110400.0	3.912085266991682e-07	2.8583073117986683e-07	4.965863222184697e-07
110500.0	3.9085449503728357e-07	2.8557204751702753e-07	4.961369425575396e-07
110600.0	3.9050110357153076e-07	2.853138316606437e-07	4.956883754824178e-07
110700.0	3.929065341735777e-07	2.877245731942391e-07	4.980884951529164e-07
110800.0	3.925519285886339e-07	2.8746488057604564e-07	4.976389766012221e-07
110900.0	3.921979625030363e-07	2.8720565631855147e-07	4.971902686875211e-07
111000.0	3.9184463418842377e-07	2.869468991558518e-07	4.967423692209957e-07
111100.0	3.91491941922658e-07	2.8668860782659956e-07	4.962952760187164e-07
111200.0	3.911398839897953e-07	2.864307810739853e-07	4.958489869056053e-07
111300.0	3.9078845870524216e-07	2.8617341767090206e-07	4.954034997395823e-07
111400.0	3.904376643149717e-07	2.859165163191604e-07	4.94958812310783e-07
111500.0	3.9008749914666376e-07	2.856600758006493e-07	4.945149224926782e-07
111600.0	3.8973796150887676e-07	2.8540409487650665e-07	4.940718281412469e-07
111700.0	3.8945115474763214e-07	2.852106329085995e-07	4.936916765866648e-07
111800.0	3.891520515337302e-07	2.8500472488109967e-07	4.932993781863608e-07
111900.0	3.8882383561176266e-07	2.847695614163887e-07	4.928781098071366e-07
112000.0	3.884766745724757e-07	2.8451528989570104e-07	4.924380592492504e-07
112100.0	3.8822559140364166e-07	2.843568586723612e-07	4.92094324134922e-07
112200.0	3.8791184742346307e-07	2.8413566849803474e-07	4.916880263488914e-07
112300.0	3.8757821697425366e-07	2.838944311081797e-07	4.912620028403276e-07
112400.0	3.8726324678575664e-07	2.8367168140959047e-07	4.908548121619229e-07
112500.0	3.869190158484443e-07	2.8341951598043536e-07	4.904185157164532e-07
112600.0	3.8908753480409616e-07	2.855992410891954e-07	4.925758285189969e-07
112700.0	3.887566249245551e-07	2.853601415197185e-07	4.921531083293916e-07
112800.0	3.9700382199681745e-07	2.927375700609745e-07	5.012700739326604e-07
112900.0	3.9799945993093515e-07	2.938033347784495e-07	5.021955850834208e-07
113000.0	3.9764725113638384e-07	2.9354331843060046e-07	5.017511838421672e-07
113100.0	3.972956651635486e-07	2.932837619054462e-07	5.01307568421651e-07
113200.0	3.9694470036185645e-07	2.9302466398431283e-07	5.008647367394001e-07
113300.0	3.9659435508656153e-07	2.9276602345282876e-07	5.004226867202943e-07
113400.0	3.9626421915540596e-07	2.925274273377631e-07	5.000010109730488e-07
113500.0	3.959464172507465e-07	2.9230099723373255e-07	4.995918372677604e-07
113600.0	3.9559787593750913e-07	2.9204367682868717e-07	4.991520750463311e-07
113700.0	3.953431188066476e-07	2.918799447250925e-07	4.988062928882027e-07
113800.0	3.9499572017323784e-07	2.9162344658571144e-07	4.983679937607642e-07
113900.0	3.94671074844494e-07	2.9138953775241696e-07	4.979526119365711e-07
114000.0	3.9461557293057634e-07	2.9142378109738365e-07	4.97807364763769e-07
114100.0	3.943057326975227e-07	2.912043528029877e-07	4.974071125920577e-07
114200.0	3.939706197816564e-07	2.909595048332688e-07	4.96981734730044e-07
114300.0	3.9766720487038745e-07	2.945321240658145e-07	5.008022856749604e-07
114400.0	3.97350053744088e-07	2.943051003385861e-07	5.003950071495899e-07
114500.0	3.970154515897376e-07	2.9406047667736474e-07	4.999704265021105e-07
114600.0	3.9666901879107986e-07	2.938038662642516e-07	4.995341713179081e-07
114700.0	3.963527765525938e-07	2.935772866038494e-07	4.991282665013382e-07
114800.0	3.971495835121242e-07	2.944465987951299e-07	4.998525682291186e-07
114900.0	3.9680393850446953e-07	2.941903223311285e-07	4.994175546778106e-07
115000.0	3.9645889460180394e-07	2.9393449157658276e-07	4.989832976270251e-07
115100.0	3.961549661319139e-07	2.937196114376691e-07	4.985903208261587e-07
115200.0	3.9581108459778494e-07	2.9346463347939006e-07	4.981575357161799e-07
115300.0	3.9546779955724084e-07	2.932100978298117e-07	4.9772550128467e-07
115400.0	3.951649620897658e-07	2.9299584640174567e-07	4.973340777777859e-07
115500.0	3.948387307069845e-07	2.927580553365735e-07	4.969194060773956e-07
115600.0	3.9453208166566165e-07	2.92539691200389e-07	4.965244721309343e-07
115700.0	3.941910888638141e-07	2.922868350502562e-07	4.96095342677372e-07
115800.0	3.938613537258623e-07	2.920450838210256e-07	4.956776236306989e-07
115900.0	3.9354650067407293e-07	2.918180573867225e-07	4.952749439614234e-07
116000.0	3.933187121275093e-07	2.916777947643496e-07	4.949596294906689e-07
116100.0	3.9300543747440665e-07	2.914520441078792e-07	4.945588308409341e-07
116200.0	3.9269762943358536e-07	2.912316062161216e-07	4.941636526510491e-07
116300.0	3.9235997315424677e-07	2.9098117943707537e-07	4.937387668714181e-07
116400.0	3.921349040168757e-07	2.9084303247530763e-07	4.934267755584438e-07
116500.0	3.917983104219564e-07	2.905933691887963e-07	4.930032516551165e-07
116600.0	3.9163754275816565e-07	2.9051906777752525e-07	4.92756017738806e-07
116700.0	3.913101985237633e-07	2.9027835615707416e-07	4.923420408904525e-07
116800.0	3.909751755372103e-07	2.900298176366524e-07	4.919205334377682e-07
116900.0	3.9069178334435814e-07	2.898327315851291e-07	4.915508351035872e-07
117000.0	3.9106439507630853e-07	2.902848947125275e-07	4.918438954400895e-07
117100.0	3.9073881884416814e-07	2.9004536571783205e-07	4.914322719705042e-07
117200.0	3.904270105126961e-07	2.8981945537811394e-07	4.910345656472783e-07
117300.0	3.961392502309831e-07	2.9512740738621975e-07	4.971510930757465e-07
117400.0	3.9580879904962626e-07	2.9488298132108337e-07	4.967346167781692e-07
117500.0	3.9547194336410054e-07	2.9463200437355794e-07	4.963118823546432e-07
117600.0	3.951356605575223e-07	2.9438145427917184e-07	4.958898668358727e-07
117700.0	3.9480727916592735e-07	2.9413865988488284e-07	4.954758984469719e-07
117800.0	3.944721315193319e-07	2.938889540134843e-07	4.950553090251796e-07
117900.0	3.9413755239657693e-07	2.93639671752728e-07	4.946354330404259e-07
118000.0	3.9596501032370944e-07	2.9549088644326684e-07	4.964391342041521e-07
118100.0	3.9563668379053235e-07	2.952476198563106e-07	4.960257477247541e-07
118200.0	3.9530196861571105e-07	2.9499782075132676e-07	4.956061164800953e-07
118300.0	3.949678193112963e-07	2.9474844398230245e-07	4.951871946402902e-07
118400.0	4.0293132223161417e-07	3.023160549647721e-07	5.035465894984562e-07
118500.0	4.0262096290117734e-07	3.020905780010725e-07	5.031513478012822e-07
118600.0	4.0228148771724026e-07	3.018358511889503e-07	5.027271242455303e-07
118700.0	4.0222795316085067e-07	3.0186606274400595e-07	5.025898435776954e-07
118800.0	4.0188938029264177e-07	3.01611953774734e-07	5.021668068105496e-07
118900.0	4.01561007496234e-07	3.013679024543286e-07	5.017541125381394e-07
119000.0	4.01223564107106e-07	3.011146392238425e-07	5.013324889903694e-07
119100.0	4.008866873687855e-07	3.0086180131008725e-07	5.009115734274837e-07
119200.0	4.0055037585514986e-07	3.006093876425803e-07	5.004913640677194e-07
119300.0	4.007021607954522e-07	3.0084186343189683e-07	5.005624581590077e-07
119400.0	4.0036656715654177e-07	3.005898892759039e-07	5.001432450371796e-07
119500.0	4.000515214115324e-07	3.0035831948642584e-07	4.997447233366389e-07
119600.0	3.9973254094764145e-07	3.001226771538498e-07	4.993424047414331e-07
119700.0	3.993985984233955e-07	2.998719353974847e-07	4.989252614493063e-07
119800.0	3.9908213275659874e-07	2.996385292641673e-07	4.985257362490302e-07
119900.0	3.987653980607743e-07	2.994047158631004e-07	4.981260802584482e-07
120000.0	3.984904088159815e-07	2.9921247223560916e-07	4.977683453963538e-07
120100.0	3.9818527399867244e-07	2.9898997751841357e-07	4.973805704789313e-07
120200.0	3.9786296661661527e-07	2.9875017981007395e-07	4.969757534231566e-07
120300.0	3.9755824412541265e-07	2.9852782760076195e-07	4.965886606500634e-07
120400.0	4.00341668056253e-07	3.0126131641848335e-07	4.994220196940227e-07
120500.0	4.0001562491767323e-07	3.0101748232251743e-07	4.99013767512829e-07
120600.0	3.996839397534394e-07	3.00767869796798e-07	4.986000097100808e-07
120700.0	3.995260661135239e-07	3.006915837215665e-07	4.983605485054813e-07
120800.0	3.9919533535292294e-07	3.0044265427520095e-07	4.979480164306449e-07
120900.0	3.9892586343740894e-07	3.0025480333711124e-07	4.975969235377066e-07
121000.0	3.986441125499844e-07	3.000545563438575e-07	4.972336687561112e-07
121100.0	3.9833402499412544e-07	2.9982586449235504e-07	4.968421854958958e-07
121200.0	3.9800536926934254e-07	2.995784709591057e-07	4.964322675795793e-07
121300.0	3.9767725542916866e-07	2.9933148534998026e-07	4.960230255083571e-07
121400.0	3.97349682134526e-07	2.990849066568782e-07	4.956144576121738e-07
121500.0	3.970317832142465e-07	2.988478687112976e-07	4.952156977171954e-07
121600.0	3.967730088701547e-07	2.9866981471110356e-07	4.948762030292059e-07
121700.0	3.9657730794385955e-07	2.9855448680517793e-07	4.946001290825412e-07
121800.0	3.9625171348409006e-07	2.9830935589136656e-07	4.941940710768136e-07
121900.0	3.959475715272443e-07	2.9808554433508986e-07	4.938095987193988e-07
122000.0	3.956611597497481e-07	2.9787931574972344e-07	4.934430037497728e-07
122100.0	3.9632889448916133e-07	2.9861568897249905e-07	4.940421000058237e-07
122200.0	3.9600456907898535e-07	2.983713103792657e-07	4.93637827778705e-07
122300.0	3.9568929279881405e-07	2.9813584995956103e-07	4.932427356380671e-07
122400.0	4.0303520646904303e-07	3.047537613242562e-07	5.013166516138299e-07
122500.0	4.0270620082299195e-07	3.0450497020266945e-07	5.009074314433145e-07
122600.0	4.0245493826123955e-07	3.0433374491419424e-07	5.005761316082848e-07
122700.0	4.043368496098206e-07	3.062284472232095e-07	5.024452519964318e-07
122800.0	4.040075877555932e-07	3.059790629307654e-07	5.02036112580421e-07
122900.0	4.0370212335458643e-07	3.0575334407073493e-07	5.016509026384379e-07
123000.0	4.0338491890152554e-07	3.055157568937031e-07	5.012540809093479e-07
123100.0	4.03057247522109e-07	3.0526757413767067e-07	5.008469209065474e-07
123200.0	4.0273009332082646e-07	3.050197795430654e-07	5.004404070985875e-07
123300.0	4.0248800042219536e-07	3.0485688142954963e-07	5.00119119414841e-07
123400.0	4.021956825733896e-07	3.046436612047989e-07	4.997477039419802e-07
123500.0	4.018864890373661e-07	3.044134398564389e-07	4.993595382182933e-07
123600.0	4.0156134078691716e-07	3.041671383046752e-07	4.989555432691591e-07
123700.0	4.0169686081978093e-07	3.043791876209444e-07	4.990145340186175e-07
123800.0	4.0137239101677463e-07	3.0413331164859785e-07	4.986114703849514e-07
123900.0	4.0783859834049695e-07	3.100387621975799e-07	5.05638434483414e-07
124000.0	4.0750969889747597e-07	3.0978871830922047e-07	5.052306794857315e-07
124100.0	4.0725480914428584e-07	3.096125309809544e-07	5.048970873076173e-07
124200.0	4.069615250130726e-07	3.0939783513912536e-07	5.045252148870199e-07
124300.0	4.0663412497203263e-07	3.091489104183664e-07	5.041193395256989e-07
124400.0	4.0631391479811177e-07	3.089070494108571e-07	5.037207801853664e-07
124500.0	4.060083337470157e-07	3.086796875854303e-07	5.03336979908601e-07
124600.0	4.057031395953623e-07	3.084525871785119e-07	5.029536920122128e-07
124700.0	4.054172490205844e-07	3.0824465542745206e-07	5.025898426137167e-07
124800.0	4.051681202421143e-07	3.080733468602772e-07	5.022628936239514e-07
124900.0	4.0484372882792054e-07	3.07826678482754e-07	5.018607791730871e-07
125000.0	4.0455370899388343e-07	3.076142523759476e-07	5.014931656118193e-07
125100.0	4.0423032731908153e-07	3.0736834537161586e-07	5.010923092665472e-07
125200.0	4.0393579601474896e-07	3.0715115633442693e-07	5.00720435695071e-07
125300.0	4.0361342365059005e-07	3.06906011466491e-07	5.003208358346891e-07
125400.0	4.0329156543283216e-07	3.066612575987473e-07	4.99921873266917e-07
125500.0	4.029787759022592e-07	3.064254493104986e-07	4.995321024940198e-07
125600.0	4.026712426228669e-07	3.061947736836984e-07	4.991477115620353e-07
125700.0	4.0235090209842966e-07	3.059511698324713e-07	4.98750634364388e-07
125800.0	4.0205853857958307e-07	3.05735412882093e-07	4.983816642770731e-07
125900.0	4.017391935874229e-07	3.054925609091436e-07	4.979858262657021e-07
126000.0	4.014203554881099e-07	3.052500944347503e-07	4.975906165414695e-07
126100.0	4.0110202307560875e-07	3.050080125416275e-07	4.9719603360959e-07
126200.0	4.007841951478779e-07	3.047663143155683e-07	4.968020759801875e-07
126300.0	4.004668705066257e-07	3.045249988452041e-07	4.964087421680473e-07
126400.0	4.001500479573527e-07	3.0428406522205096e-07	4.960160306926544e-07
126500.0	3.9984596023760786e-07	3.0405574544727337e-07	4.956361750279424e-07
126600.0	3.9953480896646057e-07	3.038202435750006e-07	4.952493743579205e-07
126700.0	4.012227470984429e-07	3.055295983455935e-07	4.969158958512924e-07
126800.0	4.009063278690217e-07	3.05288632447725e-07	4.965240232903184e-07
126900.0	4.006005765784549e-07	3.050582150385171e-07	4.961429381183927e-07
127000.0	4.0028514553729895e-07	3.0481799981939584e-07	4.957522912552021e-07
127100.0	3.999702108432074e-07	3.0457816261303797e-07	4.953622590733768e-07
127200.0	3.9966064686959354e-07	3.0434357816934517e-07	4.949777155698419e-07
127300.0	3.9934669753151325e-07	3.0410449048621307e-07	4.945889045768134e-07
127400.0	3.9903324104566815e-07	3.038657781555011e-07	4.942007039358352e-07
127500.0	3.987254451693115e-07	3.0363260929070003e-07	4.938182810479229e-07
127600.0	3.9845249289785896e-07	3.034341586266116e-07	4.934708271691064e-07
127700.0	3.981596970563288e-07	3.0321575254158083e-07	4.931036415710768e-07
127800.0	3.978596946359219e-07	3.029900261619908e-07	4.927293631098529e-07
127900.0	3.975730205187807e-07	3.027775107463176e-07	4.923685302912438e-07
128000.0	3.9730693635872243e-07	3.0258545940759856e-07	4.920284133098463e-07
128100.0	3.970093778785734e-07	3.023618291353952e-07	4.916569266217515e-07
128200.0	3.967129859537338e-07	3.0213924990833977e-07	4.912867219991277e-07
128300.0	3.964037810481183e-07	3.0190374400626254e-07	4.90903818089974e-07
128400.0	3.9614270311528506e-07	3.017162219924488e-07	4.905691842381213e-07
128500.0	3.958344232603059e-07	3.014814118792301e-07	4.901874346413816e-07
128600.0	3.955266228363121e-07	3.012469669577268e-07	4.898062787148974e-07
128700.0	3.9521930073093895e-07	3.010128863818162e-07	4.894257150800617e-07
128800.0	3.949124558300989e-07	3.0077916930282585e-07	4.89045742357372e-07
128900.0	3.9466398907822257e-07	3.006036956111493e-07	4.887242825452958e-07
129000.0	3.943580503730356e-07	3.0037065811812e-07	4.883454426279512e-07
129100.0	3.940525856203435e-07	3.0013798166127615e-07	4.879671895794109e-07
129200.0	3.937654116074477e-07	2.9992348223767404e-07	4.876073409772214e-07
129300.0	3.9347460663353244e-07	2.997052402027796e-07	4.872439730642853e-07
129400.0	3.9317053278044514e-07	2.994736174651286e-07	4.868674480957617e-07
129500.0	3.9290838739536964e-07	2.9928379012220806e-07	4.865329846685312e-07
129600.0	3.926391354767225e-07	2.9908675861408963e-07	4.861915123393554e-07
129700.0	3.9233640910184743e-07	2.9885614852964226e-07	4.858166696740526e-07
129800.0	3.9203414917387936e-07	2.986258937938431e-07	4.854424045539156e-07
129900.0	3.917462960733589e-07	2.984099334454289e-07	4.850826587012889e-07
130000.0	3.915663578166176e-07	2.983015757794094e-07	4.848311398538258e-07
130100.0	3.9132835323328643e-07	2.981352280671689e-07	4.84521478399404e-07
130200.0	3.9144808903650233e-07	2.983239979631713e-07	4.845721801098334e-07
130300.0	3.911510573442198e-07	2.980984220027921e-07	4.842036926856476e-07
130400.0	3.9086450415825723e-07	2.978832133997635e-07	4.83845794916751e-07
130500.0	3.9056499342335234e-07	2.976549393717067e-07	4.83475047474998e-07
130600.0	3.9420238151921423e-07	3.011394894950186e-07	4.872652735434099e-07
130700.0	3.9390077527173395e-07	3.009090731889857e-07	4.868924773544822e-07
130800.0	3.9359963019236014e-07	3.0067900921855893e-07	4.865202511661614e-07
130900.0	3.9330901091495533e-07	3.004593618720792e-07	4.861586599578314e-07
131000.0	3.930967588119178e-07	3.003179455597216e-07	4.85875572064114e-07
131100.0	3.927969161266508e-07	3.000888589947087e-07	4.855049732585929e-07
131200.0	3.9252585937211036e-07	2.998884412768539e-07	4.851632774673667e-07
131300.0	3.9235899619312956e-07	2.9979200962520655e-07	4.849259827610526e-07
131400.0	3.9255563556950415e-07	3.0005553877571925e-07	4.850557323632891e-07
131500.0	3.9228345383455805e-07	2.998536821460828e-07	4.847132255230333e-07
131600.0	3.9200265782908344e-07	2.9964310538824257e-07	4.843622102699243e-07
131700.0	3.9170501190549205e-07	2.9941557496367225e-07	4.839944488473119e-07
131800.0	3.9142130947674935e-07	2.992018811226024e-07	4.836407378308963e-07
131900.0	3.9112455561629586e-07	2.989750302491261e-07	4.832740809834656e-07
132000.0	3.9082825137949746e-07	2.987485231056491e-07	4.829079796533458e-07
132100.0	3.9055612972719876e-07	2.9854608667475923e-07	4.825661727796383e-07
132200.0	3.9027821085356753e-07	2.983377526645988e-07	4.822186690425363e-07
132300.0	3.900497249338149e-07	2.9817868824375426e-07	4.819207616238755e-07
132400.0	3.9048302105544745e-07	2.986743241296103e-07	4.822917179812846e-07
132500.0	3.9020712897369424e-07	2.984677075951415e-07	4.81946550352247e-07
132600.0	3.899699485348997e-07	2.9829968782048926e-07	4.816402092493101e-07
132700.0	3.8967607738959184e-07	2.980748845001519e-07	4.812772702790318e-07
132800.0	3.8953641103035484e-07	2.9800397547372415e-07	4.810688465869855e-07
132900.0	3.8924330833659754e-07	2.977797329885604e-07	4.807068836846347e-07
133000.0	3.889506463954568e-07	2.975558277262968e-07	4.803454650646169e-07
133100.0	3.8868789179004684e-07	2.9736172134347187e-07	4.800140622366219e-07
133200.0	3.8839608625421e-07	2.971384661282599e-07	4.796537063801601e-07
133300.0	3.8811699839226755e-07	2.969278256904263e-07	4.793061710941088e-07
133400.0	3.8782605829557246e-07	2.9670523048103014e-07	4.789468861101147e-07
133500.0	3.8757984800249706e-07	2.965272513622161e-07	4.78632444642778e-07
133600.0	3.873594508551126e-07	2.963749283640518e-07	4.783439733461735e-07
133700.0	3.870697301717556e-07	2.9615324619699936e-07	4.779862141465118e-07
133800.0	3.867804425504585e-07	2.9593189540921143e-07	4.776289896917055e-07
133900.0	3.8649746194322765e-07	2.957167501715328e-07	4.772781737149225e-07
134000.0	3.8622874945781046e-07	2.9551576773411095e-07	4.7694173118151e-07
134100.0	3.864692406445026e-07	2.9581977308217727e-07	4.771187082068279e-07
134200.0	3.8618126273029593e-07	2.955993305787101e-07	4.7676319488188177e-07
134300.0	3.85919695360376e-07	2.954051948670759e-07	4.764341958536761e-07
134400.0	3.856457359949056e-07	2.951985685599031e-07	4.7609290342990804e-07
134500.0	3.936832679509082e-07	3.022727703514569e-07	4.850937655503595e-07
134600.0	3.941487872906244e-07	3.027980285757329e-07	4.854995460055159e-07
134700.0	3.938614366933067e-07	3.0257848302846783e-07	4.851443903581455e-07
134800.0	3.9359470217953184e-07	3.0237944553806173e-07	4.84809958821002e-07
134900.0	3.933029365868531e-07	3.021552840132498e-07	4.844505891604564e-07
135000.0	3.930116032362951e-07	3.019314545954463e-07	4.840917518771438e-07
135100.0	3.9274511163449816e-07	3.0173236026624546e-07	4.837578630027509e-07
135200.0	3.924546218366161e-07	3.015091748006144e-07	4.834000688726178e-07
135300.0	3.9216844506143183e-07	3.0129020299815184e-07	4.830466871247119e-07
135400.0	3.918788102396348e-07	3.010676737883484e-07	4.826899466909212e-07
135500.0	3.9158960291995477e-07	3.0084547305057315e-07	4.823337327893364e-07
135600.0	3.9130161801159065e-07	3.006243959721511e-07	4.819788400510302e-07
135700.0	3.910653929642832e-07	3.0045494401554296e-07	4.816758419130235e-07
135800.0	3.9080076741665313e-07	3.0025702316004403e-07	4.813445116732622e-07
135900.0	3.9051320458237183e-07	3.0003607299757815e-07	4.809903361671655e-07
136000.0	3.902470219540971e-07	2.9983640032762544e-07	4.806576435805688e-07
136100.0	3.899602885561396e-07	2.996160839369278e-07	4.803044931753514e-07
136200.0	3.8977348226049885e-07	2.994955203318396e-07	4.800514441891581e-07
136300.0	3.8948769347924115e-07	2.992759538167162e-07	4.796994331417661e-07
136400.0	3.892122851348629e-07	2.9906666996794206e-07	4.793579003017837e-07
136500.0	3.8892715001853786e-07	2.9884756315273095e-07	4.790067368843448e-07
136600.0	3.88655783301757e-07	2.986421265442507e-07	4.786694400592634e-07
136700.0	3.883714724457269e-07	2.984236508902351e-07	4.783192940012187e-07
136800.0	3.8809168121177426e-07	2.982095987230751e-07	4.779737637004734e-07
136900.0	3.8794265730701966e-07	2.9812595693783205e-07	4.777593576762072e-07
137000.0	3.8765948955108574e-07	2.9790833650096223e-07	4.774106426012092e-07
137100.0	3.873994074287196e-07	2.9771370351631663e-07	4.770851113411226e-07
137200.0	3.871733782058508e-07	2.97552987521159e-07	4.767937688905426e-07
137300.0	3.869467839302003e-07	2.9739163179068623e-07	4.7650193606971435e-07
137400.0	3.8668599916829615e-07	2.971960084450053e-07	4.76175989891587e-07
137500.0	3.8642602555068e-07	2.9700110458317213e-07	4.758509465181878e-07
137600.0	3.861451947241957e-07	2.967852506314385e-07	4.7550513881695284e-07
137700.0	3.869555886244504e-07	2.976425954161227e-07	4.7626858183277813e-07
137800.0	3.866938489558046e-07	2.9744565317275736e-07	4.759420447388518e-07
137900.0	3.86421034104842e-07	2.972375454423361e-07	4.7560452276734794e-07
138000.0	3.861410208918183e-07	2.970221458183437e-07	4.752598959652929e-07
138100.0	3.858614131982521e-07	2.968070581562861e-07	4.7491576824021814e-07
138200.0	3.8562751894162206e-07	2.966375632132431e-07	4.7461747467000104e-07
138300.0	3.853486868876661e-07	2.9642306470133566e-07	4.7427430907399657e-07
138400.0	3.850898999352919e-07	2.9622851413138694e-07	4.7395128573919685e-07
138500.0	3.8481185869375914e-07	2.9601462073475597e-07	4.736090966527623e-07
138600.0	3.8456074435265353e-07	2.958275602986539e-07	4.732939284066532e-07
138700.0	3.8428348554099924e-07	2.9561426443517265e-07	4.7295270664682584e-07
138800.0	3.840170708226926e-07	2.954117197334444e-07	4.7262242191194076e-07
138900.0	3.8374851958799307e-07	2.9520694705971397e-07	4.722900921162722e-07
139000.0	3.8347767234855905e-07	2.9499978694231537e-07	4.7195555775480273e-07
139100.0	3.8320198944739476e-07	2.9478769958659533e-07	4.716162793081942e-07
139200.0	3.8293689310086285e-07	2.945861074696032e-07	4.712876787321225e-07
139300.0	3.8272164023194636e-07	2.9443421813996624e-07	4.710090623239265e-07
139400.0	3.825082113926131e-07	2.9428406784967267e-07	4.707323549355535e-07
139500.0	3.822340139234963e-07	2.9407310173918364e-07	4.7039492610780897e-07
139600.0	3.8196020928461586e-07	2.938624378864222e-07	4.700579806828095e-07
139700.0	3.8171335780576455e-07	2.936786335658406e-07	4.697480820456885e-07
139800.0	4.002537520126789e-07	3.0699943328416033e-07	4.935080707411975e-07
139900.0	3.9996765416347647e-07	3.0677998116338396e-07	4.93155327163569e-07
140000.0	3.997360923865212e-07	3.0661495895063164e-07	4.928572258224108e-07
140100.0	3.994507724442035e-07	3.0639609456338603e-07	4.92505450325021e-07
140200.0	4.05876068740803e-07	3.1224077894352076e-07	4.995113585380853e-07
140300.0	4.055867792355673e-07	3.120182164466779e-07	4.991553420244567e-07
140400.0	4.053084130088837e-07	3.1180648147276464e-07	4.988103445450028e-07
140500.0	4.0504056530811593e-07	3.116051690985835e-07	4.984759615176484e-07
140600.0	4.0479933989433874e-07	3.114303664961049e-07	4.981683132925726e-07
140700.0	4.0451163807282056e-07	3.112090127684975e-07	4.978142633771436e-07
140800.0	4.0422434491576e-07	3.1098797347825493e-07	4.974607163532652e-07
140900.0	4.039434010454892e-07	3.1077318943037024e-07	4.971136126606082e-07
141000.0	4.036569183956885e-07	3.105527727940608e-07	4.967610639973162e-07
141100.0	4.033738641684876e-07	3.103356910717589e-07	4.964120372652164e-07
141200.0	4.0310804234743995e-07	3.101357441238181e-07	4.960803405710618e-07
141300.0	4.0419320144659276e-07	3.1126002445116154e-07	4.97126378442024e-07
141400.0	4.0392663395056505e-07	3.110591673301311e-07	4.967941005709989e-07
141500.0	4.0366947770681164e-07	3.108676203802587e-07	4.964713350333645e-07
141600.0	4.0339259565879137e-07	3.1065626399087164e-07	4.961289273267111e-07
141700.0	4.031266459811294e-07	3.1045574423645063e-07	4.957975477258082e-07
141800.0	4.028423555699327e-07	3.1023679504204457e-07	4.954479160978208e-07
141900.0	4.0255846584711894e-07	3.10018154458226e-07	4.950987772360118e-07
142000.0	4.0231382587920867e-07	3.098386528869917e-07	4.947889988714257e-07
142100.0	4.0203070765633955e-07	3.0962060024147337e-07	4.944408150712057e-07
142200.0	4.0174798762788944e-07	3.094028542944103e-07	4.940931209613685e-07
142300.0	4.01465664954382e-07	3.091854143991847e-07	4.937459155095793e-07
142400.0	4.0130192241391097e-07	3.0908637634377193e-07	4.9351746848405e-07
142500.0	4.010203090059953e-07	3.0886946373867816e-07	4.931711542733124e-07
142600.0	4.00755304589159e-07	3.086690668735617e-07	4.928415423047563e-07
142700.0	4.004847467126599e-07	3.084630278309132e-07	4.925064655944066e-07
142800.0	4.0021423764653424e-07	3.082569473224257e-07	4.921715279706428e-07
142900.0	3.999653560792044e-07	3.080723995864588e-07	4.9185831257195e-07
143000.0	3.9975157326532196e-07	3.0792282270168684e-07	4.91580323828957e-07
143100.0	3.994722240132096e-07	3.077076327640705e-07	4.912368152623487e-07
143200.0	3.992175818214168e-07	3.075170535720844e-07	4.909181100707491e-07
143300.0	3.989485226583424e-07	3.073119741741573e-07	4.905850711425274e-07
143400.0	3.9872180931796046e-07	3.071491304571858e-07	4.902944881787352e-07
143500.0	3.9845837004535597e-07	3.0694949140564666e-07	4.899672486850653e-07
143600.0	3.9818694048907906e-07	3.067417750466301e-07	4.89632105931528e-07
143700.0	3.97909846425371e-07	3.0652830556544883e-07	4.892913872852932e-07
143800.0	3.9763313774711053e-07	3.0631513299543167e-07	4.889511424987894e-07
143900.0	3.973568136508589e-07	3.0610225671755586e-07	4.886113705841619e-07
144000.0	3.970808733354091e-07	3.0588967611451836e-07	4.882720705562999e-07
144100.0	3.9684421303413223e-07	3.057162788173645e-07	4.879721472509e-07
144200.0	3.965923134504709e-07	3.055275571253061e-07	4.876570697756357e-07
144300.0	3.9631747660703224e-07	3.0531581678155693e-07	4.873191364325076e-07
144400.0	3.960430204214054e-07	3.0510436972018025e-07	4.869816711226305e-07
144500.0	3.9578607794525916e-07	3.0491034620129217e-07	4.866618096892261e-07
144600.0	3.955123688575314e-07	3.046994720316334e-07	4.863252656834293e-07
144700.0	3.9535613651822505e-07	3.046058692311386e-07	4.861064038053115e-07
144800.0	3.95083102397937e-07	3.043954966184223e-07	4.857707081774517e-07
144900.0	3.948104451337374e-07	3.041854143881084e-07	4.854354758793664e-07
145000.0	3.9461642192717794e-07	3.040537948006265e-07	4.851790490537294e-07
145100.0	3.943490615356805e-07	3.0384883714355697e-07	4.84849285927804e-07
145200.0	3.9407747314335835e-07	3.036395654892905e-07	4.845153807974262e-07
145300.0	3.9381574113821325e-07	3.0344006388446406e-07	4.841914183919624e-07
145400.0	3.935448931102504e-07	3.03231361248961e-07	4.838584249715398e-07
145500.0	3.9329337523270516e-07	3.0304189950512354e-07	4.835448509602867e-07
145600.0	3.9302325801150977e-07	3.0283375703824125e-07	4.832127589847783e-07
145700.0	3.9278621786671873e-07	3.026585996385548e-07	4.829138360948827e-07
145800.0	3.9251681901632214e-07	3.024510056075416e-07	4.825826324251027e-07
145900.0	3.9227175955371156e-07	3.02267665253898e-07	4.822758538535251e-07
146000.0	3.920030821066025e-07	3.020606233856558e-07	4.819455408275492e-07
146100.0	3.91734772456356e-07	3.018538649548997e-07	4.816156799578124e-07
146200.0	3.9147989816598506e-07	3.016604561796083e-07	4.812993401523618e-07
146300.0	3.912212121865922e-07	3.0146315274371817e-07	4.809792716294662e-07
146400.0	3.9096067053783024e-07	3.0126391013761123e-07	4.806574309380492e-07
146500.0	3.9072775131495e-07	3.010921917639478e-07	4.803633108659522e-07
146600.0	4.018584462009019e-07	3.103442137615833e-07	4.933726786402205e-07
146700.0	4.0160998840041806e-07	3.101581243963495e-07	4.930618524044866e-07
146800.0	4.021882396920076e-07	3.1078812453354115e-07	4.93588354850474e-07
146900.0	4.0191445786636176e-07	3.1057655067720205e-07	4.932523650555214e-07
147000.0	4.016410485304617e-07	3.1036526468928864e-07	4.929168323716348e-07
147100.0	4.013774112398817e-07	3.101636657481799e-07	4.925911567315835e-07
147200.0	4.011047382205137e-07	3.0995294735119e-07	4.922565290898374e-07
147300.0	4.0084172042300293e-07	3.0975179954111677e-07	4.919316413048891e-07
147400.0	4.005885245031534e-07	3.095603882001823e-07	4.916166608061245e-07
147500.0	4.00316940904057e-07	3.09350507421382e-07	4.91283374386732e-07
147600.0	4.000457253019242e-07	3.0914091104651465e-07	4.909505395573338e-07
147700.0	3.9977487694930507e-07	3.089315984978891e-07	4.90618155400721e-07
147800.0	3.9950439510077273e-07	3.0872256919937814e-07	4.902862210021673e-07
147900.0	3.9927449208070164e-07	3.0855403051141377e-07	4.899949536499896e-07
148000.0	3.990049802927326e-07	3.0834580529325107e-07	4.896641552922141e-07
148100.0	3.987519851180089e-07	3.081540130301421e-07	4.893499572058757e-07
148200.0	3.98501924803152e-07	3.0796507276283246e-07	4.890387768434715e-07
148300.0	3.98263839238072e-07	3.0778801443743585e-07	4.887396640387081e-07
148400.0	3.9799546918717064e-07	3.0758060094935507e-07	4.884103374249863e-07
148500.0	3.9772746057498137e-07	3.0737346681837656e-07	4.880814543315862e-07
148600.0	3.974673176333141e-07	3.0717411619961974e-07	4.877605190670084e-07
148700.0	3.972000246644482e-07	3.0696753404509837e-07	4.874325152837981e-07
148800.0	3.969487470490364e-07	3.067768832339893e-07	4.871206108640835e-07
148900.0	3.9668216136657016e-07	3.065708453591944e-07	4.867934773739459e-07
149000.0	3.964336579450222e-07	3.0638280518511284e-07	4.864845107049316e-07
149100.0	3.9617361409506517e-07	3.061831467462111e-07	4.861640814439192e-07
149200.0	3.9591508235845e-07	3.059849193572146e-07	4.858452453596854e-07
149300.0	3.9565643553570596e-07	3.0578649617016043e-07	4.855263749012515e-07
149400.0	3.9539160703018344e-07	3.0558181081481956e-07	4.852014032455474e-07
149500.0	3.9514253135936474e-07	3.0539279550239645e-07	4.848922672163331e-07
149600.0	3.949448624010634e-07	3.052550476353107e-07	4.846346771668161e-07
149700.0	3.9471647338067455e-07	3.0508655428792887e-07	4.843463924734203e-07
149800.0	3.9446412010493956e-07	3.048940224020239e-07	4.840342178078552e-07
149900.0	3.942247545682368e-07	3.047143945744363e-07	4.837351145620373e-07
150000.0	3.94235470321855e-07	3.0478366350530307e-07	4.836872771384069e-07
150100.0	3.9397282352381777e-07	3.0458060088439763e-07	4.833650461632379e-07
150200.0	3.9371554078433803e-07	3.043828230137379e-07	4.830482585549381e-07
150300.0	3.934535894062472e-07	3.041802973195373e-07	4.827268814929571e-07
150400.0	3.9320053158110194e-07	3.03986585739097e-07	4.824144774231069e-07
150500.0	3.929508790982002e-07	3.0379619995352287e-07	4.821055582428774e-07
150600.0	3.9780195133983747e-07	3.083124211540838e-07	4.872914815255911e-07
150700.0	3.975379836479576e-07	3.0810782530021e-07	4.869681419957052e-07
150800.0	3.9729084523532124e-07	3.079199790215976e-07	4.866617114490448e-07
150900.0	3.970518027699381e-07	3.077401441283175e-07	4.863634614115587e-07
151000.0	3.967888562975506e-07	3.075363337812979e-07	4.860413788138033e-07
151100.0	3.9652625786584094e-07	3.073327932149123e-07	4.857197225167695e-07
151200.0	3.962640068916703e-07	3.071295220012802e-07	4.853984917820604e-07
151300.0	3.9600210247141423e-07	3.069265193915995e-07	4.85077685551229e-07
151400.0	3.957405440256501e-07	3.067237849608868e-07	4.847573030904134e-07
151500.0	3.9547933086928434e-07	3.065213181780714e-07	4.844373435604973e-07
151600.0	3.952184623190312e-07	3.0631911851348385e-07	4.841178061245786e-07
151700.0	3.956119298912187e-07	3.06764717080026e-07	4.844591427024114e-07
151800.0	3.953616830781194e-07	3.06572988044243e-07	4.841503781119958e-07
151900.0	3.951072257349182e-07	3.0637697220304576e-07	4.838374792667906e-07
152000.0	3.9484728848073246e-07	3.061753996223196e-07	4.835191773391453e-07
152100.0	3.945979333559856e-07	3.059843316499484e-07	4.832115350620228e-07
152200.0	3.943466547438616e-07	3.0579126405829664e-07	4.829020454294266e-07
152300.0	3.9409516467995824e-07	3.0559790866992425e-07	4.825924206899922e-07
152400.0	3.9444775451788367e-07	3.0600289193911455e-07	4.828926170966528e-07
152500.0	3.941891228227203e-07	3.058022464539889e-07	4.825759991914517e-07
152600.0	3.9393080923183774e-07	3.0560184308749744e-07	4.82259775376178e-07
152700.0	3.936774257964318e-07	3.054062940814495e-07	4.819485575114142e-07
152800.0	3.934197851881921e-07	3.052064121767103e-07	4.816331581996739e-07
152900.0	3.93172380939293e-07	3.050166903713359e-07	4.813280715072502e-07
153000.0	3.9292290186146786e-07	3.048248187988222e-07	4.810209849241135e-07
153100.0	3.926662589251961e-07	3.0462570839745527e-07	4.807068094529369e-07
153200.0	3.924099510297351e-07	3.0442685794259225e-07	4.803930441168779e-07
153300.0	3.92153977519432e-07	3.042282669255097e-07	4.800796881133543e-07
153400.0	3.918983377403436e-07	3.040299348388105e-07	4.797667406418767e-07
153500.0	3.9164303104023064e-07	3.0383186117642e-07	4.794542009040412e-07
153600.0	3.9146191198527194e-07	3.0370782236716946e-07	4.792160016033744e-07
153700.0	3.9130419474790684e-07	3.036070856104463e-07	4.790013038853674e-07
153800.0	3.9104977234834645e-07	3.034096732674161e-07	4.786898714292768e-07
153900.0	3.908239743724539e-07	3.032408011287488e-07	4.78407147616159e-07
154000.0	3.9058055087347375e-07	3.030542396665833e-07	4.781068620803642e-07
154100.0	3.903270933677642e-07	3.028575704326824e-07	4.777966163028459e-07
154200.0	3.900739645985813e-07	3.026611562930715e-07	4.774867729040911e-07
154300.0	3.8982337077061493e-07	3.024672036928532e-07	4.771795378483766e-07
154400.0	3.8957089612940756e-07	3.0227129682566253e-07	4.768704954331526e-07
154500.0	3.893187483140993e-07	3.02075643570487e-07	4.765618530577116e-07
154600.0	3.8911170283873727e-07	3.0192501227131727e-07	4.7629839340615727e-07
154700.0	3.8886017783059983e-07	3.017298358237829e-07	4.7599051983741673e-07
154800.0	3.8865688543205374e-07	3.0158279962648443e-07	4.7573097123762304e-07
154900.0	3.8840597879786024e-07	3.0138809612637187e-07	4.754238614693486e-07
155000.0	3.8815927760596946e-07	3.0119752562927363e-07	4.751210295826653e-07
155100.0	3.879223181591071e-07	3.010166240252476e-07	4.748280122929666e-07
155200.0	3.8768483019838516e-07	3.008351212873296e-07	4.7453453910944074e-07
155300.0	3.8745535886628574e-07	3.006615591306341e-07	4.7424915860193736e-07
155400.0	3.87206032697943e-07	3.004680749596743e-07	4.7394399043621174e-07
155500.0	3.8814239667047617e-07	3.01438375781817e-07	4.7484641755913536e-07
155600.0	3.879317227743921e-07	3.0128339392390477e-07	4.745800516248794e-07
155700.0	3.87704269798704e-07	3.011115762318587e-07	4.7429696336554924e-07
155800.0	3.874646642438769e-07	3.009275396009031e-07	4.740017888868507e-07
155900.0	3.872178216294155e-07	3.007361953371027e-07	4.736994479217283e-07
156000.0	3.869842508727739e-07	3.005580494858117e-07	4.734104522597361e-07
156100.0	3.8673634454874474e-07	3.003654992850124e-07	4.7310718981247707e-07
156200.0	3.864887556443531e-07	3.0017319563786887e-07	4.7280431565083733e-07
156300.0	3.868348488370917e-07	3.0057001754154094e-07	4.730996801326424e-07
156400.0	3.8658751355864904e-07	3.003778290352699e-07	4.727971980820282e-07
156500.0	3.863404943616096e-07	3.001858861477719e-07	4.724951025754473e-07
156600.0	3.8711778923956174e-07	3.010017930274968e-07	4.7323378545162667e-07
156700.0	3.8687074691740707e-07	3.0080969690731174e-07	4.729317969275024e-07
156800.0	3.866329657401812e-07	3.006267912951619e-07	4.726391401852005e-07
156900.0	3.8639535285100304e-07	3.0044398406007487e-07	4.723467216419312e-07
157000.0	3.861492427288694e-07	3.002526103252791e-07	4.720458751324597e-07
157100.0	3.8590344592125594e-07	3.000614802338573e-07	4.717454116086546e-07
157200.0	3.8565803650624205e-07	2.998706680025154e-07	4.714454050099687e-07
157300.0	3.8542510815219876e-07	2.996922660021687e-07	4.7115795030222884e-07
157400.0	3.852065470716543e-07	2.995281545268125e-07	4.7088493961649606e-07
157500.0	3.84962174532615e-07	2.9933817136494384e-07	4.705861777002861e-07
157600.0	3.8484110651486584e-07	2.992713114178677e-07	4.7041090161186396e-07
157700.0	3.84633517465149e-07	2.991179557098454e-07	4.701490792204526e-07
157800.0	3.8438977153358637e-07	2.9892839257930953e-07	4.698511504878632e-07
157900.0	3.84146334334624e-07	2.9873906956422876e-07	4.6955359910501927e-07
158000.0	3.839083093718343e-07	2.985550902786546e-07	4.69261528465014e-07
158100.0	3.8366548465259036e-07	2.9836624289922433e-07	4.689647264059564e-07
158200.0	3.835802055711108e-07	2.983344926773132e-07	4.688259184649084e-07
158300.0	3.833922276364172e-07	2.9820033282625205e-07	4.685841224465824e-07
158400.0	3.8315674937343556e-07	2.980186276732626e-07	4.682948710736085e-07
158500.0	3.829150116245422e-07	2.978305953729853e-07	4.6799942787609914e-07
158600.0	3.8267357871325884e-07	2.9764280019783477e-07	4.677043572286829e-07
158700.0	3.825275615160878e-07	2.9755021644135494e-07	4.675049065908207e-07
158800.0	3.822866766592443e-07	2.9736283436080233e-07	4.6721051895768625e-07
158900.0	3.8206600865809246e-07	2.971955970118552e-07	4.6693642030432973e-07
159000.0	3.8183553255419944e-07	2.9701848836937594e-07	4.6665257673902295e-07
159100.0	3.8160516550064907e-07	2.968414224691706e-07	4.663689085321275e-07
159200.0	3.8311364361517893e-07	2.983578563256373e-07	4.6786943090472057e-07
159300.0	3.8287314691797356e-07	2.9817055536939666e-07	4.6757573846655047e-07
159400.0	3.8264701491689085e-07	2.979975502945641e-07	4.6729647953921757e-07
159500.0	3.824146877527063e-07	2.9781828519429626e-07	4.6701109031111635e-07
159600.0	3.8219620052655385e-07	2.9765278836768734e-07	4.6673961268542036e-07
159700.0	3.81956880672247e-07	2.9746639807624216e-07	4.664473632682518e-07
159800.0	3.817251233155516e-07	2.972875037601039e-07	4.661627428709993e-07
159900.0	3.8148639740182027e-07	2.9710157506713316e-07	4.658712197365074e-07
160000.0	3.812496163530772e-07	2.9691752533661704e-07	4.6558170736953736e-07
160100.0	3.810293611258462e-07	2.967499338341943e-07	4.653087884174981e-07
160200.0	3.808030330998196e-07	2.9657620419393843e-07	4.650298620057008e-07
160300.0	3.805740828635614e-07	2.963997874462536e-07	4.6474837828086916e-07
160400.0	3.8034313374031507e-07	2.962213066928453e-07	4.6446496078778486e-07
160500.0	3.8010616130167584e-07	2.960367374136798e-07	4.641755851896719e-07
160600.0	3.798694839700891e-07	2.958523979937826e-07	4.6388656994639563e-07
160700.0	3.796331011946427e-07	2.9566828800402694e-07	4.635979143852585e-07
160800.0	3.794124830407885e-07	2.9549987494980937e-07	4.633250911317676e-07
160900.0	3.7917667811537426e-07	2.9531621292316945e-07	4.6303714330757906e-07
161000.0	3.7894705523650626e-07	2.951386680682818e-07	4.6275544240473074e-07
161100.0	3.7871547969604917e-07	2.949591060841446e-07	4.6247185330795374e-07
161200.0	3.784922760620914e-07	2.947878500891022e-07	4.6219670203508055e-07
161300.0	3.786116166778511e-07	2.949571791053665e-07	4.622660542503357e-07
161400.0	3.78412666458711e-07	2.948100423757633e-07	4.620152905416587e-07
161500.0	3.781783566609644e-07	2.9462748986486874e-07	4.6172922345706007e-07
161600.0	3.779443368487968e-07	2.9444516329469184e-07	4.6144351040290176e-07
161700.0	3.777366046785217e-07	2.942890560514539e-07	4.6118415330558946e-07
161800.0	3.7750314715682616e-07	2.941071640396323e-07	4.6089913027402e-07
161900.0	3.772756044870324e-07	2.9393112310216184e-07	4.6062008587190294e-07
162000.0	3.7704271974898323e-07	2.9374967661302324e-07	4.603357628849432e-07
162100.0	3.7684351189655204e-07	2.936018279606316e-07	4.600851958324725e-07
162200.0	3.766258414955749e-07	2.93435466638334e-07	4.598162163528158e-07
162300.0	3.76424289032154e-07	2.9328515713177875e-07	4.595634209325292e-07
162400.0	3.7619250210409797e-07	2.931045553510695e-07	4.5928044885712646e-07
162500.0	3.7596712281442757e-07	2.929302980734609e-07	4.5900394755539425e-07
162600.0	3.762931053322419e-07	2.9330246187359367e-07	4.592837487908901e-07
162700.0	3.7606182641857065e-07	2.931221824697523e-07	4.59001470367389e-07
162800.0	3.7583083162958376e-07	2.929421245485328e-07	4.587195387106347e-07
162900.0	3.756089910656411e-07	2.927711577086476e-07	4.5844682442263455e-07
163000.0	3.753785575154999e-07	2.925915360878636e-07	4.5816557894313617e-07
163100.0	3.7514840653082444e-07	2.924121347356639e-07	4.5788467832598497e-07
163200.0	3.749185375921961e-07	2.922329532471264e-07	4.576041219372658e-07
163300.0	3.746940766793312e-07	2.920591176710719e-07	4.573290356875905e-07
163400.0	3.7447038586312944e-07	2.9188599018706454e-07	4.5705478153919435e-07
163500.0	3.7425301045848715e-07	2.9171911501654254e-07	4.5678690590043176e-07
163600.0	3.740242508479356e-07	2.915407952657978e-07	4.565077064300734e-07
163700.0	3.73852639852109e-07	2.914195137044101e-07	4.5628576599980795e-07
163800.0	3.7364035736367023e-07	2.9125754500349106e-07	4.560231697238494e-07
163900.0	3.7342070830347374e-07	2.9108815081322284e-07	4.5575326579372464e-07
164000.0	3.732071390917933e-07	2.90924773485759e-07	4.5548950469782763e-07
164100.0	3.7298814739564126e-07	2.90755914193947e-07	4.5522038059733555e-07
164200.0	3.727745152849251e-07	2.905923519752863e-07	4.549566785945639e-07
164300.0	3.7254763016841034e-07	2.90415477809041e-07	4.5467978252777966e-07
164400.0	3.723210210661735e-07	2.902388188269895e-07	4.544032233053575e-07
164500.0	3.720972012543366e-07	2.9006488849950056e-07	4.541295140091726e-07
164600.0	3.7187114114458367e-07	2.8988865718208234e-07	4.53853625107085e-07
164700.0	3.716453555445299e-07	2.8971263987622335e-07	4.5357807121283646e-07
164800.0	3.71419843954464e-07	2.8953683619232343e-07	4.533028517166045e-07
164900.0	3.7119460587588687e-07	2.893612457417278e-07	4.530279660100459e-07
165000.0	3.7097937872037317e-07	2.8919560520135515e-07	4.527631522393912e-07
165100.0	3.7076455580490934e-07	2.890303088060047e-07	4.52498802803814e-07
165200.0	3.7054456645152465e-07	2.888597869057741e-07	4.522293459972752e-07
165300.0	3.703303129250158e-07	2.8869494009599027e-07	4.5196568575404134e-07
165400.0	3.701354148857742e-07	2.885493850793301e-07	4.517214446922183e-07
165500.0	3.705175399670329e-07	2.889747553851372e-07	4.5206032454892854e-07
165600.0	3.7031472969603767e-07	2.8882117441255543e-07	4.518082849795199e-07
165700.0	3.70099000012648e-07	2.8865461725184005e-07	4.515433827734559e-07
165800.0	3.6996826989989484e-07	2.885729651169284e-07	4.5136357468286127e-07
165900.0	3.6974526445092234e-07	2.8839901412686763e-07	4.5109151477497706e-07
166000.0	3.695397756568794e-07	2.882425187252939e-07	4.508370325884649e-07
166100.0	3.6931729669789846e-07	2.8806897614910104e-07	4.505656172466959e-07
166200.0	3.691066417954833e-07	2.879071973812275e-07	4.503060862097391e-07
166300.0	3.688846908500317e-07	2.8773406516814247e-07	4.500353165319209e-07
166400.0	3.686659839672026e-07	2.875641184235491e-07	4.4976784951085607e-07
166500.0	3.684551736616613e-07	2.874020085283035e-07	4.4950833879501905e-07
166600.0	3.6824948249846317e-07	2.8724495944752775e-07	4.492540055493986e-07
166700.0	3.6807608487057446e-07	2.871201203111254e-07	4.490320494300235e-07
166800.0	3.678744321996599e-07	2.86966992463015e-07	4.487818719363048e-07
166900.0	3.676540174434873e-07	2.867950460351577e-07	4.4851298885181685e-07
167000.0	3.674415374938482e-07	2.866309759578721e-07	4.482520990298243e-07
167100.0	3.6729159732983185e-07	2.865293113420508e-07	4.480538833176129e-07
167200.0	3.671960088645677e-07	2.8648176853912754e-07	4.479102491900079e-07
167300.0	3.669810899161947e-07	2.863150865717087e-07	4.4764709326068075e-07
167400.0	3.6676186715771884e-07	2.8614404318647864e-07	4.4737969112895904e-07
167500.0	3.665429061561978e-07	2.859732040403836e-07	4.47112608272012e-07
167600.0	3.6632427439285357e-07	2.8580263672249614e-07	4.46845912063211e-07
167700.0	3.671987973761004e-07	2.867053956722716e-07	4.476921990799292e-07
167800.0	3.6700636294011577e-07	2.8656091833771626e-07	4.474518075425153e-07
167900.0	3.66824205584703e-07	2.8642665876998906e-07	4.472217523994169e-07
168000.0	3.6660585914296475e-07	2.862561598465652e-07	4.469555584393643e-07
168100.0	3.663954823762228e-07	2.8609357324520247e-07	4.466973915072431e-07
168200.0	3.6617765044753257e-07	2.859234751007749e-07	4.4643182579429023e-07
168300.0	3.659600773787763e-07	2.857535791013045e-07	4.461665756562481e-07
168400.0	3.657668759886747e-07	2.856079949505863e-07	4.4592575702676315e-07
168500.0	3.6556215892794957e-07	2.854508414052619e-07	4.4567347645063725e-07
168600.0	3.6547892130184164e-07	2.8541481958809156e-07	4.455430230155917e-07
168700.0	3.6526563824133874e-07	2.852489879676182e-07	4.4528228851505926e-07
168800.0	3.6505477462656563e-07	2.850855194257862e-07	4.4502402982734504e-07
168900.0	3.6484509860733125e-07	2.849231822321267e-07	4.4476701498253577e-07
169000.0	3.64638710713506e-07	2.8476407655147735e-07	4.445133448755346e-07
169100.0	3.644230770326209e-07	2.8459567000325807e-07	4.4425048406198373e-07
169200.0	3.64207698236377e-07	2.8442746252511465e-07	4.4398793394763935e-07
169300.0	3.639925738731208e-07	2.842594537642806e-07	4.43725693981961e-07
169400.0	3.637777034922653e-07	2.8409164336882216e-07	4.4346376361570843e-07
169500.0	3.6357281484173794e-07	2.8393375828641916e-07	4.432118713970567e-07
169600.0	3.6337965049722736e-07	2.8378753689018476e-07	4.4297176410426996e-07
169700.0	3.631655211458993e-07	2.8362030126557127e-07	4.4271074102622733e-07
169800.0	3.6295164401331164e-07	2.8345326263496426e-07	4.42450025391659e-07
169900.0	3.6273801864088105e-07	2.832864206372757e-07	4.421896166444864e-07
170000.0	3.6252464459093963e-07	2.8311977493210506e-07	4.419295142497742e-07
170100.0	3.623115214202405e-07	2.829533251732437e-07	4.416697176672373e-07
170200.0	3.6211146902256246e-07	2.8279988947830213e-07	4.414230485668228e-07
170300.0	3.619206361851974e-07	2.8265561394999307e-07	4.411856584204017e-07
170400.0	3.6171126975620224e-07	2.824927567804253e-07	4.4092978273197916e-07
170500.0	3.634737451872748e-07	2.842396888181594e-07	4.427078015563902e-07
170600.0	3.6326069031351246e-07	2.840730704055685e-07	4.4244831022145645e-07
170700.0	3.630478850632131e-07	2.8390664721857385e-07	4.421891229078523e-07
170800.0	3.629746046044784e-07	2.8387938831402325e-07	4.4206982089493353e-07
170900.0	3.6278296046207073e-07	2.8373401204147746e-07	4.41831908882664e-07
171000.0	3.6536548462271313e-07	2.862324490889737e-07	4.4449852015645257e-07
171100.0	3.651519467213434e-07	2.8606515283982434e-07	4.4423874060286246e-07
171200.0	3.6682726289619906e-07	2.877260740296698e-07	4.459284517627283e-07
171300.0	3.666222382282368e-07	2.8756721833072057e-07	4.45677258125753e-07
171400.0	3.6640834085410935e-07	2.8739943610846565e-07	4.4541724559975305e-07
171500.0	3.6659430699670426e-07	2.8762916664646887e-07	4.4555944734693965e-07
171600.0	3.6638067519560944e-07	2.8746154387434917e-07	4.452998065168697e-07
171700.0	3.662022780630359e-07	2.873290935319197e-07	4.450754625941521e-07
171800.0	3.659891231465552e-07	2.871618405753412e-07	4.4481640571776917e-07
171900.0	3.6577984572068766e-07	2.8699841175219773e-07	4.445612796891776e-07
172000.0	3.655929433917505e-07	2.868572971636643e-07	4.4432858961983666e-07
172100.0	3.653935811993663e-07	2.867036750432743e-07	4.4408348735545826e-07
172200.0	3.6660419069804167e-07	2.879255594275525e-07	4.4528282196853087e-07
172300.0	3.6639142107354846e-07	2.8775844563099513e-07	4.450243965161018e-07
172400.0	3.6617889828013453e-07	2.875915257096984e-07	4.447662708505707e-07
172500.0	3.659666218885309e-07	2.874247993264744e-07	4.445084444505874e-07
172600.0	3.658069332753071e-07	2.873105934583271e-07	4.443032730922871e-07
172700.0	3.655997728771572e-07	2.871488775888684e-07	4.44050668165446e-07
172800.0	3.654377490082865e-07	2.870322324279828e-07	4.4384326558859014e-07
172900.0	3.652687013295365e-07	2.8690849641401395e-07	4.436289062450591e-07
173000.0	3.650703098506704e-07	2.8675539136994817e-07	4.4338522833139264e-07
173100.0	3.6520636467140365e-07	2.8693462572472053e-07	4.4347810361808677e-07
173200.0	3.650012560537422e-07	2.867747006751506e-07	4.4322781143233375e-07
173300.0	3.6480829338840066e-07	2.866268654872594e-07	4.429897212895419e-07
173400.0	3.646124636243572e-07	2.864761126554849e-07	4.4274881459322953e-07
173500.0	3.644023135597326e-07	2.863109901758891e-07	4.4249363694357606e-07
173600.0	3.6419240560208274e-07	2.861460579371239e-07	4.422387532670416e-07
173700.0	3.6399988114868946e-07	2.8599845550624105e-07	4.4200130679113787e-07
173800.0	3.641477638992785e-07	2.861890209544549e-07	4.4210650684410207e-07
173900.0	3.6393836443412345e-07	2.860244433910722e-07	4.418522854771747e-07
174000.0	3.637351822481597e-07	2.858660314098896e-07	4.4160433308642974e-07
174100.0	3.6354816536143733e-07	2.8572372674200077e-07	4.413726039808739e-07
174200.0	3.633469404707881e-07	2.855671690618675e-07	4.4112671187970874e-07
174300.0	3.631384810009797e-07	2.854033259860901e-07	4.4087363601586933e-07
174400.0	3.629361412197018e-07	2.8524555126608825e-07	4.406267311733153e-07
174500.0	3.6272815608424717e-07	2.850820802988954e-07	4.403742318695989e-07
174600.0	3.6255146638398354e-07	2.8494984703336806e-07	4.40153085734599e-07
174700.0	3.623645415298823e-07	2.8480733120232046e-07	4.3992175185744413e-07
174800.0	3.6620973350072615e-07	2.884135308527347e-07	4.440059361487176e-07
174900.0	3.660078272007885e-07	2.882560967648132e-07	4.437595576367638e-07
175000.0	3.658037825630376e-07	2.8809647386802233e-07	4.4351109125805284e-07
175100.0	3.655948724011522e-07	2.8793193479874983e-07	4.4325781000355453e-07
175200.0	3.653862007198255e-07	2.877675835669173e-07	4.4300481787273366e-07
175300.0	3.6517776711093574e-07	2.876034198510562e-07	4.4275211437081526e-07
175400.0	3.6499791779095954e-07	2.8746777799213705e-07	4.42528057589782e-07
175500.0	3.6545449841930793e-07	2.8796197020094156e-07	4.429470266376743e-07
175600.0	3.6524638200857036e-07	2.877979762448941e-07	4.426947877722466e-07
175700.0	3.697076729595548e-07	2.919333251898931e-07	4.4748202072921644e-07
175800.0	3.6950259760782864e-07	2.9177248217049024e-07	4.4723271304516704e-07
175900.0	3.6929253478976174e-07	2.9160660149349924e-07	4.4697846808602424e-07
176000.0	3.690827106780864e-07	2.914409093247864e-07	4.467245120313864e-07
176100.0	3.6888193978649693e-07	2.912842195527295e-07	4.4647966002026436e-07
176200.0	3.686826829852825e-07	2.9112899351355797e-07	4.4623637245700707e-07
176300.0	3.684918789957956e-07	2.909821668656765e-07	4.4600159112591473e-07
176400.0	3.6828298455699096e-07	2.908172044324734e-07	4.457487646815085e-07
176500.0	3.6810716405873466e-07	2.906852497197457e-07	4.455290783977236e-07
176600.0	3.67898724036278e-07	2.9052064225030235e-07	4.452768058222536e-07
176700.0	3.6769565754059004e-07	2.903613586162596e-07	4.450299564649205e-07
176800.0	3.6748768605991936e-07	2.9019712056525756e-07	4.4477825155458116e-07
176900.0	3.673044900455029e-07	2.900575997830786e-07	4.4455138030792726e-07
177000.0	3.671018488111545e-07	2.898985931329883e-07	4.4430510448932073e-07
177100.0	3.6689456491732494e-07	2.8973489461708707e-07	4.440542352175628e-07
177200.0	3.666875149769085e-07	2.895713808698023e-07	4.438036490840147e-07
177300.0	3.6650129391323173e-07	2.894286409471216e-07	4.4357394687934187e-07
177400.0	3.6630377442525964e-07	2.8927455874638787e-07	4.433329901041314e-07
177500.0	3.6609759497606495e-07	2.89111768450007e-07	4.430834215021229e-07
177600.0	3.65891460103527e-07	2.889489738641931e-07	4.4283394634286096e-07
177700.0	3.6568555723291655e-07	2.887863625096798e-07	4.425847519561533e-07
177800.0	3.6547988597278136e-07	2.886239340772908e-07	4.4233583786827194e-07
177900.0	3.653089569086423e-07	2.884961874723444e-07	4.4212172634494025e-07
178000.0	3.651037283105397e-07	2.883341045765818e-07	4.4187335204449767e-07
178100.0	3.6490332151375483e-07	2.8817679499953964e-07	4.4162984802797003e-07
178200.0	3.646985508774993e-07	2.880150732617281e-07	4.4138202849327053e-07
178300.0	3.6449400993220035e-07	2.8785353293513287e-07	4.4113448692926783e-07
178400.0	3.6429806086251835e-07	2.877005356536832e-07	4.408955860713535e-07
178500.0	3.6409397345636233e-07	2.8753935255010647e-07	4.406485943626182e-07
178600.0	3.639066645952107e-07	2.873948987094138e-07	4.4041843048100756e-07
178700.0	3.6370302462420036e-07	2.872340670481152e-07	4.401719822002855e-07
178800.0	3.6352470502327677e-07	2.8709850393578484e-07	4.399509061107687e-07
178900.0	3.633215062121895e-07	2.8693801776450754e-07	4.3970499465987145e-07
179000.0	3.631293800123469e-07	2.8678855518452246e-07	4.3947020484017135e-07
179100.0	3.6292662883842135e-07	2.866284212999625e-07	4.392248363768802e-07
179200.0	3.6273879576308955e-07	2.8648315518426325e-07	4.3899443634191585e-07
179300.0	3.62546262871877e-07	2.863331435573943e-07	4.3875938218635977e-07
179400.0	3.75630496221028e-07	2.9639058054881833e-07	4.5487041189323765e-07
179500.0	3.7542123248644094e-07	2.9622545401505635e-07	4.5461701095782553e-07
179600.0	3.7521220178366845e-07	2.9606051137100934e-07	4.5436389219632756e-07
179700.0	3.7500340372367786e-07	2.958957523096707e-07	4.5411105513768504e-07
179800.0	4.0907374878263207e-07	3.119707002491024e-07	5.061767973161617e-07
179900.0	4.088875148856472e-07	3.118384180900215e-07	5.059366116812729e-07
180000.0	4.0969106600741187e-07	3.1268112788264907e-07	5.067010041321746e-07
180100.0	4.094635875003478e-07	3.1250750649548536e-07	5.064196685052103e-07
180200.0	4.108097974306666e-07	3.138732932008314e-07	5.077463016605018e-07
180300.0	4.1058915810132466e-07	3.1370641021742687e-07	5.074719059852225e-07
180400.0	4.1036563824368857e-07	3.135365874105103e-07	5.071946890768669e-07
180500.0	4.1336144287530016e-07	3.1644211125034676e-07	5.102807745002536e-07
180600.0	4.1313256183761195e-07	3.162668879412467e-07	5.099982357339772e-07
180700.0	4.1470646779628867e-07	3.178491173235571e-07	5.115638182690202e-07
180800.0	4.144770960185904e-07	3.1767330959302444e-07	5.112808824441563e-07
180900.0	4.1424797782907316e-07	3.174976962394461e-07	5.109982594187002e-07
181000.0	4.1404717115351904e-07	3.173503299365487e-07	5.107440123704894e-07
181100.0	4.138285617282331e-07	3.1718510645684895e-07	5.104720169996172e-07
181200.0	4.136074954584062e-07	3.1701736769752797e-07	5.101976232192845e-07
181300.0	4.13379362411452e-07	3.1684250362263327e-07	5.099162212002707e-07
181400.0	4.131515976105063e-07	3.166679490782547e-07	5.096352461427579e-07
181500.0	4.12923967130448e-07	3.1649347022178455e-07	5.093544640391115e-07
181600.0	4.1269658734337063e-07	3.163191835294233e-07	5.09073991157318e-07
181700.0	4.125131812708589e-07	3.161888013433744e-07	5.088375611983433e-07
181800.0	4.1233224730125895e-07	3.160608169404174e-07	5.086036776621004e-07
181900.0	4.121056682594322e-07	3.1588715600932796e-07	5.083241805095364e-07
182000.0	4.1188569769060616e-07	3.157200452295853e-07	5.08051350151627e-07
182100.0	4.1165951238811436e-07	3.155466618398651e-07	5.077723629363636e-07
182200.0	4.114335753666995e-07	3.1537346877888965e-07	5.074936819545093e-07
182300.0	4.1125334698481063e-07	3.152459060109958e-07	5.072607879586255e-07
182400.0	4.110544180617619e-07	3.1509960137291583e-07	5.07009234750608e-07
182500.0	4.1089670572687674e-07	3.149943997012221e-07	5.067990117525314e-07
182600.0	4.106789108560117e-07	3.1482911769570426e-07	5.065287040163191e-07
182700.0	4.106431418471231e-07	3.1484541397343094e-07	5.064408697208152e-07
182800.0	4.1043024120192464e-07	3.1468491154296764e-07	5.061755708608816e-07
182900.0	4.133718886197473e-07	3.175393274025903e-07	5.092044498369043e-07
183000.0	4.131460035761575e-07	3.173658025331208e-07	5.089262046191942e-07
183100.0	4.129203652652929e-07	3.1719246721141524e-07	5.086482633191706e-07
183200.0	4.1270361918697573e-07	3.1702796652476794e-07	5.083792718491835e-07
183300.0	4.124784684135555e-07	3.16855004651247e-07	5.08101932175864e-07
183400.0	4.1230394068647807e-07	3.1673259137755004e-07	5.078752899954061e-07
183500.0	4.1207925311491904e-07	3.165599789973599e-07	5.075985272324782e-07
183600.0	4.118601277523642e-07	3.1639287204470516e-07	5.073273834600233e-07
183700.0	4.1163592639921297e-07	3.162206325376813e-07	5.070512202607446e-07
183800.0	4.114119690070338e-07	3.160485804578043e-07	5.067753575562633e-07
183900.0	4.112570940941386e-07	3.1594549152633444e-07	5.065686966619428e-07
184000.0	4.1442452431544944e-07	3.190017806677072e-07	5.098472679631917e-07
184100.0	4.1424629197325344e-07	3.188753587279161e-07	5.096172252185908e-07
184200.0	4.140214037848216e-07	3.187022389761753e-07	5.093405685934679e-07
184300.0	4.138007647809592e-07	3.185333123677087e-07	5.090682171942098e-07
184400.0	4.136071858191542e-07	3.1839138272471797e-07	5.088229889135904e-07
184500.0	4.133864949517316e-07	3.182222921081566e-07	5.085506977953066e-07
184600.0	4.131904397713796e-07	3.1807777195189056e-07	5.083031075908686e-07
184700.0	4.129886605204983e-07	3.1792747575579235e-07	5.080498452852043e-07
184800.0	4.127789889178313e-07	3.1776923510618034e-07	5.077887427294822e-07
184900.0	4.12562641617209e-07	3.176042647305501e-07	5.075210185038679e-07
185000.0	4.1234562947312527e-07	3.1743857408415217e-07	5.072526848620984e-07
185100.0	4.1212286156291784e-07	3.172670723576278e-07	5.069786507682079e-07
185200.0	4.119003342215088e-07	3.1709575584463707e-07	5.067049125983805e-07
185300.0	4.117128097039524e-07	3.169593823983735e-07	5.064662370095313e-07
185400.0	4.1149074358257013e-07	3.16788416664743e-07	5.061930705003973e-07
185500.0	4.1126891688428677e-07	3.166176352671892e-07	5.059201985013843e-07
185600.0	4.110473292221059e-07	3.1644703790774494e-07	5.05647620536467e-07
185700.0	4.108259802098647e-07	3.162766242890845e-07	5.053753361306448e-07
185800.0	4.106242424667069e-07	3.16125765605382e-07	5.051227193280317e-07
185900.0	4.196664274664664e-07	3.239982731343271e-07	5.153345817986057e-07
186000.0	4.194408015679678e-07	3.238240743907183e-07	5.150575287452172e-07
186100.0	4.192154181462946e-07	3.2365006286351396e-07	5.147807734290752e-07
186200.0	4.1899713836310495e-07	3.234830995739384e-07	5.145111771522714e-07
186300.0	4.187722350408667e-07	3.233094578920883e-07	5.14235012189645e-07
186400.0	4.185531276165548e-07	3.231415570304614e-07	5.139646982026482e-07
186500.0	4.220988039622043e-07	3.265372039842937e-07	5.176604039401149e-07
186600.0	4.218791420076074e-07	3.2636874646613084e-07	5.17389537549084e-07
186700.0	4.216593536935379e-07	3.2620010778587364e-07	5.171185996012021e-07
186800.0	4.214784872696751e-07	3.2607031444222117e-07	5.16886660097129e-07
186900.0	4.2125297831719774e-07	3.2589584585414134e-07	5.166101107802541e-07
187000.0	4.2104325945181784e-07	3.2573711158329363e-07	5.16349407320342e-07
187100.0	4.2081822417170077e-07	3.2556300759364046e-07	5.160734407497611e-07
187200.0	4.2059342931260723e-07	3.253890896190601e-07	5.157977690061544e-07
187300.0	4.203826264852373e-07	3.2522910754633514e-07	5.155361454241395e-07
187400.0	4.2017710531697606e-07	3.2507435088343354e-07	5.152798597505186e-07
187500.0	4.1996253680324595e-07	3.2491049587639244e-07	5.150145777300994e-07
187600.0	4.1974437139171213e-07	3.2474299049810114e-07	5.147457522853231e-07
187700.0	4.195207474518334e-07	3.245699727180209e-07	5.14471522185646e-07
187800.0	4.192973616618473e-07	3.243971392018827e-07	5.141975841218119e-07
187900.0	4.1908033617983035e-07	3.242306120486631e-07	5.139300603109976e-07
188000.0	4.1889955452665104e-07	3.2410026440298413e-07	5.136988446503179e-07
188100.0	4.187147669449368e-07	3.2396585811339645e-07	5.134636757764772e-07
188200.0	4.184959442938774e-07	3.2379737310004367e-07	5.131945154877111e-07
188300.0	4.1830934843945473e-07	3.2366105378986816e-07	5.129576430890414e-07
188400.0	4.180873170550993e-07	3.234892531745116e-07	5.12685380935687e-07
188500.0	4.178729645734242e-07	3.233250778536733e-07	5.12420851293175e-07
188600.0	4.176514000193797e-07	3.2315363757803454e-07	5.121491624607249e-07
188700.0	4.1743007029668646e-07	3.229823790154375e-07	5.118777615779355e-07
188800.0	4.17214686509492e-07	3.228170132486822e-07	5.116123597703018e-07
188900.0	4.169951096223622e-07	3.2264740159562106e-07	5.113428176491033e-07
189000.0	4.1678136752120556e-07	3.224835715600896e-07	5.110791634823215e-07
189100.0	4.165833309071323e-07	3.2233538870964226e-07	5.108312731046224e-07
189200.0	4.1636315061680716e-07	3.22165015252173e-07	5.105612859814414e-07
189300.0	4.161938232420555e-07	3.2204541939800046e-07	5.103422270861105e-07
189400.0	4.1597408109537095e-07	3.218753789485387e-07	5.100727832422032e-07
189500.0	4.157873219151881e-07	3.2173825565609255e-07	5.098363881742836e-07
189600.0	4.1556802596109757e-07	3.215685565918398e-07	5.095674953303553e-07
189700.0	4.153489612086919e-07	3.2139903644688395e-07	5.092988859704999e-07
189800.0	4.1515827223404653e-07	3.212578302417161e-07	5.090587142263769e-07
189900.0	4.149526402970435e-07	3.2110163698639966e-07	5.088036436076874e-07
190000.0	4.1473424532001863e-07	3.20932630269281e-07	5.085358603707562e-07
190100.0	4.1451608011030376e-07	3.207638013665443e-07	5.082683588540633e-07
190200.0	4.1430251028845315e-07	3.2059951598007566e-07	5.080055045968306e-07
190300.0	4.1408480123264767e-07	3.2043103957087525e-07	5.077385628944201e-07
190400.0	4.1387281999601847e-07	3.2026823918166973e-07	5.074774008103672e-07
190500.0	4.1367412370408184e-07	3.2011866838752337e-07	5.072295790206403e-07
190600.0	4.1349255265262594e-07	3.1998616798482235e-07	5.069989373204295e-07
190700.0	4.132902530451068e-07	3.198328925413286e-07	5.067476135488851e-07
190800.0	4.1310424174644995e-07	3.1969585154469583e-07	5.065126319482041e-07
190900.0	4.1289115186538866e-07	3.1953168533691977e-07	5.062506183938576e-07
191000.0	4.126902976157994e-07	3.193797010478916e-07	5.060008941837072e-07
191100.0	4.124802758120911e-07	3.192185003673167e-07	5.057420512568654e-07
191200.0	4.1227714589276537e-07	3.190641391330687e-07	5.05490152652462e-07
191300.0	4.120616336132202e-07	3.188973460738524e-07	5.05225921152588e-07
191400.0	4.118463465281928e-07	3.1873072730805083e-07	5.049619657483348e-07
191500.0	4.1163563690679694e-07	3.1856863518111597e-07	5.047026386324779e-07
191600.0	4.114427294041602e-07	3.1842429223811813e-07	5.044611665702023e-07
191700.0	4.1122810207858333e-07	3.1825818100646086e-07	5.041980231507058e-07
191800.0	4.110136987162286e-07	3.1809224315485414e-07	5.039351542776031e-07
191900.0	4.107995186448813e-07	3.1792647809012936e-07	5.036725591996332e-07
192000.0	4.1162390023457523e-07	3.1878357802515403e-07	5.044642224439965e-07
192100.0	4.1140962550397276e-07	3.186176256417143e-07	5.042016253662313e-07
192200.0	4.112120751012166e-07	3.184683443679591e-07	5.039558058344741e-07
192300.0	4.110439932810807e-07	3.1834845672267845e-07	5.03739529839483e-07
192400.0	4.108303540623235e-07	3.181829892711688e-07	5.034777188534782e-07
192500.0	4.106439436008975e-07	3.1804469668131963e-07	5.032431905204754e-07
192600.0	4.1046371957351285e-07	3.179125358199626e-07	5.030149033270631e-07
192700.0	4.128487298229286e-07	3.202573153784983e-07	5.05440144267359e-07
192800.0	4.127341192309359e-07	3.2019065544289373e-07	5.05277583018978e-07
192900.0	4.1255400670148304e-07	3.200584962960906e-07	5.050495171068755e-07
193000.0	4.142080648082245e-07	3.217095534065547e-07	5.067065762098943e-07
193100.0	4.1400404059127407e-07	3.215534240364829e-07	5.064546571460652e-07
193200.0	4.1378975389472943e-07	3.2138698278305703e-07	5.061925250064018e-07
193300.0	4.1357862210700287e-07	3.2122364699953075e-07	5.05933597214475e-07
193400.0	4.1336477697584686e-07	3.210575483946478e-07	5.05672005557046e-07
193500.0	4.1315115287210794e-07	3.208916214738149e-07	5.054106842704009e-07
193600.0	4.1308796338947975e-07	3.2087578258885365e-07	5.053001441901059e-07
193700.0	4.128771976074128e-07	3.207126157455663e-07	5.050417794692593e-07
193800.0	4.126706461146711e-07	3.2055361379939764e-07	5.047876784299446e-07
193900.0	4.1245782067998297e-07	3.20388289085234e-07	5.04527352274732e-07
194000.0	4.122452146518285e-07	3.2022313481476944e-07	5.042672944888875e-07
194100.0	4.1204331832788163e-07	3.200686403977481e-07	5.040179962580151e-07
194200.0	4.1183807662365503e-07	3.199107524780791e-07	5.03765400769231e-07
194300.0	4.1164533764318577e-07	3.1976531630123235e-07	5.035253589851391e-07
194400.0	4.114335870155433e-07	3.1960082233580324e-07	5.032663516952833e-07
194500.0	4.1123582298347884e-07	3.1945026444386133e-07	5.030213815230964e-07
194600.0	4.110245007022792e-07	3.192861017282205e-07	5.027628996763379e-07
194700.0	4.108133952119621e-07	3.1912210736701353e-07	5.025046830569107e-07
194800.0	4.106088400210938e-07	3.1896461474540175e-07	5.022530652967858e-07
194900.0	4.103981644268069e-07	3.1880095363085996e-07	5.019953752227539e-07
195000.0	4.101877049089445e-07	3.186374603796036e-07	5.017379494382855e-07
195100.0	4.0998321879734647e-07	3.184798922632427e-07	5.014865453314502e-07
195200.0	4.0977318748664755e-07	3.183167310149813e-07	5.012296439583138e-07
195300.0	4.0957950676577263e-07	3.18169870860258e-07	5.009891426712873e-07
195400.0	4.0936989703666897e-07	3.180070352850863e-07	5.007327587882517e-07
195500.0	4.091699359273801e-07	3.178537997521897e-07	5.004860721025705e-07
195600.0	4.1051752466953705e-07	3.192122493672803e-07	5.018227999717938e-07
195700.0	4.1030775695007237e-07	3.1904913074518047e-07	5.015663831549643e-07
195800.0	4.1009820349684686e-07	3.188861787463559e-07	5.013102282473378e-07
195900.0	4.0988886398173626e-07	3.18723393115632e-07	5.010543348478405e-07
196000.0	4.0969931531201546e-07	3.185803490840192e-07	5.008182815400117e-07
196100.0	4.095147742566885e-07	3.184422596740936e-07	5.005872888392834e-07
196200.0	4.09306052193979e-07	3.182799492251727e-07	5.003321551627853e-07
196300.0	4.0910134279508164e-07	3.181216041811591e-07	5.000810814090042e-07
196400.0	4.0889453687143813e-07	3.179611154433028e-07	4.998279582995735e-07
196500.0	4.087452815478867e-07	3.178580822356382e-07	4.996324808601352e-07
196600.0	4.0854522775094266e-07	3.177042509564364e-07	4.99386204545449e-07
196700.0	4.0835158215636927e-07	3.175567792469286e-07	4.991463850658099e-07
196800.0	4.082011376613796e-07	3.174524304747725e-07	4.989498448479867e-07
196900.0	4.080123039248515e-07	3.1730967499254956e-07	4.987149328571534e-07
197000.0	4.0781157145059017e-07	3.171549777343102e-07	4.984681651668702e-07
197100.0	4.0761151625429197e-07	3.1700091098343073e-07	4.982221215251533e-07
197200.0	4.074048177506057e-07	3.1684015456748163e-07	4.979694809337298e-07
197300.0	4.072093288553724e-07	3.1669056006600656e-07	4.977280976447383e-07
197400.0	4.070591151391762e-07	3.1658617163438584e-07	4.975320586439666e-07
197500.0	4.0685301030166187e-07	3.164258694146009e-07	4.972801511887228e-07
197600.0	4.0664711407122697e-07	3.162657294495137e-07	4.970284986929402e-07
197700.0	4.06610028099886e-07	3.162739381565415e-07	4.969461180432305e-07
197800.0	4.06404462896424e-07	3.1611403692924826e-07	4.966948888635998e-07
197900.0	4.061991054384544e-07	3.1595429730542054e-07	4.964439135714882e-07
198000.0	4.060205540048676e-07	3.15821311710153e-07	4.962197962995822e-07
198100.0	4.058155976674413e-07	3.156618811345458e-07	4.959693142003368e-07
198200.0	4.0561084814666825e-07	3.1550261144284755e-07	4.95719084850489e-07
198300.0	4.0540630512966546e-07	3.1534350239165513e-07	4.954691078676758e-07
198400.0	4.052019683041809e-07	3.1518455373805654e-07	4.952193828703052e-07
198500.0	4.049978373585916e-07	3.15025765239629e-07	4.949699094775542e-07
198600.0	4.054794891312669e-07	3.155456856517131e-07	4.954132926108208e-07
198700.0	4.0527542398356694e-07	3.153868752251524e-07	4.951639727419815e-07
198800.0	4.0507644146209187e-07	3.152331018444322e-07	4.949197810797515e-07
198900.0	4.0495396281709717e-07	3.151557482975781e-07	4.947521773366163e-07
199000.0	4.047569067289014e-07	3.15003810358812e-07	4.945100030989908e-07
199100.0	4.0455859545964857e-07	3.14850572083964e-07	4.942666188353332e-07
199200.0	4.043555048147926e-07	3.1469250925456905e-07	4.940185003750161e-07
199300.0	4.041717484875947e-07	3.1455373145945757e-07	4.937897655157319e-07
199400.0	4.039690555479968e-07	3.1439597604552757e-07	4.935421350504661e-07
199500.0	4.037736909009171e-07	3.142455035489885e-07	4.933018782528457e-07
199600.0	4.0357140048608913e-07	3.1408806063982056e-07	4.930547403323576e-07
199700.0	4.0336931266455286e-07	3.1393077541536866e-07	4.928078499137371e-07
199800.0	4.0324336380637804e-07	3.138495393925382e-07	4.926371882202179e-07
[truncated: 2,985 more rows]
