# Supplementary material for: Intelligent driving intelligence test for autonomous vehicles with naturalistic and adversarial environment
Source: Nat Commun. 2021 Feb 2;12:748. doi: 10.1038/s41467-021-21007-8 (PMC7854639; doi:10.1038/s41467-021-21007-8)
Supplement: Supplementary file 7 — Source Data [file 41467_2021_21007_MOESM7_ESM.zip › Fig7/Fig7A/NDE_accident_rate.csv]

Number_of_test	Accident_rate	Confidence_interval_low	Confidence_interval_high
0.0	0.0
100.0	0.0	0.0	0.0
200.0	0.0	0.0	0.0
300.0	0.0	0.0	0.0
400.0	0.0	0.0	0.0
500.0	0.0	0.0	0.0
600.0	0.0	0.0	0.0
700.0	0.0	0.0	0.0
800.0	0.0	0.0	0.0
900.0	0.0	0.0	0.0
1000.0	0.0	0.0	0.0
1100.0	0.0	0.0	0.0
1200.0	0.0	0.0	0.0
1300.0	0.0	0.0	0.0
1400.0	0.0	0.0	0.0
1500.0	0.0	0.0	0.0
1600.0	0.0	0.0	0.0
1700.0	0.0	0.0	0.0
1800.0	0.0	0.0	0.0
1900.0	0.0	0.0	0.0
2000.0	0.0	0.0	0.0
2100.0	0.0	0.0	0.0
2200.0	0.0	0.0	0.0
2300.0	0.0	0.0	0.0
2400.0	0.0	0.0	0.0
2500.0	0.0	0.0	0.0
2600.0	0.0	0.0	0.0
2700.0	0.0	0.0	0.0
2800.0	0.0	0.0	0.0
2900.0	0.0	0.0	0.0
3000.0	0.0	0.0	0.0
3100.0	0.0	0.0	0.0
3200.0	0.0	0.0	0.0
3300.0	0.0	0.0	0.0
3400.0	0.0	0.0	0.0
3500.0	0.0	0.0	0.0
3600.0	0.0	0.0	0.0
3700.0	0.0	0.0	0.0
3800.0	0.0	0.0	0.0
3900.0	0.0	0.0	0.0
4000.0	0.0	0.0	0.0
4100.0	0.0	0.0	0.0
4200.0	0.0	0.0	0.0
4300.0	0.0	0.0	0.0
4400.0	0.0	0.0	0.0
4500.0	0.0	0.0	0.0
4600.0	0.0	0.0	0.0
4700.0	0.0	0.0	0.0
4800.0	0.0	0.0	0.0
4900.0	0.0	0.0	0.0
5000.0	0.0	0.0	0.0
5100.0	0.0	0.0	0.0
5200.0	0.0	0.0	0.0
5300.0	0.0	0.0	0.0
5400.0	0.0	0.0	0.0
5500.0	0.0	0.0	0.0
5600.0	0.0	0.0	0.0
5700.0	0.0	0.0	0.0
5800.0	0.0	0.0	0.0
5900.0	0.0	0.0	0.0
6000.0	0.0	0.0	0.0
6100.0	0.0	0.0	0.0
6200.0	0.0	0.0	0.0
6300.0	0.0	0.0	0.0
6400.0	0.0	0.0	0.0
6500.0	0.0	0.0	0.0
6600.0	0.0	0.0	0.0
6700.0	0.0	0.0	0.0
6800.0	0.0	0.0	0.0
6900.0	0.0	0.0	0.0
7000.0	0.0	0.0	0.0
7100.0	0.0	0.0	0.0
7200.0	0.0	0.0	0.0
7300.0	0.0	0.0	0.0
7400.0	0.0	0.0	0.0
7500.0	0.0	0.0	0.0
7600.0	0.0	0.0	0.0
7700.0	0.0	0.0	0.0
7800.0	0.0	0.0	0.0
7900.0	0.0	0.0	0.0
8000.0	0.0	0.0	0.0
8100.0	0.0	0.0	0.0
8200.0	0.0	0.0	0.0
8300.0	0.0	0.0	0.0
8400.0	0.0	0.0	0.0
8500.0	0.0	0.0	0.0
8600.0	0.0	0.0	0.0
8700.0	0.0	0.0	0.0
8800.0	0.0	0.0	0.0
8900.0	0.0	0.0	0.0
9000.0	0.0	0.0	0.0
9100.0	0.0	0.0	0.0
9200.0	0.0	0.0	0.0
9300.0	0.0	0.0	0.0
9400.0	0.0	0.0	0.0
9500.0	0.0	0.0	0.0
9600.0	0.0	0.0	0.0
9700.0	0.0	0.0	0.0
9800.0	0.0	0.0	0.0
9900.0	0.0	0.0	0.0
10000.0	0.0	0.0	0.0
10100.0	0.0	0.0	0.0
10200.0	0.0	0.0	0.0
10300.0	0.0	0.0	0.0
10400.0	0.0	0.0	0.0
10500.0	0.0	0.0	0.0
10600.0	0.0	0.0	0.0
10700.0	0.0	0.0	0.0
10800.0	0.0	0.0	0.0
10900.0	0.0	0.0	0.0
11000.0	0.0	0.0	0.0
11100.0	0.0	0.0	0.0
11200.0	0.0	0.0	0.0
11300.0	0.0	0.0	0.0
11400.0	0.0	0.0	0.0
11500.0	0.0	0.0	0.0
11600.0	0.0	0.0	0.0
11700.0	0.0	0.0	0.0
11800.0	0.0	0.0	0.0
11900.0	0.0	0.0	0.0
12000.0	0.0	0.0	0.0
12100.0	0.0	0.0	0.0
12200.0	0.0	0.0	0.0
12300.0	0.0	0.0	0.0
12400.0	0.0	0.0	0.0
12500.0	0.0	0.0	0.0
12600.0	0.0	0.0	0.0
12700.0	0.0	0.0	0.0
12800.0	0.0	0.0	0.0
12900.0	0.0	0.0	0.0
13000.0	0.0	0.0	0.0
13100.0	0.0	0.0	0.0
13200.0	0.0	0.0	0.0
13300.0	0.0	0.0	0.0
13400.0	0.0	0.0	0.0
13500.0	0.0	0.0	0.0
13600.0	0.0	0.0	0.0
13700.0	0.0	0.0	0.0
13800.0	0.0	0.0	0.0
13900.0	0.0	0.0	0.0
14000.0	0.0	0.0	0.0
14100.0	0.0	0.0	0.0
14200.0	0.0	0.0	0.0
14300.0	0.0	0.0	0.0
14400.0	0.0	0.0	0.0
14500.0	0.0	0.0	0.0
14600.0	0.0	0.0	0.0
14700.0	0.0	0.0	0.0
14800.0	0.0	0.0	0.0
14900.0	0.0	0.0	0.0
15000.0	0.0	0.0	0.0
15100.0	0.0	0.0	0.0
15200.0	0.0	0.0	0.0
15300.0	0.0	0.0	0.0
15400.0	0.0	0.0	0.0
15500.0	0.0	0.0	0.0
15600.0	0.0	0.0	0.0
15700.0	0.0	0.0	0.0
15800.0	0.0	0.0	0.0
15900.0	0.0	0.0	0.0
16000.0	0.0	0.0	0.0
16100.0	0.0	0.0	0.0
16200.0	0.0	0.0	0.0
16300.0	0.0	0.0	0.0
16400.0	0.0	0.0	0.0
16500.0	0.0	0.0	0.0
16600.0	0.0	0.0	0.0
16700.0	0.0	0.0	0.0
16800.0	0.0	0.0	0.0
16900.0	0.0	0.0	0.0
17000.0	0.0	0.0	0.0
17100.0	0.0	0.0	0.0
17200.0	0.0	0.0	0.0
17300.0	0.0	0.0	0.0
17400.0	0.0	0.0	0.0
17500.0	0.0	0.0	0.0
17600.0	0.0	0.0	0.0
17700.0	0.0	0.0	0.0
17800.0	0.0	0.0	0.0
17900.0	0.0	0.0	0.0
18000.0	0.0	0.0	0.0
18100.0	0.0	0.0	0.0
18200.0	0.0	0.0	0.0
18300.0	0.0	0.0	0.0
18400.0	0.0	0.0	0.0
18500.0	0.0	0.0	0.0
18600.0	0.0	0.0	0.0
18700.0	0.0	0.0	0.0
18800.0	0.0	0.0	0.0
18900.0	0.0	0.0	0.0
19000.0	0.0	0.0	0.0
19100.0	0.0	0.0	0.0
19200.0	0.0	0.0	0.0
19300.0	0.0	0.0	0.0
19400.0	0.0	0.0	0.0
19500.0	0.0	0.0	0.0
19600.0	0.0	0.0	0.0
19700.0	0.0	0.0	0.0
19800.0	0.0	0.0	0.0
19900.0	0.0	0.0	0.0
20000.0	0.0	0.0	0.0
20100.0	0.0	0.0	0.0
20200.0	0.0	0.0	0.0
20300.0	0.0	0.0	0.0
20400.0	0.0	0.0	0.0
20500.0	0.0	0.0	0.0
20600.0	0.0	0.0	0.0
20700.0	0.0	0.0	0.0
20800.0	0.0	0.0	0.0
20900.0	0.0	0.0	0.0
21000.0	0.0	0.0	0.0
21100.0	0.0	0.0	0.0
21200.0	0.0	0.0	0.0
21300.0	0.0	0.0	0.0
21400.0	0.0	0.0	0.0
21500.0	0.0	0.0	0.0
21600.0	0.0	0.0	0.0
21700.0	0.0	0.0	0.0
21800.0	0.0	0.0	0.0
21900.0	0.0	0.0	0.0
22000.0	0.0	0.0	0.0
22100.0	0.0	0.0	0.0
22200.0	0.0	0.0	0.0
22300.0	0.0	0.0	0.0
22400.0	0.0	0.0	0.0
22500.0	0.0	0.0	0.0
22600.0	0.0	0.0	0.0
22700.0	0.0	0.0	0.0
22800.0	0.0	0.0	0.0
22900.0	0.0	0.0	0.0
23000.0	0.0	0.0	0.0
23100.0	0.0	0.0	0.0
23200.0	0.0	0.0	0.0
23300.0	0.0	0.0	0.0
23400.0	0.0	0.0	0.0
23500.0	0.0	0.0	0.0
23600.0	0.0	0.0	0.0
23700.0	0.0	0.0	0.0
23800.0	0.0	0.0	0.0
23900.0	0.0	0.0	0.0
24000.0	0.0	0.0	0.0
24100.0	0.0	0.0	0.0
24200.0	0.0	0.0	0.0
24300.0	0.0	0.0	0.0
24400.0	0.0	0.0	0.0
24500.0	0.0	0.0	0.0
24600.0	0.0	0.0	0.0
24700.0	0.0	0.0	0.0
24800.0	0.0	0.0	0.0
24900.0	0.0	0.0	0.0
25000.0	0.0	0.0	0.0
25100.0	0.0	0.0	0.0
25200.0	0.0	0.0	0.0
25300.0	0.0	0.0	0.0
25400.0	0.0	0.0	0.0
25500.0	0.0	0.0	0.0
25600.0	0.0	0.0	0.0
25700.0	0.0	0.0	0.0
25800.0	0.0	0.0	0.0
25900.0	0.0	0.0	0.0
26000.0	0.0	0.0	0.0
26100.0	0.0	0.0	0.0
26200.0	0.0	0.0	0.0
26300.0	0.0	0.0	0.0
26400.0	0.0	0.0	0.0
26500.0	0.0	0.0	0.0
26600.0	0.0	0.0	0.0
26700.0	0.0	0.0	0.0
26800.0	0.0	0.0	0.0
26900.0	0.0	0.0	0.0
27000.0	0.0	0.0	0.0
27100.0	0.0	0.0	0.0
27200.0	0.0	0.0	0.0
27300.0	0.0	0.0	0.0
27400.0	0.0	0.0	0.0
27500.0	0.0	0.0	0.0
27600.0	0.0	0.0	0.0
27700.0	0.0	0.0	0.0
27800.0	0.0	0.0	0.0
27900.0	0.0	0.0	0.0
28000.0	0.0	0.0	0.0
28100.0	0.0	0.0	0.0
28200.0	0.0	0.0	0.0
28300.0	0.0	0.0	0.0
28400.0	0.0	0.0	0.0
28500.0	0.0	0.0	0.0
28600.0	0.0	0.0	0.0
28700.0	0.0	0.0	0.0
28800.0	0.0	0.0	0.0
28900.0	0.0	0.0	0.0
29000.0	0.0	0.0	0.0
29100.0	0.0	0.0	0.0
29200.0	0.0	0.0	0.0
29300.0	0.0	0.0	0.0
29400.0	0.0	0.0	0.0
29500.0	0.0	0.0	0.0
29600.0	0.0	0.0	0.0
29700.0	0.0	0.0	0.0
29800.0	0.0	0.0	0.0
29900.0	0.0	0.0	0.0
30000.0	0.0	0.0	0.0
30100.0	0.0	0.0	0.0
30200.0	0.0	0.0	0.0
30300.0	0.0	0.0	0.0
30400.0	0.0	0.0	0.0
30500.0	0.0	0.0	0.0
30600.0	0.0	0.0	0.0
30700.0	0.0	0.0	0.0
30800.0	0.0	0.0	0.0
30900.0	0.0	0.0	0.0
31000.0	0.0	0.0	0.0
31100.0	0.0	0.0	0.0
31200.0	0.0	0.0	0.0
31300.0	0.0	0.0	0.0
31400.0	0.0	0.0	0.0
31500.0	0.0	0.0	0.0
31600.0	0.0	0.0	0.0
31700.0	0.0	0.0	0.0
31800.0	0.0	0.0	0.0
31900.0	0.0	0.0	0.0
32000.0	0.0	0.0	0.0
32100.0	0.0	0.0	0.0
32200.0	0.0	0.0	0.0
32300.0	0.0	0.0	0.0
32400.0	0.0	0.0	0.0
32500.0	0.0	0.0	0.0
32600.0	0.0	0.0	0.0
32700.0	0.0	0.0	0.0
32800.0	0.0	0.0	0.0
32900.0	0.0	0.0	0.0
33000.0	0.0	0.0	0.0
33100.0	0.0	0.0	0.0
33200.0	0.0	0.0	0.0
33300.0	0.0	0.0	0.0
33400.0	0.0	0.0	0.0
33500.0	0.0	0.0	0.0
33600.0	0.0	0.0	0.0
33700.0	0.0	0.0	0.0
33800.0	0.0	0.0	0.0
33900.0	0.0	0.0	0.0
34000.0	0.0	0.0	0.0
34100.0	0.0	0.0	0.0
34200.0	0.0	0.0	0.0
34300.0	0.0	0.0	0.0
34400.0	0.0	0.0	0.0
34500.0	0.0	0.0	0.0
34600.0	0.0	0.0	0.0
34700.0	0.0	0.0	0.0
34800.0	0.0	0.0	0.0
34900.0	0.0	0.0	0.0
35000.0	0.0	0.0	0.0
35100.0	0.0	0.0	0.0
35200.0	0.0	0.0	0.0
35300.0	0.0	0.0	0.0
35400.0	0.0	0.0	0.0
35500.0	0.0	0.0	0.0
35600.0	0.0	0.0	0.0
35700.0	0.0	0.0	0.0
35800.0	0.0	0.0	0.0
35900.0	0.0	0.0	0.0
36000.0	0.0	0.0	0.0
36100.0	0.0	0.0	0.0
36200.0	0.0	0.0	0.0
36300.0	0.0	0.0	0.0
36400.0	0.0	0.0	0.0
36500.0	0.0	0.0	0.0
36600.0	0.0	0.0	0.0
36700.0	0.0	0.0	0.0
36800.0	0.0	0.0	0.0
36900.0	0.0	0.0	0.0
37000.0	0.0	0.0	0.0
37100.0	0.0	0.0	0.0
37200.0	0.0	0.0	0.0
37300.0	0.0	0.0	0.0
37400.0	0.0	0.0	0.0
37500.0	0.0	0.0	0.0
37600.0	0.0	0.0	0.0
37700.0	0.0	0.0	0.0
37800.0	0.0	0.0	0.0
37900.0	0.0	0.0	0.0
38000.0	0.0	0.0	0.0
38100.0	0.0	0.0	0.0
38200.0	0.0	0.0	0.0
38300.0	0.0	0.0	0.0
38400.0	0.0	0.0	0.0
38500.0	0.0	0.0	0.0
38600.0	0.0	0.0	0.0
38700.0	0.0	0.0	0.0
38800.0	0.0	0.0	0.0
38900.0	0.0	0.0	0.0
39000.0	0.0	0.0	0.0
39100.0	0.0	0.0	0.0
39200.0	0.0	0.0	0.0
39300.0	0.0	0.0	0.0
39400.0	0.0	0.0	0.0
39500.0	0.0	0.0	0.0
39600.0	0.0	0.0	0.0
39700.0	0.0	0.0	0.0
39800.0	0.0	0.0	0.0
39900.0	0.0	0.0	0.0
40000.0	0.0	0.0	0.0
40100.0	0.0	0.0	0.0
40200.0	0.0	0.0	0.0
40300.0	0.0	0.0	0.0
40400.0	0.0	0.0	0.0
40500.0	0.0	0.0	0.0
40600.0	0.0	0.0	0.0
40700.0	0.0	0.0	0.0
40800.0	0.0	0.0	0.0
40900.0	0.0	0.0	0.0
41000.0	0.0	0.0	0.0
41100.0	0.0	0.0	0.0
41200.0	0.0	0.0	0.0
41300.0	0.0	0.0	0.0
41400.0	0.0	0.0	0.0
41500.0	0.0	0.0	0.0
41600.0	0.0	0.0	0.0
41700.0	0.0	0.0	0.0
41800.0	0.0	0.0	0.0
41900.0	0.0	0.0	0.0
42000.0	0.0	0.0	0.0
42100.0	0.0	0.0	0.0
42200.0	0.0	0.0	0.0
42300.0	0.0	0.0	0.0
42400.0	0.0	0.0	0.0
42500.0	0.0	0.0	0.0
42600.0	0.0	0.0	0.0
42700.0	0.0	0.0	0.0
42800.0	0.0	0.0	0.0
42900.0	0.0	0.0	0.0
43000.0	0.0	0.0	0.0
43100.0	0.0	0.0	0.0
43200.0	0.0	0.0	0.0
43300.0	0.0	0.0	0.0
43400.0	0.0	0.0	0.0
43500.0	0.0	0.0	0.0
43600.0	0.0	0.0	0.0
43700.0	0.0	0.0	0.0
43800.0	0.0	0.0	0.0
43900.0	0.0	0.0	0.0
44000.0	0.0	0.0	0.0
44100.0	0.0	0.0	0.0
44200.0	0.0	0.0	0.0
44300.0	0.0	0.0	0.0
44400.0	0.0	0.0	0.0
44500.0	0.0	0.0	0.0
44600.0	0.0	0.0	0.0
44700.0	0.0	0.0	0.0
44800.0	0.0	0.0	0.0
44900.0	0.0	0.0	0.0
45000.0	0.0	0.0	0.0
45100.0	0.0	0.0	0.0
45200.0	0.0	0.0	0.0
45300.0	0.0	0.0	0.0
45400.0	0.0	0.0	0.0
45500.0	0.0	0.0	0.0
45600.0	0.0	0.0	0.0
45700.0	0.0	0.0	0.0
45800.0	0.0	0.0	0.0
45900.0	0.0	0.0	0.0
46000.0	0.0	0.0	0.0
46100.0	0.0	0.0	0.0
46200.0	0.0	0.0	0.0
46300.0	0.0	0.0	0.0
46400.0	0.0	0.0	0.0
46500.0	0.0	0.0	0.0
46600.0	0.0	0.0	0.0
46700.0	0.0	0.0	0.0
46800.0	0.0	0.0	0.0
46900.0	0.0	0.0	0.0
47000.0	0.0	0.0	0.0
47100.0	0.0	0.0	0.0
47200.0	0.0	0.0	0.0
47300.0	0.0	0.0	0.0
47400.0	0.0	0.0	0.0
47500.0	0.0	0.0	0.0
47600.0	0.0	0.0	0.0
47700.0	0.0	0.0	0.0
47800.0	0.0	0.0	0.0
47900.0	0.0	0.0	0.0
48000.0	0.0	0.0	0.0
48100.0	0.0	0.0	0.0
48200.0	0.0	0.0	0.0
48300.0	0.0	0.0	0.0
48400.0	0.0	0.0	0.0
48500.0	0.0	0.0	0.0
48600.0	0.0	0.0	0.0
48700.0	0.0	0.0	0.0
48800.0	0.0	0.0	0.0
48900.0	0.0	0.0	0.0
49000.0	0.0	0.0	0.0
49100.0	0.0	0.0	0.0
49200.0	0.0	0.0	0.0
49300.0	0.0	0.0	0.0
49400.0	0.0	0.0	0.0
49500.0	0.0	0.0	0.0
49600.0	0.0	0.0	0.0
49700.0	0.0	0.0	0.0
49800.0	0.0	0.0	0.0
49900.0	0.0	0.0	0.0
50000.0	0.0	0.0	0.0
50100.0	0.0	0.0	0.0
50200.0	0.0	0.0	0.0
50300.0	0.0	0.0	0.0
50400.0	0.0	0.0	0.0
50500.0	0.0	0.0	0.0
50600.0	0.0	0.0	0.0
50700.0	0.0	0.0	0.0
50800.0	0.0	0.0	0.0
50900.0	0.0	0.0	0.0
51000.0	0.0	0.0	0.0
51100.0	0.0	0.0	0.0
51200.0	0.0	0.0	0.0
51300.0	0.0	0.0	0.0
51400.0	0.0	0.0	0.0
51500.0	0.0	0.0	0.0
51600.0	0.0	0.0	0.0
51700.0	0.0	0.0	0.0
51800.0	0.0	0.0	0.0
51900.0	0.0	0.0	0.0
52000.0	0.0	0.0	0.0
52100.0	0.0	0.0	0.0
52200.0	0.0	0.0	0.0
52300.0	0.0	0.0	0.0
52400.0	0.0	0.0	0.0
52500.0	0.0	0.0	0.0
52600.0	0.0	0.0	0.0
52700.0	0.0	0.0	0.0
52800.0	0.0	0.0	0.0
52900.0	0.0	0.0	0.0
53000.0	0.0	0.0	0.0
53100.0	0.0	0.0	0.0
53200.0	0.0	0.0	0.0
53300.0	0.0	0.0	0.0
53400.0	0.0	0.0	0.0
53500.0	0.0	0.0	0.0
53600.0	0.0	0.0	0.0
53700.0	0.0	0.0	0.0
53800.0	0.0	0.0	0.0
53900.0	0.0	0.0	0.0
54000.0	0.0	0.0	0.0
54100.0	0.0	0.0	0.0
54200.0	0.0	0.0	0.0
54300.0	0.0	0.0	0.0
54400.0	0.0	0.0	0.0
54500.0	0.0	0.0	0.0
54600.0	0.0	0.0	0.0
54700.0	0.0	0.0	0.0
54800.0	0.0	0.0	0.0
54900.0	0.0	0.0	0.0
55000.0	0.0	0.0	0.0
55100.0	0.0	0.0	0.0
55200.0	0.0	0.0	0.0
55300.0	0.0	0.0	0.0
55400.0	0.0	0.0	0.0
55500.0	0.0	0.0	0.0
55600.0	0.0	0.0	0.0
55700.0	0.0	0.0	0.0
55800.0	0.0	0.0	0.0
55900.0	0.0	0.0	0.0
56000.0	0.0	0.0	0.0
56100.0	0.0	0.0	0.0
56200.0	0.0	0.0	0.0
56300.0	0.0	0.0	0.0
56400.0	0.0	0.0	0.0
56500.0	0.0	0.0	0.0
56600.0	0.0	0.0	0.0
56700.0	0.0	0.0	0.0
56800.0	0.0	0.0	0.0
56900.0	0.0	0.0	0.0
57000.0	0.0	0.0	0.0
57100.0	0.0	0.0	0.0
57200.0	0.0	0.0	0.0
57300.0	0.0	0.0	0.0
57400.0	0.0	0.0	0.0
57500.0	0.0	0.0	0.0
57600.0	0.0	0.0	0.0
57700.0	0.0	0.0	0.0
57800.0	0.0	0.0	0.0
57900.0	0.0	0.0	0.0
58000.0	0.0	0.0	0.0
58100.0	0.0	0.0	0.0
58200.0	0.0	0.0	0.0
58300.0	0.0	0.0	0.0
58400.0	0.0	0.0	0.0
58500.0	0.0	0.0	0.0
58600.0	0.0	0.0	0.0
58700.0	0.0	0.0	0.0
58800.0	0.0	0.0	0.0
58900.0	0.0	0.0	0.0
59000.0	0.0	0.0	0.0
59100.0	0.0	0.0	0.0
59200.0	0.0	0.0	0.0
59300.0	0.0	0.0	0.0
59400.0	0.0	0.0	0.0
59500.0	0.0	0.0	0.0
59600.0	0.0	0.0	0.0
59700.0	0.0	0.0	0.0
59800.0	0.0	0.0	0.0
59900.0	0.0	0.0	0.0
60000.0	0.0	0.0	0.0
60100.0	0.0	0.0	0.0
60200.0	0.0	0.0	0.0
60300.0	0.0	0.0	0.0
60400.0	0.0	0.0	0.0
60500.0	0.0	0.0	0.0
60600.0	0.0	0.0	0.0
60700.0	0.0	0.0	0.0
60800.0	0.0	0.0	0.0
60900.0	0.0	0.0	0.0
61000.0	0.0	0.0	0.0
61100.0	0.0	0.0	0.0
61200.0	0.0	0.0	0.0
61300.0	0.0	0.0	0.0
61400.0	0.0	0.0	0.0
61500.0	0.0	0.0	0.0
61600.0	0.0	0.0	0.0
61700.0	0.0	0.0	0.0
61800.0	0.0	0.0	0.0
61900.0	0.0	0.0	0.0
62000.0	0.0	0.0	0.0
62100.0	0.0	0.0	0.0
62200.0	0.0	0.0	0.0
62300.0	0.0	0.0	0.0
62400.0	0.0	0.0	0.0
62500.0	0.0	0.0	0.0
62600.0	0.0	0.0	0.0
62700.0	0.0	0.0	0.0
62800.0	0.0	0.0	0.0
62900.0	0.0	0.0	0.0
63000.0	0.0	0.0	0.0
63100.0	0.0	0.0	0.0
63200.0	0.0	0.0	0.0
63300.0	0.0	0.0	0.0
63400.0	0.0	0.0	0.0
63500.0	0.0	0.0	0.0
63600.0	0.0	0.0	0.0
63700.0	0.0	0.0	0.0
63800.0	0.0	0.0	0.0
63900.0	0.0	0.0	0.0
64000.0	0.0	0.0	0.0
64100.0	0.0	0.0	0.0
64200.0	0.0	0.0	0.0
64300.0	0.0	0.0	0.0
64400.0	0.0	0.0	0.0
64500.0	0.0	0.0	0.0
64600.0	0.0	0.0	0.0
64700.0	0.0	0.0	0.0
64800.0	0.0	0.0	0.0
64900.0	0.0	0.0	0.0
65000.0	0.0	0.0	0.0
65100.0	0.0	0.0	0.0
65200.0	0.0	0.0	0.0
65300.0	0.0	0.0	0.0
65400.0	0.0	0.0	0.0
65500.0	0.0	0.0	0.0
65600.0	0.0	0.0	0.0
65700.0	0.0	0.0	0.0
65800.0	0.0	0.0	0.0
65900.0	0.0	0.0	0.0
66000.0	0.0	0.0	0.0
66100.0	0.0	0.0	0.0
66200.0	0.0	0.0	0.0
66300.0	0.0	0.0	0.0
66400.0	0.0	0.0	0.0
66500.0	0.0	0.0	0.0
66600.0	0.0	0.0	0.0
66700.0	0.0	0.0	0.0
66800.0	0.0	0.0	0.0
66900.0	0.0	0.0	0.0
67000.0	0.0	0.0	0.0
67100.0	0.0	0.0	0.0
67200.0	0.0	0.0	0.0
67300.0	0.0	0.0	0.0
67400.0	0.0	0.0	0.0
67500.0	0.0	0.0	0.0
67600.0	0.0	0.0	0.0
67700.0	0.0	0.0	0.0
67800.0	0.0	0.0	0.0
67900.0	0.0	0.0	0.0
68000.0	0.0	0.0	0.0
68100.0	0.0	0.0	0.0
68200.0	0.0	0.0	0.0
68300.0	0.0	0.0	0.0
68400.0	0.0	0.0	0.0
68500.0	0.0	0.0	0.0
68600.0	0.0	0.0	0.0
68700.0	0.0	0.0	0.0
68800.0	0.0	0.0	0.0
68900.0	0.0	0.0	0.0
69000.0	0.0	0.0	0.0
69100.0	0.0	0.0	0.0
69200.0	0.0	0.0	0.0
69300.0	0.0	0.0	0.0
69400.0	0.0	0.0	0.0
69500.0	0.0	0.0	0.0
69600.0	0.0	0.0	0.0
69700.0	0.0	0.0	0.0
69800.0	0.0	0.0	0.0
69900.0	0.0	0.0	0.0
70000.0	0.0	0.0	0.0
70100.0	0.0	0.0	0.0
70200.0	0.0	0.0	0.0
70300.0	0.0	0.0	0.0
70400.0	0.0	0.0	0.0
70500.0	0.0	0.0	0.0
70600.0	0.0	0.0	0.0
70700.0	0.0	0.0	0.0
70800.0	0.0	0.0	0.0
70900.0	0.0	0.0	0.0
71000.0	0.0	0.0	0.0
71100.0	0.0	0.0	0.0
71200.0	0.0	0.0	0.0
71300.0	0.0	0.0	0.0
71400.0	0.0	0.0	0.0
71500.0	0.0	0.0	0.0
71600.0	0.0	0.0	0.0
71700.0	0.0	0.0	0.0
71800.0	0.0	0.0	0.0
71900.0	0.0	0.0	0.0
72000.0	0.0	0.0	0.0
72100.0	0.0	0.0	0.0
72200.0	0.0	0.0	0.0
72300.0	0.0	0.0	0.0
72400.0	0.0	0.0	0.0
72500.0	0.0	0.0	0.0
72600.0	0.0	0.0	0.0
72700.0	0.0	0.0	0.0
72800.0	0.0	0.0	0.0
72900.0	0.0	0.0	0.0
73000.0	0.0	0.0	0.0
73100.0	0.0	0.0	0.0
73200.0	0.0	0.0	0.0
73300.0	0.0	0.0	0.0
73400.0	0.0	0.0	0.0
73500.0	0.0	0.0	0.0
73600.0	0.0	0.0	0.0
73700.0	0.0	0.0	0.0
73800.0	0.0	0.0	0.0
73900.0	0.0	0.0	0.0
74000.0	0.0	0.0	0.0
74100.0	0.0	0.0	0.0
74200.0	0.0	0.0	0.0
74300.0	0.0	0.0	0.0
74400.0	0.0	0.0	0.0
74500.0	0.0	0.0	0.0
74600.0	0.0	0.0	0.0
74700.0	0.0	0.0	0.0
74800.0	0.0	0.0	0.0
74900.0	0.0	0.0	0.0
75000.0	0.0	0.0	0.0
75100.0	0.0	0.0	0.0
75200.0	0.0	0.0	0.0
75300.0	0.0	0.0	0.0
75400.0	0.0	0.0	0.0
75500.0	0.0	0.0	0.0
75600.0	0.0	0.0	0.0
75700.0	0.0	0.0	0.0
75800.0	0.0	0.0	0.0
75900.0	0.0	0.0	0.0
76000.0	0.0	0.0	0.0
76100.0	0.0	0.0	0.0
76200.0	0.0	0.0	0.0
76300.0	0.0	0.0	0.0
76400.0	0.0	0.0	0.0
76500.0	0.0	0.0	0.0
76600.0	0.0	0.0	0.0
76700.0	0.0	0.0	0.0
76800.0	0.0	0.0	0.0
76900.0	0.0	0.0	0.0
77000.0	0.0	0.0	0.0
77100.0	0.0	0.0	0.0
77200.0	0.0	0.0	0.0
77300.0	0.0	0.0	0.0
77400.0	0.0	0.0	0.0
77500.0	0.0	0.0	0.0
77600.0	0.0	0.0	0.0
77700.0	0.0	0.0	0.0
77800.0	0.0	0.0	0.0
77900.0	0.0	0.0	0.0
78000.0	0.0	0.0	0.0
78100.0	0.0	0.0	0.0
78200.0	0.0	0.0	0.0
78300.0	0.0	0.0	0.0
78400.0	0.0	0.0	0.0
78500.0	0.0	0.0	0.0
78600.0	0.0	0.0	0.0
78700.0	0.0	0.0	0.0
78800.0	0.0	0.0	0.0
78900.0	0.0	0.0	0.0
79000.0	0.0	0.0	0.0
79100.0	0.0	0.0	0.0
79200.0	0.0	0.0	0.0
79300.0	0.0	0.0	0.0
79400.0	0.0	0.0	0.0
79500.0	0.0	0.0	0.0
79600.0	0.0	0.0	0.0
79700.0	0.0	0.0	0.0
79800.0	0.0	0.0	0.0
79900.0	0.0	0.0	0.0
80000.0	0.0	0.0	0.0
80100.0	0.0	0.0	0.0
80200.0	0.0	0.0	0.0
80300.0	0.0	0.0	0.0
80400.0	0.0	0.0	0.0
80500.0	0.0	0.0	0.0
80600.0	0.0	0.0	0.0
80700.0	0.0	0.0	0.0
80800.0	0.0	0.0	0.0
80900.0	0.0	0.0	0.0
81000.0	0.0	0.0	0.0
81100.0	0.0	0.0	0.0
81200.0	0.0	0.0	0.0
81300.0	0.0	0.0	0.0
81400.0	0.0	0.0	0.0
81500.0	0.0	0.0	0.0
81600.0	0.0	0.0	0.0
81700.0	0.0	0.0	0.0
81800.0	0.0	0.0	0.0
81900.0	0.0	0.0	0.0
82000.0	0.0	0.0	0.0
82100.0	0.0	0.0	0.0
82200.0	0.0	0.0	0.0
82300.0	0.0	0.0	0.0
82400.0	0.0	0.0	0.0
82500.0	0.0	0.0	0.0
82600.0	0.0	0.0	0.0
82700.0	0.0	0.0	0.0
82800.0	0.0	0.0	0.0
82900.0	0.0	0.0	0.0
83000.0	0.0	0.0	0.0
83100.0	0.0	0.0	0.0
83200.0	0.0	0.0	0.0
83300.0	0.0	0.0	0.0
83400.0	0.0	0.0	0.0
83500.0	0.0	0.0	0.0
83600.0	0.0	0.0	0.0
83700.0	0.0	0.0	0.0
83800.0	0.0	0.0	0.0
83900.0	0.0	0.0	0.0
84000.0	0.0	0.0	0.0
84100.0	0.0	0.0	0.0
84200.0	0.0	0.0	0.0
84300.0	0.0	0.0	0.0
84400.0	0.0	0.0	0.0
84500.0	0.0	0.0	0.0
84600.0	0.0	0.0	0.0
84700.0	0.0	0.0	0.0
84800.0	0.0	0.0	0.0
84900.0	0.0	0.0	0.0
85000.0	0.0	0.0	0.0
85100.0	0.0	0.0	0.0
85200.0	0.0	0.0	0.0
85300.0	0.0	0.0	0.0
85400.0	0.0	0.0	0.0
85500.0	0.0	0.0	0.0
85600.0	0.0	0.0	0.0
85700.0	0.0	0.0	0.0
85800.0	0.0	0.0	0.0
85900.0	0.0	0.0	0.0
86000.0	0.0	0.0	0.0
86100.0	0.0	0.0	0.0
86200.0	0.0	0.0	0.0
86300.0	0.0	0.0	0.0
86400.0	0.0	0.0	0.0
86500.0	0.0	0.0	0.0
86600.0	0.0	0.0	0.0
86700.0	0.0	0.0	0.0
86800.0	0.0	0.0	0.0
86900.0	0.0	0.0	0.0
87000.0	0.0	0.0	0.0
87100.0	0.0	0.0	0.0
87200.0	0.0	0.0	0.0
87300.0	0.0	0.0	0.0
87400.0	0.0	0.0	0.0
87500.0	0.0	0.0	0.0
87600.0	0.0	0.0	0.0
87700.0	0.0	0.0	0.0
87800.0	0.0	0.0	0.0
87900.0	0.0	0.0	0.0
88000.0	0.0	0.0	0.0
88100.0	0.0	0.0	0.0
88200.0	0.0	0.0	0.0
88300.0	0.0	0.0	0.0
88400.0	0.0	0.0	0.0
88500.0	0.0	0.0	0.0
88600.0	0.0	0.0	0.0
88700.0	0.0	0.0	0.0
88800.0	0.0	0.0	0.0
88900.0	0.0	0.0	0.0
89000.0	0.0	0.0	0.0
89100.0	0.0	0.0	0.0
89200.0	0.0	0.0	0.0
89300.0	0.0	0.0	0.0
89400.0	0.0	0.0	0.0
89500.0	0.0	0.0	0.0
89600.0	0.0	0.0	0.0
89700.0	0.0	0.0	0.0
89800.0	0.0	0.0	0.0
89900.0	0.0	0.0	0.0
90000.0	0.0	0.0	0.0
90100.0	0.0	0.0	0.0
90200.0	0.0	0.0	0.0
90300.0	0.0	0.0	0.0
90400.0	0.0	0.0	0.0
90500.0	0.0	0.0	0.0
90600.0	0.0	0.0	0.0
90700.0	0.0	0.0	0.0
90800.0	0.0	0.0	0.0
90900.0	0.0	0.0	0.0
91000.0	0.0	0.0	0.0
91100.0	0.0	0.0	0.0
91200.0	0.0	0.0	0.0
91300.0	0.0	0.0	0.0
91400.0	0.0	0.0	0.0
91500.0	0.0	0.0	0.0
91600.0	0.0	0.0	0.0
91700.0	0.0	0.0	0.0
91800.0	0.0	0.0	0.0
91900.0	0.0	0.0	0.0
92000.0	0.0	0.0	0.0
92100.0	0.0	0.0	0.0
92200.0	0.0	0.0	0.0
92300.0	0.0	0.0	0.0
92400.0	0.0	0.0	0.0
92500.0	0.0	0.0	0.0
92600.0	0.0	0.0	0.0
92700.0	0.0	0.0	0.0
92800.0	0.0	0.0	0.0
92900.0	0.0	0.0	0.0
93000.0	0.0	0.0	0.0
93100.0	0.0	0.0	0.0
93200.0	0.0	0.0	0.0
93300.0	0.0	0.0	0.0
93400.0	0.0	0.0	0.0
93500.0	0.0	0.0	0.0
93600.0	0.0	0.0	0.0
93700.0	0.0	0.0	0.0
93800.0	0.0	0.0	0.0
93900.0	0.0	0.0	0.0
94000.0	0.0	0.0	0.0
94100.0	0.0	0.0	0.0
94200.0	0.0	0.0	0.0
94300.0	0.0	0.0	0.0
94400.0	0.0	0.0	0.0
94500.0	0.0	0.0	0.0
94600.0	0.0	0.0	0.0
94700.0	0.0	0.0	0.0
94800.0	0.0	0.0	0.0
94900.0	0.0	0.0	0.0
95000.0	0.0	0.0	0.0
95100.0	0.0	0.0	0.0
95200.0	0.0	0.0	0.0
95300.0	0.0	0.0	0.0
95400.0	0.0	0.0	0.0
95500.0	0.0	0.0	0.0
95600.0	0.0	0.0	0.0
95700.0	0.0	0.0	0.0
95800.0	0.0	0.0	0.0
95900.0	0.0	0.0	0.0
96000.0	0.0	0.0	0.0
96100.0	0.0	0.0	0.0
96200.0	0.0	0.0	0.0
96300.0	0.0	0.0	0.0
96400.0	0.0	0.0	0.0
96500.0	0.0	0.0	0.0
96600.0	0.0	0.0	0.0
96700.0	0.0	0.0	0.0
96800.0	0.0	0.0	0.0
96900.0	0.0	0.0	0.0
97000.0	0.0	0.0	0.0
97100.0	0.0	0.0	0.0
97200.0	0.0	0.0	0.0
97300.0	0.0	0.0	0.0
97400.0	0.0	0.0	0.0
97500.0	0.0	0.0	0.0
97600.0	0.0	0.0	0.0
97700.0	0.0	0.0	0.0
97800.0	0.0	0.0	0.0
97900.0	0.0	0.0	0.0
98000.0	0.0	0.0	0.0
98100.0	0.0	0.0	0.0
98200.0	0.0	0.0	0.0
98300.0	0.0	0.0	0.0
98400.0	0.0	0.0	0.0
98500.0	0.0	0.0	0.0
98600.0	0.0	0.0	0.0
98700.0	0.0	0.0	0.0
98800.0	0.0	0.0	0.0
98900.0	0.0	0.0	0.0
99000.0	0.0	0.0	0.0
99100.0	0.0	0.0	0.0
99200.0	0.0	0.0	0.0
99300.0	0.0	0.0	0.0
99400.0	0.0	0.0	0.0
99500.0	0.0	0.0	0.0
99600.0	0.0	0.0	0.0
99700.0	0.0	0.0	0.0
99800.0	0.0	0.0	0.0
99900.0	0.0	0.0	0.0
100000.0	0.0	0.0	0.0
100100.0	0.0	0.0	0.0
100200.0	0.0	0.0	0.0
100300.0	0.0	0.0	0.0
100400.0	0.0	0.0	0.0
100500.0	0.0	0.0	0.0
100600.0	0.0	0.0	0.0
100700.0	0.0	0.0	0.0
100800.0	0.0	0.0	0.0
100900.0	0.0	0.0	0.0
101000.0	0.0	0.0	0.0
101100.0	0.0	0.0	0.0
101200.0	0.0	0.0	0.0
101300.0	0.0	0.0	0.0
101400.0	0.0	0.0	0.0
101500.0	0.0	0.0	0.0
101600.0	0.0	0.0	0.0
101700.0	0.0	0.0	0.0
101800.0	0.0	0.0	0.0
101900.0	0.0	0.0	0.0
102000.0	0.0	0.0	0.0
102100.0	0.0	0.0	0.0
102200.0	0.0	0.0	0.0
102300.0	0.0	0.0	0.0
102400.0	0.0	0.0	0.0
102500.0	0.0	0.0	0.0
102600.0	0.0	0.0	0.0
102700.0	0.0	0.0	0.0
102800.0	0.0	0.0	0.0
102900.0	0.0	0.0	0.0
103000.0	0.0	0.0	0.0
103100.0	0.0	0.0	0.0
103200.0	0.0	0.0	0.0
103300.0	0.0	0.0	0.0
103400.0	0.0	0.0	0.0
103500.0	0.0	0.0	0.0
103600.0	0.0	0.0	0.0
103700.0	0.0	0.0	0.0
103800.0	0.0	0.0	0.0
103900.0	0.0	0.0	0.0
104000.0	0.0	0.0	0.0
104100.0	0.0	0.0	0.0
104200.0	0.0	0.0	0.0
104300.0	0.0	0.0	0.0
104400.0	0.0	0.0	0.0
104500.0	0.0	0.0	0.0
104600.0	0.0	0.0	0.0
104700.0	0.0	0.0	0.0
104800.0	0.0	0.0	0.0
104900.0	0.0	0.0	0.0
105000.0	0.0	0.0	0.0
105100.0	0.0	0.0	0.0
105200.0	0.0	0.0	0.0
105300.0	0.0	0.0	0.0
105400.0	0.0	0.0	0.0
105500.0	0.0	0.0	0.0
105600.0	0.0	0.0	0.0
105700.0	0.0	0.0	0.0
105800.0	0.0	0.0	0.0
105900.0	0.0	0.0	0.0
106000.0	0.0	0.0	0.0
106100.0	0.0	0.0	0.0
106200.0	0.0	0.0	0.0
106300.0	0.0	0.0	0.0
106400.0	0.0	0.0	0.0
106500.0	0.0	0.0	0.0
106600.0	0.0	0.0	0.0
106700.0	0.0	0.0	0.0
106800.0	0.0	0.0	0.0
106900.0	0.0	0.0	0.0
107000.0	0.0	0.0	0.0
107100.0	0.0	0.0	0.0
107200.0	0.0	0.0	0.0
107300.0	0.0	0.0	0.0
107400.0	0.0	0.0	0.0
107500.0	0.0	0.0	0.0
107600.0	0.0	0.0	0.0
107700.0	0.0	0.0	0.0
107800.0	0.0	0.0	0.0
107900.0	0.0	0.0	0.0
108000.0	0.0	0.0	0.0
108100.0	0.0	0.0	0.0
108200.0	0.0	0.0	0.0
108300.0	0.0	0.0	0.0
108400.0	0.0	0.0	0.0
108500.0	0.0	0.0	0.0
108600.0	0.0	0.0	0.0
108700.0	0.0	0.0	0.0
108800.0	0.0	0.0	0.0
108900.0	0.0	0.0	0.0
109000.0	0.0	0.0	0.0
109100.0	0.0	0.0	0.0
109200.0	0.0	0.0	0.0
109300.0	0.0	0.0	0.0
109400.0	0.0	0.0	0.0
109500.0	0.0	0.0	0.0
109600.0	0.0	0.0	0.0
109700.0	0.0	0.0	0.0
109800.0	0.0	0.0	0.0
109900.0	0.0	0.0	0.0
110000.0	0.0	0.0	0.0
110100.0	0.0	0.0	0.0
110200.0	0.0	0.0	0.0
110300.0	0.0	0.0	0.0
110400.0	0.0	0.0	0.0
110500.0	0.0	0.0	0.0
110600.0	0.0	0.0	0.0
110700.0	0.0	0.0	0.0
110800.0	0.0	0.0	0.0
110900.0	0.0	0.0	0.0
111000.0	0.0	0.0	0.0
111100.0	0.0	0.0	0.0
111200.0	0.0	0.0	0.0
111300.0	0.0	0.0	0.0
111400.0	0.0	0.0	0.0
111500.0	0.0	0.0	0.0
111600.0	0.0	0.0	0.0
111700.0	0.0	0.0	0.0
111800.0	0.0	0.0	0.0
111900.0	0.0	0.0	0.0
112000.0	0.0	0.0	0.0
112100.0	0.0	0.0	0.0
112200.0	0.0	0.0	0.0
112300.0	0.0	0.0	0.0
112400.0	0.0	0.0	0.0
112500.0	0.0	0.0	0.0
112600.0	0.0	0.0	0.0
112700.0	0.0	0.0	0.0
112800.0	0.0	0.0	0.0
112900.0	0.0	0.0	0.0
113000.0	0.0	0.0	0.0
113100.0	0.0	0.0	0.0
113200.0	0.0	0.0	0.0
113300.0	0.0	0.0	0.0
113400.0	0.0	0.0	0.0
113500.0	0.0	0.0	0.0
113600.0	0.0	0.0	0.0
113700.0	0.0	0.0	0.0
113800.0	0.0	0.0	0.0
113900.0	0.0	0.0	0.0
114000.0	0.0	0.0	0.0
114100.0	0.0	0.0	0.0
114200.0	0.0	0.0	0.0
114300.0	0.0	0.0	0.0
114400.0	0.0	0.0	0.0
114500.0	0.0	0.0	0.0
114600.0	0.0	0.0	0.0
114700.0	0.0	0.0	0.0
114800.0	0.0	0.0	0.0
114900.0	0.0	0.0	0.0
115000.0	0.0	0.0	0.0
115100.0	0.0	0.0	0.0
115200.0	0.0	0.0	0.0
115300.0	0.0	0.0	0.0
115400.0	0.0	0.0	0.0
115500.0	0.0	0.0	0.0
115600.0	0.0	0.0	0.0
115700.0	0.0	0.0	0.0
115800.0	0.0	0.0	0.0
115900.0	0.0	0.0	0.0
116000.0	0.0	0.0	0.0
116100.0	0.0	0.0	0.0
116200.0	0.0	0.0	0.0
116300.0	0.0	0.0	0.0
116400.0	0.0	0.0	0.0
116500.0	0.0	0.0	0.0
116600.0	0.0	0.0	0.0
116700.0	0.0	0.0	0.0
116800.0	0.0	0.0	0.0
116900.0	0.0	0.0	0.0
117000.0	0.0	0.0	0.0
117100.0	0.0	0.0	0.0
117200.0	0.0	0.0	0.0
117300.0	0.0	0.0	0.0
117400.0	0.0	0.0	0.0
117500.0	0.0	0.0	0.0
117600.0	0.0	0.0	0.0
117700.0	0.0	0.0	0.0
117800.0	0.0	0.0	0.0
117900.0	0.0	0.0	0.0
118000.0	0.0	0.0	0.0
118100.0	0.0	0.0	0.0
118200.0	0.0	0.0	0.0
118300.0	0.0	0.0	0.0
118400.0	0.0	0.0	0.0
118500.0	0.0	0.0	0.0
118600.0	0.0	0.0	0.0
118700.0	0.0	0.0	0.0
118800.0	0.0	0.0	0.0
118900.0	0.0	0.0	0.0
119000.0	0.0	0.0	0.0
119100.0	0.0	0.0	0.0
119200.0	0.0	0.0	0.0
119300.0	0.0	0.0	0.0
119400.0	0.0	0.0	0.0
119500.0	0.0	0.0	0.0
119600.0	0.0	0.0	0.0
119700.0	0.0	0.0	0.0
119800.0	0.0	0.0	0.0
119900.0	0.0	0.0	0.0
120000.0	0.0	0.0	0.0
120100.0	0.0	0.0	0.0
120200.0	0.0	0.0	0.0
120300.0	0.0	0.0	0.0
120400.0	0.0	0.0	0.0
120500.0	0.0	0.0	0.0
120600.0	0.0	0.0	0.0
120700.0	0.0	0.0	0.0
120800.0	0.0	0.0	0.0
120900.0	0.0	0.0	0.0
121000.0	0.0	0.0	0.0
121100.0	0.0	0.0	0.0
121200.0	0.0	0.0	0.0
121300.0	0.0	0.0	0.0
121400.0	0.0	0.0	0.0
121500.0	0.0	0.0	0.0
121600.0	0.0	0.0	0.0
121700.0	0.0	0.0	0.0
121800.0	0.0	0.0	0.0
121900.0	0.0	0.0	0.0
122000.0	0.0	0.0	0.0
122100.0	0.0	0.0	0.0
122200.0	0.0	0.0	0.0
122300.0	0.0	0.0	0.0
122400.0	0.0	0.0	0.0
122500.0	0.0	0.0	0.0
122600.0	0.0	0.0	0.0
122700.0	0.0	0.0	0.0
122800.0	0.0	0.0	0.0
122900.0	0.0	0.0	0.0
123000.0	0.0	0.0	0.0
123100.0	0.0	0.0	0.0
123200.0	0.0	0.0	0.0
123300.0	0.0	0.0	0.0
123400.0	0.0	0.0	0.0
123500.0	0.0	0.0	0.0
123600.0	0.0	0.0	0.0
123700.0	0.0	0.0	0.0
123800.0	0.0	0.0	0.0
123900.0	0.0	0.0	0.0
124000.0	0.0	0.0	0.0
124100.0	0.0	0.0	0.0
124200.0	0.0	0.0	0.0
124300.0	0.0	0.0	0.0
124400.0	0.0	0.0	0.0
124500.0	0.0	0.0	0.0
124600.0	0.0	0.0	0.0
124700.0	0.0	0.0	0.0
124800.0	0.0	0.0	0.0
124900.0	0.0	0.0	0.0
125000.0	0.0	0.0	0.0
125100.0	0.0	0.0	0.0
125200.0	0.0	0.0	0.0
125300.0	0.0	0.0	0.0
125400.0	0.0	0.0	0.0
125500.0	0.0	0.0	0.0
125600.0	0.0	0.0	0.0
125700.0	0.0	0.0	0.0
125800.0	0.0	0.0	0.0
125900.0	0.0	0.0	0.0
126000.0	0.0	0.0	0.0
126100.0	0.0	0.0	0.0
126200.0	0.0	0.0	0.0
126300.0	0.0	0.0	0.0
126400.0	0.0	0.0	0.0
126500.0	0.0	0.0	0.0
126600.0	0.0	0.0	0.0
126700.0	0.0	0.0	0.0
126800.0	0.0	0.0	0.0
126900.0	0.0	0.0	0.0
127000.0	0.0	0.0	0.0
127100.0	0.0	0.0	0.0
127200.0	0.0	0.0	0.0
127300.0	0.0	0.0	0.0
127400.0	0.0	0.0	0.0
127500.0	0.0	0.0	0.0
127600.0	0.0	0.0	0.0
127700.0	0.0	0.0	0.0
127800.0	0.0	0.0	0.0
127900.0	0.0	0.0	0.0
128000.0	0.0	0.0	0.0
128100.0	0.0	0.0	0.0
128200.0	0.0	0.0	0.0
128300.0	0.0	0.0	0.0
128400.0	0.0	0.0	0.0
128500.0	0.0	0.0	0.0
128600.0	0.0	0.0	0.0
128700.0	0.0	0.0	0.0
128800.0	0.0	0.0	0.0
128900.0	0.0	0.0	0.0
129000.0	0.0	0.0	0.0
129100.0	0.0	0.0	0.0
129200.0	0.0	0.0	0.0
129300.0	0.0	0.0	0.0
129400.0	0.0	0.0	0.0
129500.0	0.0	0.0	0.0
129600.0	0.0	0.0	0.0
129700.0	0.0	0.0	0.0
129800.0	0.0	0.0	0.0
129900.0	0.0	0.0	0.0
130000.0	0.0	0.0	0.0
130100.0	0.0	0.0	0.0
130200.0	0.0	0.0	0.0
130300.0	0.0	0.0	0.0
130400.0	0.0	0.0	0.0
130500.0	0.0	0.0	0.0
130600.0	0.0	0.0	0.0
130700.0	0.0	0.0	0.0
130800.0	0.0	0.0	0.0
130900.0	0.0	0.0	0.0
131000.0	0.0	0.0	0.0
131100.0	0.0	0.0	0.0
131200.0	0.0	0.0	0.0
131300.0	0.0	0.0	0.0
131400.0	0.0	0.0	0.0
131500.0	0.0	0.0	0.0
131600.0	0.0	0.0	0.0
131700.0	0.0	0.0	0.0
131800.0	0.0	0.0	0.0
131900.0	0.0	0.0	0.0
132000.0	0.0	0.0	0.0
132100.0	0.0	0.0	0.0
132200.0	0.0	0.0	0.0
132300.0	0.0	0.0	0.0
132400.0	0.0	0.0	0.0
132500.0	0.0	0.0	0.0
132600.0	0.0	0.0	0.0
132700.0	0.0	0.0	0.0
132800.0	0.0	0.0	0.0
132900.0	0.0	0.0	0.0
133000.0	0.0	0.0	0.0
133100.0	0.0	0.0	0.0
133200.0	0.0	0.0	0.0
133300.0	0.0	0.0	0.0
133400.0	0.0	0.0	0.0
133500.0	0.0	0.0	0.0
133600.0	0.0	0.0	0.0
133700.0	0.0	0.0	0.0
133800.0	0.0	0.0	0.0
133900.0	0.0	0.0	0.0
134000.0	0.0	0.0	0.0
134100.0	0.0	0.0	0.0
134200.0	0.0	0.0	0.0
134300.0	0.0	0.0	0.0
134400.0	0.0	0.0	0.0
134500.0	0.0	0.0	0.0
134600.0	0.0	0.0	0.0
134700.0	0.0	0.0	0.0
134800.0	0.0	0.0	0.0
134900.0	0.0	0.0	0.0
135000.0	0.0	0.0	0.0
135100.0	0.0	0.0	0.0
135200.0	0.0	0.0	0.0
135300.0	0.0	0.0	0.0
135400.0	0.0	0.0	0.0
135500.0	0.0	0.0	0.0
135600.0	0.0	0.0	0.0
135700.0	0.0	0.0	0.0
135800.0	0.0	0.0	0.0
135900.0	0.0	0.0	0.0
136000.0	0.0	0.0	0.0
136100.0	0.0	0.0	0.0
136200.0	0.0	0.0	0.0
136300.0	0.0	0.0	0.0
136400.0	0.0	0.0	0.0
136500.0	0.0	0.0	0.0
136600.0	0.0	0.0	0.0
136700.0	0.0	0.0	0.0
136800.0	0.0	0.0	0.0
136900.0	0.0	0.0	0.0
137000.0	0.0	0.0	0.0
137100.0	0.0	0.0	0.0
137200.0	0.0	0.0	0.0
137300.0	0.0	0.0	0.0
137400.0	0.0	0.0	0.0
137500.0	0.0	0.0	0.0
137600.0	0.0	0.0	0.0
137700.0	0.0	0.0	0.0
137800.0	0.0	0.0	0.0
137900.0	0.0	0.0	0.0
138000.0	0.0	0.0	0.0
138100.0	0.0	0.0	0.0
138200.0	0.0	0.0	0.0
138300.0	0.0	0.0	0.0
138400.0	0.0	0.0	0.0
138500.0	0.0	0.0	0.0
138600.0	0.0	0.0	0.0
138700.0	0.0	0.0	0.0
138800.0	0.0	0.0	0.0
138900.0	0.0	0.0	0.0
139000.0	0.0	0.0	0.0
139100.0	0.0	0.0	0.0
139200.0	0.0	0.0	0.0
139300.0	0.0	0.0	0.0
139400.0	0.0	0.0	0.0
139500.0	0.0	0.0	0.0
139600.0	0.0	0.0	0.0
139700.0	0.0	0.0	0.0
139800.0	0.0	0.0	0.0
139900.0	0.0	0.0	0.0
140000.0	0.0	0.0	0.0
140100.0	0.0	0.0	0.0
140200.0	0.0	0.0	0.0
140300.0	0.0	0.0	0.0
140400.0	0.0	0.0	0.0
140500.0	0.0	0.0	0.0
140600.0	0.0	0.0	0.0
140700.0	0.0	0.0	0.0
140800.0	0.0	0.0	0.0
140900.0	0.0	0.0	0.0
141000.0	0.0	0.0	0.0
141100.0	0.0	0.0	0.0
141200.0	0.0	0.0	0.0
141300.0	0.0	0.0	0.0
141400.0	0.0	0.0	0.0
141500.0	0.0	0.0	0.0
141600.0	0.0	0.0	0.0
141700.0	0.0	0.0	0.0
141800.0	0.0	0.0	0.0
141900.0	0.0	0.0	0.0
142000.0	0.0	0.0	0.0
142100.0	0.0	0.0	0.0
142200.0	0.0	0.0	0.0
142300.0	0.0	0.0	0.0
142400.0	0.0	0.0	0.0
142500.0	0.0	0.0	0.0
142600.0	0.0	0.0	0.0
142700.0	0.0	0.0	0.0
142800.0	0.0	0.0	0.0
142900.0	0.0	0.0	0.0
143000.0	0.0	0.0	0.0
143100.0	0.0	0.0	0.0
143200.0	0.0	0.0	0.0
143300.0	0.0	0.0	0.0
143400.0	0.0	0.0	0.0
143500.0	0.0	0.0	0.0
143600.0	0.0	0.0	0.0
143700.0	0.0	0.0	0.0
143800.0	0.0	0.0	0.0
143900.0	0.0	0.0	0.0
144000.0	0.0	0.0	0.0
144100.0	0.0	0.0	0.0
144200.0	0.0	0.0	0.0
144300.0	0.0	0.0	0.0
144400.0	0.0	0.0	0.0
144500.0	0.0	0.0	0.0
144600.0	0.0	0.0	0.0
144700.0	0.0	0.0	0.0
144800.0	0.0	0.0	0.0
144900.0	0.0	0.0	0.0
145000.0	0.0	0.0	0.0
145100.0	0.0	0.0	0.0
145200.0	0.0	0.0	0.0
145300.0	0.0	0.0	0.0
145400.0	0.0	0.0	0.0
145500.0	0.0	0.0	0.0
145600.0	0.0	0.0	0.0
145700.0	0.0	0.0	0.0
145800.0	0.0	0.0	0.0
145900.0	0.0	0.0	0.0
146000.0	0.0	0.0	0.0
146100.0	0.0	0.0	0.0
146200.0	0.0	0.0	0.0
146300.0	0.0	0.0	0.0
146400.0	0.0	0.0	0.0
146500.0	0.0	0.0	0.0
146600.0	0.0	0.0	0.0
146700.0	0.0	0.0	0.0
146800.0	0.0	0.0	0.0
146900.0	0.0	0.0	0.0
147000.0	0.0	0.0	0.0
147100.0	0.0	0.0	0.0
147200.0	0.0	0.0	0.0
147300.0	0.0	0.0	0.0
147400.0	0.0	0.0	0.0
147500.0	0.0	0.0	0.0
147600.0	0.0	0.0	0.0
147700.0	0.0	0.0	0.0
147800.0	0.0	0.0	0.0
147900.0	0.0	0.0	0.0
148000.0	0.0	0.0	0.0
148100.0	0.0	0.0	0.0
148200.0	0.0	0.0	0.0
148300.0	0.0	0.0	0.0
148400.0	0.0	0.0	0.0
148500.0	0.0	0.0	0.0
148600.0	0.0	0.0	0.0
148700.0	0.0	0.0	0.0
148800.0	0.0	0.0	0.0
148900.0	0.0	0.0	0.0
149000.0	0.0	0.0	0.0
149100.0	0.0	0.0	0.0
149200.0	0.0	0.0	0.0
149300.0	0.0	0.0	0.0
149400.0	0.0	0.0	0.0
149500.0	0.0	0.0	0.0
149600.0	0.0	0.0	0.0
149700.0	0.0	0.0	0.0
149800.0	0.0	0.0	0.0
149900.0	0.0	0.0	0.0
150000.0	0.0	0.0	0.0
150100.0	0.0	0.0	0.0
150200.0	0.0	0.0	0.0
150300.0	0.0	0.0	0.0
150400.0	0.0	0.0	0.0
150500.0	0.0	0.0	0.0
150600.0	0.0	0.0	0.0
150700.0	0.0	0.0	0.0
150800.0	0.0	0.0	0.0
150900.0	0.0	0.0	0.0
151000.0	0.0	0.0	0.0
151100.0	0.0	0.0	0.0
151200.0	0.0	0.0	0.0
151300.0	0.0	0.0	0.0
151400.0	0.0	0.0	0.0
151500.0	0.0	0.0	0.0
151600.0	0.0	0.0	0.0
151700.0	0.0	0.0	0.0
151800.0	0.0	0.0	0.0
151900.0	0.0	0.0	0.0
152000.0	0.0	0.0	0.0
152100.0	0.0	0.0	0.0
152200.0	0.0	0.0	0.0
152300.0	0.0	0.0	0.0
152400.0	0.0	0.0	0.0
152500.0	0.0	0.0	0.0
152600.0	0.0	0.0	0.0
152700.0	0.0	0.0	0.0
152800.0	0.0	0.0	0.0
152900.0	0.0	0.0	0.0
153000.0	0.0	0.0	0.0
153100.0	0.0	0.0	0.0
153200.0	0.0	0.0	0.0
153300.0	0.0	0.0	0.0
153400.0	0.0	0.0	0.0
153500.0	0.0	0.0	0.0
153600.0	0.0	0.0	0.0
153700.0	0.0	0.0	0.0
153800.0	0.0	0.0	0.0
153900.0	0.0	0.0	0.0
154000.0	0.0	0.0	0.0
154100.0	0.0	0.0	0.0
154200.0	0.0	0.0	0.0
154300.0	0.0	0.0	0.0
154400.0	0.0	0.0	0.0
154500.0	0.0	0.0	0.0
154600.0	0.0	0.0	0.0
154700.0	0.0	0.0	0.0
154800.0	0.0	0.0	0.0
154900.0	0.0	0.0	0.0
155000.0	0.0	0.0	0.0
155100.0	0.0	0.0	0.0
155200.0	0.0	0.0	0.0
155300.0	0.0	0.0	0.0
155400.0	0.0	0.0	0.0
155500.0	0.0	0.0	0.0
155600.0	0.0	0.0	0.0
155700.0	0.0	0.0	0.0
155800.0	0.0	0.0	0.0
155900.0	0.0	0.0	0.0
156000.0	0.0	0.0	0.0
156100.0	0.0	0.0	0.0
156200.0	0.0	0.0	0.0
156300.0	0.0	0.0	0.0
156400.0	0.0	0.0	0.0
156500.0	0.0	0.0	0.0
156600.0	0.0	0.0	0.0
156700.0	0.0	0.0	0.0
156800.0	0.0	0.0	0.0
156900.0	0.0	0.0	0.0
157000.0	0.0	0.0	0.0
157100.0	0.0	0.0	0.0
157200.0	0.0	0.0	0.0
157300.0	0.0	0.0	0.0
157400.0	0.0	0.0	0.0
157500.0	0.0	0.0	0.0
157600.0	0.0	0.0	0.0
157700.0	0.0	0.0	0.0
157800.0	0.0	0.0	0.0
157900.0	0.0	0.0	0.0
158000.0	0.0	0.0	0.0
158100.0	0.0	0.0	0.0
158200.0	0.0	0.0	0.0
158300.0	0.0	0.0	0.0
158400.0	0.0	0.0	0.0
158500.0	0.0	0.0	0.0
158600.0	0.0	0.0	0.0
158700.0	0.0	0.0	0.0
158800.0	0.0	0.0	0.0
158900.0	0.0	0.0	0.0
159000.0	0.0	0.0	0.0
159100.0	0.0	0.0	0.0
159200.0	0.0	0.0	0.0
159300.0	0.0	0.0	0.0
159400.0	0.0	0.0	0.0
159500.0	0.0	0.0	0.0
159600.0	0.0	0.0	0.0
159700.0	0.0	0.0	0.0
159800.0	0.0	0.0	0.0
159900.0	0.0	0.0	0.0
160000.0	0.0	0.0	0.0
160100.0	0.0	0.0	0.0
160200.0	0.0	0.0	0.0
160300.0	0.0	0.0	0.0
160400.0	0.0	0.0	0.0
160500.0	0.0	0.0	0.0
160600.0	0.0	0.0	0.0
160700.0	0.0	0.0	0.0
160800.0	0.0	0.0	0.0
160900.0	0.0	0.0	0.0
161000.0	0.0	0.0	0.0
161100.0	0.0	0.0	0.0
161200.0	0.0	0.0	0.0
161300.0	0.0	0.0	0.0
161400.0	0.0	0.0	0.0
161500.0	0.0	0.0	0.0
161600.0	0.0	0.0	0.0
161700.0	0.0	0.0	0.0
161800.0	0.0	0.0	0.0
161900.0	0.0	0.0	0.0
162000.0	0.0	0.0	0.0
162100.0	0.0	0.0	0.0
162200.0	0.0	0.0	0.0
162300.0	0.0	0.0	0.0
162400.0	0.0	0.0	0.0
162500.0	0.0	0.0	0.0
162600.0	0.0	0.0	0.0
162700.0	0.0	0.0	0.0
162800.0	0.0	0.0	0.0
162900.0	0.0	0.0	0.0
163000.0	0.0	0.0	0.0
163100.0	0.0	0.0	0.0
163200.0	0.0	0.0	0.0
163300.0	0.0	0.0	0.0
163400.0	0.0	0.0	0.0
163500.0	0.0	0.0	0.0
163600.0	0.0	0.0	0.0
163700.0	0.0	0.0	0.0
163800.0	0.0	0.0	0.0
163900.0	0.0	0.0	0.0
164000.0	0.0	0.0	0.0
164100.0	0.0	0.0	0.0
164200.0	0.0	0.0	0.0
164300.0	0.0	0.0	0.0
164400.0	0.0	0.0	0.0
164500.0	0.0	0.0	0.0
164600.0	0.0	0.0	0.0
164700.0	0.0	0.0	0.0
164800.0	0.0	0.0	0.0
164900.0	0.0	0.0	0.0
165000.0	0.0	0.0	0.0
165100.0	0.0	0.0	0.0
165200.0	0.0	0.0	0.0
165300.0	0.0	0.0	0.0
165400.0	0.0	0.0	0.0
165500.0	0.0	0.0	0.0
165600.0	0.0	0.0	0.0
165700.0	0.0	0.0	0.0
165800.0	0.0	0.0	0.0
165900.0	0.0	0.0	0.0
166000.0	0.0	0.0	0.0
166100.0	0.0	0.0	0.0
166200.0	0.0	0.0	0.0
166300.0	0.0	0.0	0.0
166400.0	0.0	0.0	0.0
166500.0	0.0	0.0	0.0
166600.0	0.0	0.0	0.0
166700.0	0.0	0.0	0.0
166800.0	0.0	0.0	0.0
166900.0	0.0	0.0	0.0
167000.0	0.0	0.0	0.0
167100.0	0.0	0.0	0.0
167200.0	0.0	0.0	0.0
167300.0	0.0	0.0	0.0
167400.0	0.0	0.0	0.0
167500.0	0.0	0.0	0.0
167600.0	0.0	0.0	0.0
167700.0	0.0	0.0	0.0
167800.0	0.0	0.0	0.0
167900.0	0.0	0.0	0.0
168000.0	0.0	0.0	0.0
168100.0	0.0	0.0	0.0
168200.0	0.0	0.0	0.0
168300.0	0.0	0.0	0.0
168400.0	0.0	0.0	0.0
168500.0	0.0	0.0	0.0
168600.0	0.0	0.0	0.0
168700.0	0.0	0.0	0.0
168800.0	0.0	0.0	0.0
168900.0	0.0	0.0	0.0
169000.0	0.0	0.0	0.0
169100.0	0.0	0.0	0.0
169200.0	0.0	0.0	0.0
169300.0	0.0	0.0	0.0
169400.0	0.0	0.0	0.0
169500.0	0.0	0.0	0.0
169600.0	0.0	0.0	0.0
169700.0	0.0	0.0	0.0
169800.0	0.0	0.0	0.0
169900.0	0.0	0.0	0.0
170000.0	0.0	0.0	0.0
170100.0	0.0	0.0	0.0
170200.0	0.0	0.0	0.0
170300.0	0.0	0.0	0.0
170400.0	0.0	0.0	0.0
170500.0	0.0	0.0	0.0
170600.0	0.0	0.0	0.0
170700.0	0.0	0.0	0.0
170800.0	0.0	0.0	0.0
170900.0	0.0	0.0	0.0
171000.0	0.0	0.0	0.0
171100.0	0.0	0.0	0.0
171200.0	0.0	0.0	0.0
171300.0	0.0	0.0	0.0
171400.0	0.0	0.0	0.0
171500.0	0.0	0.0	0.0
171600.0	0.0	0.0	0.0
171700.0	0.0	0.0	0.0
171800.0	0.0	0.0	0.0
171900.0	0.0	0.0	0.0
172000.0	0.0	0.0	0.0
172100.0	0.0	0.0	0.0
172200.0	0.0	0.0	0.0
172300.0	0.0	0.0	0.0
172400.0	0.0	0.0	0.0
172500.0	0.0	0.0	0.0
172600.0	0.0	0.0	0.0
172700.0	0.0	0.0	0.0
172800.0	0.0	0.0	0.0
172900.0	0.0	0.0	0.0
173000.0	0.0	0.0	0.0
173100.0	0.0	0.0	0.0
173200.0	0.0	0.0	0.0
173300.0	0.0	0.0	0.0
173400.0	0.0	0.0	0.0
173500.0	0.0	0.0	0.0
173600.0	0.0	0.0	0.0
173700.0	0.0	0.0	0.0
173800.0	0.0	0.0	0.0
173900.0	0.0	0.0	0.0
174000.0	0.0	0.0	0.0
174100.0	0.0	0.0	0.0
174200.0	0.0	0.0	0.0
174300.0	0.0	0.0	0.0
174400.0	0.0	0.0	0.0
174500.0	0.0	0.0	0.0
174600.0	0.0	0.0	0.0
174700.0	0.0	0.0	0.0
174800.0	0.0	0.0	0.0
174900.0	0.0	0.0	0.0
175000.0	0.0	0.0	0.0
175100.0	0.0	0.0	0.0
175200.0	0.0	0.0	0.0
175300.0	0.0	0.0	0.0
175400.0	0.0	0.0	0.0
175500.0	0.0	0.0	0.0
175600.0	0.0	0.0	0.0
175700.0	0.0	0.0	0.0
175800.0	0.0	0.0	0.0
175900.0	0.0	0.0	0.0
176000.0	0.0	0.0	0.0
176100.0	0.0	0.0	0.0
176200.0	0.0	0.0	0.0
176300.0	0.0	0.0	0.0
176400.0	0.0	0.0	0.0
176500.0	0.0	0.0	0.0
176600.0	0.0	0.0	0.0
176700.0	0.0	0.0	0.0
176800.0	0.0	0.0	0.0
176900.0	0.0	0.0	0.0
177000.0	0.0	0.0	0.0
177100.0	0.0	0.0	0.0
177200.0	0.0	0.0	0.0
177300.0	0.0	0.0	0.0
177400.0	0.0	0.0	0.0
177500.0	0.0	0.0	0.0
177600.0	0.0	0.0	0.0
177700.0	0.0	0.0	0.0
177800.0	0.0	0.0	0.0
177900.0	0.0	0.0	0.0
178000.0	0.0	0.0	0.0
178100.0	0.0	0.0	0.0
178200.0	0.0	0.0	0.0
178300.0	0.0	0.0	0.0
178400.0	0.0	0.0	0.0
178500.0	0.0	0.0	0.0
178600.0	0.0	0.0	0.0
178700.0	0.0	0.0	0.0
178800.0	0.0	0.0	0.0
178900.0	0.0	0.0	0.0
179000.0	0.0	0.0	0.0
179100.0	0.0	0.0	0.0
179200.0	0.0	0.0	0.0
179300.0	0.0	0.0	0.0
179400.0	0.0	0.0	0.0
179500.0	0.0	0.0	0.0
179600.0	0.0	0.0	0.0
179700.0	0.0	0.0	0.0
179800.0	0.0	0.0	0.0
179900.0	0.0	0.0	0.0
180000.0	0.0	0.0	0.0
180100.0	0.0	0.0	0.0
180200.0	0.0	0.0	0.0
180300.0	0.0	0.0	0.0
180400.0	0.0	0.0	0.0
180500.0	0.0	0.0	0.0
180600.0	0.0	0.0	0.0
180700.0	0.0	0.0	0.0
180800.0	0.0	0.0	0.0
180900.0	0.0	0.0	0.0
181000.0	0.0	0.0	0.0
181100.0	0.0	0.0	0.0
181200.0	0.0	0.0	0.0
181300.0	0.0	0.0	0.0
181400.0	0.0	0.0	0.0
181500.0	0.0	0.0	0.0
181600.0	0.0	0.0	0.0
181700.0	0.0	0.0	0.0
181800.0	0.0	0.0	0.0
181900.0	0.0	0.0	0.0
182000.0	0.0	0.0	0.0
182100.0	0.0	0.0	0.0
182200.0	0.0	0.0	0.0
182300.0	0.0	0.0	0.0
182400.0	0.0	0.0	0.0
182500.0	0.0	0.0	0.0
182600.0	0.0	0.0	0.0
182700.0	0.0	0.0	0.0
182800.0	0.0	0.0	0.0
182900.0	0.0	0.0	0.0
183000.0	0.0	0.0	0.0
183100.0	0.0	0.0	0.0
183200.0	0.0	0.0	0.0
183300.0	0.0	0.0	0.0
183400.0	0.0	0.0	0.0
183500.0	0.0	0.0	0.0
183600.0	0.0	0.0	0.0
183700.0	0.0	0.0	0.0
183800.0	0.0	0.0	0.0
183900.0	0.0	0.0	0.0
184000.0	0.0	0.0	0.0
184100.0	0.0	0.0	0.0
184200.0	0.0	0.0	0.0
184300.0	0.0	0.0	0.0
184400.0	0.0	0.0	0.0
184500.0	0.0	0.0	0.0
184600.0	0.0	0.0	0.0
184700.0	0.0	0.0	0.0
184800.0	0.0	0.0	0.0
184900.0	0.0	0.0	0.0
185000.0	0.0	0.0	0.0
185100.0	0.0	0.0	0.0
185200.0	0.0	0.0	0.0
185300.0	0.0	0.0	0.0
185400.0	0.0	0.0	0.0
185500.0	0.0	0.0	0.0
185600.0	0.0	0.0	0.0
185700.0	0.0	0.0	0.0
185800.0	0.0	0.0	0.0
185900.0	0.0	0.0	0.0
186000.0	0.0	0.0	0.0
186100.0	0.0	0.0	0.0
186200.0	0.0	0.0	0.0
186300.0	0.0	0.0	0.0
186400.0	0.0	0.0	0.0
186500.0	0.0	0.0	0.0
186600.0	0.0	0.0	0.0
186700.0	0.0	0.0	0.0
186800.0	0.0	0.0	0.0
186900.0	0.0	0.0	0.0
187000.0	0.0	0.0	0.0
187100.0	0.0	0.0	0.0
187200.0	0.0	0.0	0.0
187300.0	0.0	0.0	0.0
187400.0	0.0	0.0	0.0
187500.0	0.0	0.0	0.0
187600.0	0.0	0.0	0.0
187700.0	0.0	0.0	0.0
187800.0	0.0	0.0	0.0
187900.0	0.0	0.0	0.0
188000.0	0.0	0.0	0.0
188100.0	0.0	0.0	0.0
188200.0	0.0	0.0	0.0
188300.0	0.0	0.0	0.0
188400.0	0.0	0.0	0.0
188500.0	0.0	0.0	0.0
188600.0	0.0	0.0	0.0
188700.0	0.0	0.0	0.0
188800.0	0.0	0.0	0.0
188900.0	0.0	0.0	0.0
189000.0	0.0	0.0	0.0
189100.0	0.0	0.0	0.0
189200.0	0.0	0.0	0.0
189300.0	0.0	0.0	0.0
189400.0	0.0	0.0	0.0
189500.0	0.0	0.0	0.0
189600.0	0.0	0.0	0.0
189700.0	0.0	0.0	0.0
189800.0	0.0	0.0	0.0
189900.0	0.0	0.0	0.0
190000.0	0.0	0.0	0.0
190100.0	0.0	0.0	0.0
190200.0	0.0	0.0	0.0
190300.0	0.0	0.0	0.0
190400.0	0.0	0.0	0.0
190500.0	0.0	0.0	0.0
190600.0	0.0	0.0	0.0
190700.0	0.0	0.0	0.0
190800.0	0.0	0.0	0.0
190900.0	0.0	0.0	0.0
191000.0	0.0	0.0	0.0
191100.0	0.0	0.0	0.0
191200.0	0.0	0.0	0.0
191300.0	0.0	0.0	0.0
191400.0	0.0	0.0	0.0
191500.0	0.0	0.0	0.0
191600.0	0.0	0.0	0.0
191700.0	0.0	0.0	0.0
191800.0	0.0	0.0	0.0
191900.0	0.0	0.0	0.0
192000.0	0.0	0.0	0.0
192100.0	0.0	0.0	0.0
192200.0	0.0	0.0	0.0
192300.0	0.0	0.0	0.0
192400.0	0.0	0.0	0.0
192500.0	0.0	0.0	0.0
192600.0	0.0	0.0	0.0
192700.0	0.0	0.0	0.0
192800.0	0.0	0.0	0.0
192900.0	0.0	0.0	0.0
193000.0	0.0	0.0	0.0
193100.0	0.0	0.0	0.0
193200.0	0.0	0.0	0.0
193300.0	0.0	0.0	0.0
193400.0	0.0	0.0	0.0
193500.0	0.0	0.0	0.0
193600.0	0.0	0.0	0.0
193700.0	0.0	0.0	0.0
193800.0	0.0	0.0	0.0
193900.0	0.0	0.0	0.0
194000.0	0.0	0.0	0.0
194100.0	0.0	0.0	0.0
194200.0	0.0	0.0	0.0
194300.0	0.0	0.0	0.0
194400.0	0.0	0.0	0.0
194500.0	0.0	0.0	0.0
194600.0	0.0	0.0	0.0
194700.0	0.0	0.0	0.0
194800.0	0.0	0.0	0.0
194900.0	0.0	0.0	0.0
195000.0	0.0	0.0	0.0
195100.0	0.0	0.0	0.0
195200.0	0.0	0.0	0.0
195300.0	0.0	0.0	0.0
195400.0	0.0	0.0	0.0
195500.0	0.0	0.0	0.0
195600.0	0.0	0.0	0.0
195700.0	0.0	0.0	0.0
195800.0	0.0	0.0	0.0
195900.0	0.0	0.0	0.0
196000.0	0.0	0.0	0.0
196100.0	0.0	0.0	0.0
196200.0	0.0	0.0	0.0
196300.0	0.0	0.0	0.0
196400.0	0.0	0.0	0.0
196500.0	0.0	0.0	0.0
196600.0	0.0	0.0	0.0
196700.0	0.0	0.0	0.0
196800.0	0.0	0.0	0.0
196900.0	0.0	0.0	0.0
197000.0	0.0	0.0	0.0
197100.0	0.0	0.0	0.0
197200.0	0.0	0.0	0.0
197300.0	0.0	0.0	0.0
197400.0	0.0	0.0	0.0
197500.0	0.0	0.0	0.0
197600.0	0.0	0.0	0.0
197700.0	0.0	0.0	0.0
197800.0	0.0	0.0	0.0
197900.0	0.0	0.0	0.0
198000.0	0.0	0.0	0.0
198100.0	0.0	0.0	0.0
198200.0	0.0	0.0	0.0
198300.0	0.0	0.0	0.0
198400.0	0.0	0.0	0.0
198500.0	0.0	0.0	0.0
198600.0	0.0	0.0	0.0
198700.0	0.0	0.0	0.0
198800.0	0.0	0.0	0.0
198900.0	0.0	0.0	0.0
199000.0	0.0	0.0	0.0
199100.0	0.0	0.0	0.0
199200.0	0.0	0.0	0.0
199300.0	0.0	0.0	0.0
199400.0	0.0	0.0	0.0
199500.0	0.0	0.0	0.0
199600.0	0.0	0.0	0.0
199700.0	0.0	0.0	0.0
199800.0	0.0	0.0	0.0
[truncated: 997,201 more rows]
