# Supplementary material for: Intelligent driving intelligence test for autonomous vehicles with naturalistic and adversarial environment
Source: Nat Commun. 2021 Feb 2;12:748. doi: 10.1038/s41467-021-21007-8 (PMC7854639; doi:10.1038/s41467-021-21007-8)
Supplement: Supplementary file 7 — Source Data [file 41467_2021_21007_MOESM7_ESM.zip › Fig7/Fig7B/NADE_relative_half_width.csv]

Number_of_test	Relative_half_width
0.0
100.0	4.343106274631958
200.0	1.54525422109121
300.0	1.119558476221115
400.0	0.9350190712570083
500.0	0.8289330566199723
600.0	0.7584285955305552
700.0	0.7047557675268975
800.0	0.663863043236706
900.0	0.6315147385408525
1000.0	0.6044327719194243
1100.0	0.5810574677253731
1200.0	0.5607972958683013
1300.0	0.5432256853032918
1400.0	0.5276609859908257
1500.0	0.5138242359431499
1600.0	0.5016540914325246
1700.0	0.4906718420125206
1800.0	0.4799869783470905
1900.0	0.4691684164966165
2000.0	0.4592786829294912
2100.0	0.4505626042258744
2200.0	0.44509816687021986
2300.0	0.4371675976710877
2400.0	0.4284659965589926
2500.0	0.4204388158408675
2600.0	0.4130046084262898
2700.0	0.40609488269884847
2800.0	0.39979580642424917
2900.0	0.39389100105594305
3000.0	0.38794360882786627
3100.0	0.38233574808307796
3200.0	0.37695959205504104
3300.0	0.3719288588180017
3400.0	0.3669345282083123
3500.0	0.3622116083055875
3600.0	0.3577416020040938
3700.0	0.35352875777230147
3800.0	0.34940051023445123
3900.0	0.3458534024634917
4000.0	0.3420920999927001
4100.0	0.33829916441938584
4200.0	0.33566650563247147
4300.0	0.7593456216776271
4400.0	0.7436956935781882
4500.0	0.7290086486253277
4600.0	0.7152251427670704
4700.0	0.7021425049685337
4800.0	0.6898244060115468
4900.0	0.6779249102763354
5000.0	0.6665357370472246
5100.0	0.6557881932384189
5200.0	0.6456494219530889
5300.0	0.6357101019812182
5400.0	0.6262496311279601
5500.0	4.349971889461024
5600.0	4.099512794822392
5700.0	3.8787472259204434
5800.0	3.683604279241332
5900.0	3.5096947219189363
6000.0	3.354007065181046
6100.0	3.2138011781887035
6200.0	3.08654589273076
6300.0	2.9703206903935815
6400.0	2.864088480199448
6500.0	2.766590516851021
6600.0	2.6767918851976935
6700.0	2.5937811981008956
6800.0	2.5168856068578513
6900.0	2.680304009279953
7000.0	2.5827885667935924
7100.0	2.4931774494347385
7200.0	2.4106781989375516
7300.0	2.3344810129772045
7400.0	2.2638545302952906
7500.0	2.3700401763018824
7600.0	2.2840610454307835
7700.0	2.2049467187247163
7800.0	2.1319135334549317
7900.0	2.064383472456235
8000.0	2.001773391501062
8100.0	1.9435600584721204
8200.0	1.8892919974325793
8300.0	1.8384929369902898
8400.0	1.7908184289785547
8500.0	1.745871955935477
8600.0	1.703307792811325
8700.0	1.6631382611837864
8800.0	1.6251919663870518
8900.0	1.5893304387137328
9000.0	1.5553863247796407
9100.0	1.5231622028026444
9200.0	1.6436174457711423
9300.0	1.6044625511880186
9400.0	1.567511955263899
9500.0	1.532590265492161
9600.0	1.499477857355674
9700.0	1.468087811708185
9800.0	1.4382468527267884
9900.0	1.4098501697139947
10000.0	1.3828174084841998
10100.0	1.3570522542036334
10200.0	1.3324493733381422
10300.0	1.3089356510800174
10400.0	1.2864434898754509
10500.0	1.7064860937573403
10600.0	1.8234318347887075
10700.0	1.7761488971689634
10800.0	1.731644664048565
10900.0	1.689670509465966
11000.0	1.650039780614758
11100.0	1.6125600340000414
11200.0	1.5770588752126569
11300.0	1.5433804302369378
11400.0	1.5113872759556708
11500.0	1.4808955252712657
11600.0	1.4517729125140488
11700.0	1.4240075449733756
11800.0	1.397507537176876
11900.0	1.372187418846442
12000.0	1.347966849144718
12100.0	1.3247693392213016
12200.0	1.3025381590674958
12300.0	1.2812134513984623
12400.0	1.2607402128979677
12500.0	1.2410634235883313
12600.0	1.222139542302437
12700.0	1.2498235445838508
12800.0	1.2296382417061171
12900.0	1.2102363970226842
13000.0	1.1915767994772546
13100.0	1.1736172633636488
13200.0	1.1563167464673825
13300.0	1.1396413812100894
13400.0	1.1235587525217372
13500.0	1.108038393141662
13600.0	1.0930509156309627
13700.0	1.0823220791522457
13800.0	1.0678318882773432
13900.0	1.290173622060248
14000.0	1.2695464234357607
14100.0	1.249705573353361
14200.0	1.2453888044342136
14300.0	1.2309311586309188
14400.0	1.2113958968682015
14500.0	1.1925999929625013
14600.0	1.1745018264629095
14700.0	1.1570613797722686
14800.0	1.1402453262118353
14900.0	1.1240075488507804
15000.0	1.1083290631169889
15100.0	1.0931748886516064
15200.0	1.0785161728565378
15300.0	1.0643369652447014
15400.0	1.050613935774341
15500.0	1.0373253047561672
15600.0	1.0244504588567638
15700.0	1.011973681974634
15800.0	0.9998496621479053
15900.0	0.9880847796077894
16000.0	0.9766647783033191
16100.0	0.9655738794857405
16200.0	0.9547922318885957
16300.0	0.9443120004469043
16400.0	0.9341200194535327
16500.0	0.9242040320493943
16600.0	0.9145454347112594
16700.0	0.9051428153974038
16800.0	0.8959860204644975
16900.0	0.8870653768685623
17000.0	0.8783714682498381
17100.0	0.8698948647423622
17200.0	0.8616298041096194
17300.0	0.8535542567604172
17400.0	0.8456727997213669
17500.0	0.8379787199922168
17600.0	0.830466057644525
17700.0	0.8231283531782873
17800.0	0.8250152810581582
17900.0	0.8175924748426314
18000.0	0.8103413819703148
18100.0	0.8032568606456365
18200.0	0.7963329563296553
18300.0	0.7895634433031344
18400.0	0.7829413248024591
18500.0	0.776463353935932
18600.0	0.770123775758236
18700.0	0.7639196892167222
18800.0	0.7578402166014142
18900.0	0.7519033365696355
19000.0	0.7460587134110042
19100.0	0.7403340234901331
19200.0	0.7347257415462961
19300.0	0.7292302784433347
19400.0	0.7238430145624292
19500.0	0.7185599157555145
19600.0	0.713379746454029
19700.0	0.708299537278882
19800.0	0.7033156606645997
19900.0	0.6984223225689271
20000.0	0.6936184373462412
20100.0	0.6889028565733023
20200.0	0.6842738231467133
20300.0	0.6797278237480565
20400.0	0.6752627899324503
20500.0	0.6708773416753578
20600.0	0.6665672391022077
20700.0	0.709842291211941
20800.0	0.7048556732490128
20900.0	0.6999595810955864
21000.0	0.6951523108564086
21100.0	0.6904316033343517
21200.0	0.6857963155475705
21300.0	0.681244090222923
21400.0	0.6767722308558933
21500.0	0.6723778003349025
21600.0	0.6680619061066264
21700.0	0.6638125458178814
21800.0	0.6596360116843754
21900.0	0.655529112727885
22000.0	0.6514875133435175
22100.0	0.647512833483803
22200.0	0.6436030406347457
22300.0	0.6397567976365568
22400.0	0.6359726939567876
22500.0	0.6322494702822181
22600.0	0.628584924283968
22700.0	0.6249785180163903
22800.0	0.6214288440417117
22900.0	0.61793428838252
23000.0	0.6144937682971168
23100.0	0.6111057399275864
23200.0	0.6077691929579153
23300.0	0.6044830034448897
23400.0	0.6012459120230405
23500.0	0.5980548730763168
23600.0	0.594909797304585
23700.0	0.591810665123537
23800.0	0.5887563553779451
23900.0	0.5857460227069836
24000.0	0.5854254738139139
24100.0	0.582404589551051
24200.0	0.5794264271653318
24300.0	0.5772411344250679
24400.0	0.5743001674980803
24500.0	0.5714003242774963
24600.0	0.5685410075583077
24700.0	0.5657216449422444
24800.0	0.563237237168389
24900.0	0.5604638505760177
25000.0	0.5577285218003724
25100.0	0.5554941585639306
25200.0	0.5527994131323202
25300.0	0.5501412851222118
25400.0	0.547518323272138
25500.0	0.5449304773704634
25600.0	0.5423759157395214
25700.0	0.5398547365769334
25800.0	0.5375089846332244
25900.0	0.5350366739485494
26000.0	0.5325958154894598
26100.0	0.5301855945323306
26200.0	0.5278061846842034
26300.0	0.5254569489861544
26400.0	0.5231673519369487
26500.0	0.5208669379233412
26600.0	0.5185952185694085
26700.0	0.5163515403902345
26800.0	0.514134520543005
26900.0	0.5119446106989567
27000.0	0.5097813016971441
27100.0	0.5076440971457121
27200.0	0.5055324730517318
27300.0	0.5034458702110131
27400.0	0.5013833213584914
27500.0	0.49934496811526685
27600.0	0.49733034762053846
27700.0	0.49533785398010366
27800.0	0.4933682851459197
27900.0	0.49142130684477303
28000.0	0.4895132719676714
28100.0	0.4876048748801724
28200.0	0.48571777429296487
28300.0	0.4838516365549941
28400.0	0.48200602573127954
28500.0	0.48018077789454544
28600.0	0.4783753277874002
28700.0	0.47658958476658153
28800.0	0.47482303821471633
28900.0	0.4730754807519847
29000.0	0.4713507853919198
29100.0	0.46963790601123756
29200.0	0.4679432141790297
29300.0	0.4668677004600678
29400.0	0.46524534810785256
29500.0	0.46432615594669213
29600.0	0.46264081308432786
29700.0	0.46097322880290187
29800.0	0.4593227994997314
29900.0	0.45768908076722487
30000.0	0.4560721712221858
30100.0	0.454471839170527
30200.0	0.45356183029680425
30300.0	0.451969280018033
30400.0	0.4503930322584944
30500.0	0.4488327536248444
30600.0	0.4472881122901113
30700.0	0.4457589227662405
30800.0	0.44424521186974336
30900.0	0.44325294579248364
31000.0	0.44174829529467097
31100.0	0.44025854370452766
31200.0	0.43878354177810563
31300.0	0.4373239937366247
31400.0	0.43587693052577464
31500.0	0.43444386399379076
31600.0	0.4330246151625946
31700.0	0.43200080619629583
31800.0	0.44685722747677437
31900.0	0.4453085457213633
32000.0	0.4437750456361309
32100.0	0.44225591514393103
32200.0	0.44075173614738533
32300.0	0.4392623286796812
32400.0	0.4377874708708617
32500.0	0.43632684805686994
32600.0	0.4348803422724567
32700.0	0.4334474892788695
32800.0	0.432028336707604
32900.0	0.4306227255578164
33000.0	0.42923045650725006
33100.0	0.4278512727362151
33200.0	0.426484913569684
33300.0	0.4251312840982993
33400.0	0.42379024134004867
33500.0	0.4224616016146359
33600.0	0.4211451686771608
33700.0	0.4198406529112891
33800.0	0.4185479939878665
33900.0	0.4195657824176122
34000.0	0.41825665750543783
34100.0	0.41695910820937354
34200.0	0.41567297152162325
34300.0	0.4143984661578193
34400.0	0.4131356488495773
34500.0	0.41188329998330103
34600.0	0.4106421134415856
34700.0	0.40941184813135706
34800.0	0.4081924179454719
34900.0	0.40698369901498344
35000.0	0.4057855459130505
35100.0	0.40459771585672466
35200.0	0.40342014966818346
35300.0	0.4043067371612686
35400.0	0.4031144351704467
35500.0	0.40193240561804966
35600.0	0.40076054093270674
35700.0	0.3995986844407653
35800.0	0.3984467618148074
35900.0	0.39730464758815076
36000.0	0.3961723033043475
36100.0	0.39504912921318497
36200.0	0.3939357619339784
36300.0	0.39283062605555097
36400.0	0.3917345524159121
36500.0	0.39064736288577684
36600.0	0.38956914173607465
36700.0	0.38849977446104933
36800.0	0.38743914851516825
36900.0	0.3863870751487036
37000.0	0.39069998644307646
37100.0	0.38961054834266123
37200.0	0.38852801935548564
37300.0	0.3874543627942891
37400.0	0.3863894436522034
37500.0	0.3853331831763268
37600.0	0.38428550421717095
37700.0	0.3832460375040241
37800.0	0.38221478356451144
37900.0	0.3811917786799192
38000.0	0.3801766013318455
38100.0	0.3791694641366286
38200.0	0.3781702685144605
38300.0	0.3771789175064445
38400.0	0.37619529822490677
38500.0	0.37521924279367014
38600.0	0.37425069693558677
38700.0	0.3732895141004887
38800.0	0.3723357177398155
38900.0	0.37138918032221513
39000.0	0.37045001468903593
39100.0	0.3695174206509986
39200.0	0.3685917355562983
39300.0	0.3676729656225525
39400.0	0.3667610368675156
39500.0	0.3658557960727245
39600.0	0.3649573435193848
39700.0	0.36406533399341057
39800.0	0.36317990232797903
39900.0	0.3712467253165341
40000.0	0.370307105507384
40100.0	0.36937455888858123
40200.0	0.3684490030152745
40300.0	0.36753028947902805
40400.0	0.36661838870737756
40500.0	0.3657129936185551
40600.0	0.3648142761828016
40700.0	0.36392216009083
40800.0	0.36304119525652845
40900.0	0.3621609280236004
41000.0	0.3612870558629315
41100.0	0.36041950462886485
41200.0	0.35955812724299885
41300.0	0.3588714140410204
41400.0	0.3588846758506753
41500.0	0.3580200405648546
41600.0	0.35716148168824113
41700.0	0.3563089783045302
41800.0	0.3554625584734523
41900.0	0.3546221568989689
42000.0	0.35378770938701043
42100.0	0.3529591097831543
42200.0	0.35213633281506723
42300.0	0.3513192817684829
42400.0	0.35050789550116485
42500.0	0.349702147041663
42600.0	0.34890195171030813
42700.0	0.3481072446346212
42800.0	0.3473179962767471
42900.0	0.3465341214508637
43000.0	0.3457555690001163
43100.0	0.3449824026830389
43200.0	0.3442140870702963
43300.0	0.3434509510776016
43400.0	0.3426929642279765
43500.0	0.3419399198095309
43600.0	0.3411921678732888
43700.0	0.3404488757070512
43800.0	0.3397105032568899
43900.0	0.33897699992849734
44000.0	0.3382483790178788
44100.0	0.3375242969448907
44200.0	0.33680492700361847
44300.0	0.33613054538532744
44400.0	0.34785538599836247
44500.0	0.3476842336032891
44600.0	0.3469003687163639
44700.0	0.3461217617138302
44800.0	0.34534818548676754
44900.0	0.34457966975475435
45000.0	0.3438162622750815
45100.0	0.34305776403683325
45200.0	0.3423042477526317
45300.0	0.3415555826567734
45400.0	0.34081178869212875
45500.0	0.34007282743102385
45600.0	0.33933878743368007
45700.0	0.33860919004931095
45800.0	0.33788417178170205
45900.0	0.33716382313227755
46000.0	0.3364480974341744
46100.0	0.3357369486468098
46200.0	0.3350303313453689
46300.0	0.33432820071050556
46400.0	0.33363071512579373
46500.0	0.33293718860929744
46600.0	0.3322478563717808
46700.0	0.3315627881078337
46800.0	0.33088197700710487
46900.0	0.33020535581403215
47000.0	0.32953288827371113
47100.0	0.3288644501096973
47200.0	0.3282001275901664
47300.0	0.32753986915957356
47400.0	0.3268835546559807
47500.0	0.32623122106611574
47600.0	0.3255830840618552
47700.0	0.32493845854997583
47800.0	0.3242976814286736
47900.0	0.32366065672913974
48000.0	0.32302745072675215
48100.0	0.32239801946335234
48200.0	0.32177231879011
48300.0	0.32115021225196017
48400.0	0.320531778683102
48500.0	0.319916964940925
48600.0	0.31930576455509124
48700.0	0.3186981315989655
48800.0	0.31809402248370744
48900.0	0.31749335800085865
49000.0	0.3168961579079189
49100.0	0.3163024513341078
49200.0	0.31571200722093373
49300.0	0.3151249272953662
49400.0	0.3145411434357607
49500.0	0.31396066147150786
49600.0	0.31338346907070463
49700.0	0.31280955197018534
49800.0	0.31223902204846293
49900.0	0.31167131686473304
50000.0	0.31110676476266574
50100.0	0.31054537624404077
50200.0	0.3099871074134579
50300.0	0.3094319348941556
50400.0	0.3088798443000797
50500.0	0.3085423071131044
50600.0	0.30799153369621035
50700.0	0.30744375491968406
50800.0	0.30689894011901014
50900.0	0.30635709106256725
51000.0	0.30581821002311926
51100.0	0.3054025322052999
51200.0	0.3048661879753675
51300.0	0.3043327223560176
51400.0	0.30380214367843933
51500.0	0.30327444781021584
51600.0	0.3027495183782781
51700.0	0.3022274641395893
51800.0	0.3017083940374798
51900.0	0.30119633750675234
52000.0	0.30068150689819084
52100.0	0.3001694174840733
52200.0	0.2996600674369773
52300.0	0.29915330768707665
52400.0	0.2986493386974009
52500.0	0.2981483531263119
52600.0	0.4351150383838288
52700.0	0.4342300096737631
52800.0	0.43335024176829373
52900.0	0.43247654798497404
53000.0	0.4316066998127494
53100.0	0.4334765484476658
53200.0	0.43258741000819423
53300.0	0.4317352342741948
53400.0	0.4308539266445719
53500.0	0.42997784875131373
53600.0	0.4291069274562012
53700.0	0.4282409860239895
53800.0	0.4273800942020625
53900.0	0.4266080533081351
54000.0	0.4257528914499066
54100.0	0.4249036098355519
54200.0	0.4240578769681509
54300.0	0.42547507112210103
54400.0	0.42460517754476085
54500.0	0.42374039936594604
54600.0	0.4228807124358271
54700.0	0.4220260704927401
54800.0	0.421176546723237
54900.0	0.4203316256049235
55000.0	0.41949328920048623
55100.0	0.41865735678372534
55200.0	0.41782613052178164
55300.0	0.4169996609714535
55400.0	0.41617790334732246
55500.0	0.41536077590946496
55600.0	0.41454836744323836
55700.0	0.41375622508915116
55800.0	0.41295094944390115
55900.0	0.4121501245109426
56000.0	0.41135379410734607
56100.0	0.4105617299911501
56200.0	0.4097741557874445
56300.0	0.41054808451913216
56400.0	0.4097484690744845
56500.0	0.4089533436511031
56600.0	0.40843689024221597
56700.0	0.4076435503356223
56800.0	0.4068546077209851
56900.0	0.40606998762511837
57000.0	0.42319227790136665
57100.0	0.422327362439647
57200.0	0.4214674758137236
57300.0	0.42061251737874183
57400.0	0.41976253390516755
57500.0	0.41891722293193245
57600.0	0.4180767698989391
57700.0	0.4172411273035925
57800.0	0.41641024648689245
57900.0	0.4155840827225925
58000.0	0.41476256834474884
58100.0	0.41394562331505896
58200.0	0.41313287174699365
58300.0	0.4123246296110591
58400.0	0.4115209128225023
58500.0	0.41072163878997586
58600.0	0.4099268209200669
58700.0	0.409137873699279
58800.0	0.4083512054804414
58900.0	0.4075688588456798
59000.0	0.40679080642141985
59100.0	0.40601700747713904
59200.0	0.4052473965268425
59300.0	0.4044820379381002
59400.0	0.40372055961660214
59500.0	0.40296315885538103
59600.0	0.40220985956067706
59700.0	0.40146061489736035
59800.0	0.4007157244585959
59900.0	0.39997422460321885
60000.0	0.39923666719933143
60100.0	0.39850299884164575
60200.0	0.39892513469517005
60300.0	0.39818494203452653
60400.0	0.3974485685723741
60500.0	0.3967166994805138
60600.0	0.3972321037218951
60700.0	0.3964923648885492
60800.0	0.39575642659324795
60900.0	0.3950244181409992
61000.0	0.39429630715686115
61100.0	0.3935720616234061
61200.0	0.3928516498757852
61300.0	0.39213502304508446
61400.0	0.3914221470341107
61500.0	0.39944853991077417
61600.0	0.39869452540839057
61700.0	0.39794456853068694
61800.0	0.3971986020589758
61900.0	0.3964565606744144
62000.0	0.3957184762010531
62100.0	0.3949843178989517
62200.0	0.39627359837331044
62300.0	0.3955280400781819
62400.0	0.394804910736753
62500.0	0.3940657576170134
62600.0	0.393330531647308
62700.0	0.3925992075102391
62800.0	0.3926005887864404
62900.0	0.3918665684334966
63000.0	0.39113636958716497
63100.0	0.3904099551343582
63200.0	0.38978730637748965
63300.0	0.3890653490575347
63400.0	0.38834643784046674
63500.0	0.3876312682819181
63600.0	0.3869199716006663
63700.0	0.38621207148018594
63800.0	0.3890027234477043
63900.0	0.38827660540287096
64000.0	0.38755432240808485
64100.0	0.38683583317922454
64200.0	0.386121070911116
64300.0	0.3854100516696173
64400.0	0.3847026978750762
64500.0	0.3839989828670929
64600.0	0.3842488389856536
64700.0	0.38354093827285957
64800.0	0.3828367289210621
64900.0	0.3821361673696828
65000.0	0.381439134566721
65100.0	0.3807457058742246
65200.0	0.38005585259722424
65300.0	0.37936953518274547
65400.0	0.3786866102532707
65500.0	0.37800711520474783
65600.0	0.37733108553666617
65700.0	0.3766584570176219
65800.0	0.3759891089156862
65900.0	0.37532306716268116
66000.0	0.3746603373807008
66100.0	0.37400091017728926
66200.0	0.373344585943125
66300.0	0.3726915629015556
66400.0	0.37204171865270985
66500.0	0.37139495258061755
66600.0	0.3707513678451674
66700.0	0.37590657887054696
66800.0	0.37523686803063316
66900.0	0.37457046773591013
67000.0	0.3739074112350246
67100.0	0.37324767545057785
67200.0	0.3725911908888115
67300.0	0.3719379828295023
67400.0	0.37128802608691247
67500.0	0.37064129573468174
67600.0	0.36999776710248977
67700.0	0.3693574157727687
67800.0	0.36872020090404
67900.0	0.36808612227933374
68000.0	0.36745502424993465
68100.0	0.3668270094328313
68200.0	0.36620205499665975
68300.0	0.3655801108838966
68400.0	0.3649612222049618
68500.0	0.3643451522620523
68600.0	0.36373194154679683
68700.0	0.3631216485560891
68800.0	0.36251425027928597
68900.0	0.361909758577925
69000.0	0.3613081508220164
69100.0	0.3607094002725691
69200.0	0.36011349265484305
69300.0	0.35952039670995545
69400.0	0.35893009520372954
69500.0	0.3583425749224634
69600.0	0.3577578424504587
69700.0	0.3571757471979202
69800.0	0.35659637372352737
69900.0	0.3560197023902211
70000.0	0.3554457137509054
70100.0	0.3548743950963733
70200.0	0.3543057107372399
70300.0	0.35373952831435995
70400.0	0.3531758893159408
70500.0	0.3527966130224261
70600.0	0.37538088787718527
70700.0	0.3747426646654594
70800.0	0.37412060784058865
70900.0	0.37348733209231394
71000.0	0.37285705898695853
71100.0	0.37222975193967867
71200.0	0.3716053990720349
71300.0	0.370983793248334
71400.0	0.37036507160058285
71500.0	0.36974921705333447
71600.0	0.36913624240890064
71700.0	0.3685260343142969
71800.0	0.3679186581497809
71900.0	0.36731412208977254
72000.0	0.36671246274587194
72100.0	0.3661134010164217
72200.0	0.3655171197550133
72300.0	0.36492359907942434
72400.0	0.36433281929809075
72500.0	0.36374474608375473
72600.0	0.3631593632049381
72700.0	0.3625783474548019
72800.0	0.36199792482121795
72900.0	0.36142014572642317
73000.0	0.36084499645095075
73100.0	0.3602724644756193
73200.0	0.3597024583242337
73300.0	0.3591350276273869
73400.0	0.3585701475029078
73500.0	0.35800778454838905
73600.0	0.35744793236010375
73700.0	0.35689057927068135
73800.0	0.35633570766107847
73900.0	0.355783283840611
74000.0	0.3552332443775024
74100.0	0.3555349522943202
74200.0	0.35498131406892514
74300.0	0.3544301354085094
74400.0	0.35388139275172736
74500.0	0.35333508042651285
74600.0	0.35279118183304353
74700.0	0.35230094057339056
74800.0	0.35175996579112395
74900.0	0.35122136940886606
75000.0	0.3506851311894518
75100.0	0.35015122639175017
75200.0	0.3514658638132373
75300.0	0.35092351943967787
75400.0	0.3503835628483654
75500.0	0.3498459694430935
75600.0	0.34931070288002253
75700.0	0.34877777619334455
75800.0	0.34824716544137
75900.0	0.34771884191708324
76000.0	0.34719279994049557
76100.0	0.3466690174677743
76200.0	0.3461474776962953
76300.0	0.3456281788752584
76400.0	0.3451111044692318
76500.0	0.3445962405848162
76600.0	0.3440835540622174
76700.0	0.3435730532279499
76800.0	0.3430647272838943
76900.0	0.34255856193199324
77000.0	0.3420545342924894
77100.0	0.341552603114784
77200.0	0.34105276675174107
77300.0	0.3405550309743716
77400.0	0.34005954545237166
77500.0	0.3395658722956846
77600.0	0.33907426435750293
77700.0	0.33858470829904475
77800.0	0.33809728788430077
77900.0	0.3376959409207737
78000.0	0.33721008768624866
78100.0	0.33672623473425084
78200.0	0.3362443422422663
78300.0	0.33576444037640363
78400.0	0.3352865138311446
78500.0	0.33481051459270633
78600.0	0.33433641167575046
78700.0	0.3338642296863945
78800.0	0.33339398651832414
78900.0	0.3329260258231971
79000.0	0.3324594374271441
79100.0	0.33199465595473704
79200.0	0.33153172041722645
79300.0	0.331263056324789
79400.0	0.3308006159601665
79500.0	0.33034004464894184
79600.0	0.3298813437365838
79700.0	0.3294244398402805
79800.0	0.3289693657987783
79900.0	0.3285160985660749
80000.0	0.3280646433783076
80100.0	0.3276149890397379
80200.0	0.3271671719458542
80300.0	0.3267210277171804
80400.0	0.32627665169324743
80500.0	0.3258342583437334
80600.0	0.32539325860623564
80700.0	0.32495392493377717
80800.0	0.32451628886019096
80900.0	0.3240803751153603
81000.0	0.323646151857421
81100.0	0.32321352884854604
81200.0	0.322782592417364
81300.0	0.32235330325545275
81400.0	0.32192567701918307
81500.0	0.32149979864573097
81600.0	0.321075381372461
81700.0	0.3206527326595449
81800.0	0.3202314902945641
81900.0	0.31981183269385677
82000.0	0.319393748722624
82100.0	0.31897725250533193
82200.0	0.318563471060842
82300.0	0.31814987644212966
82400.0	0.3177378514064363
82500.0	0.3173273889388339
82600.0	0.3169184809881801
82700.0	0.3165111174562719
82800.0	0.3161052840977625
82900.0	0.3157009781775516
83000.0	0.31529819079553423
83100.0	0.3148969121076354
83200.0	0.3158377740880577
83300.0	0.3154310177613937
83400.0	0.3150257926966443
83500.0	0.3146221071675768
83600.0	0.3142198457690094
83700.0	0.3138190812490676
83800.0	0.31341981450040546
83900.0	0.31302203685905644
84000.0	0.3126257397283497
84100.0	0.3122309185839397
84200.0	0.3118375136963068
84300.0	0.3114455641951147
84400.0	0.31105506265803906
84500.0	0.31066594445198864
84600.0	0.31027824650798924
84700.0	0.30989197138771524
84800.0	0.30950712957021526
84900.0	0.30912363226482203
85000.0	0.308741570723175
85100.0	0.3083607467013541
85200.0	0.3079813003864164
85300.0	0.30760320662516843
85400.0	0.3072265595568457
85500.0	0.3068511234839651
85600.0	0.30647704118784136
85700.0	0.3061043051049621
85800.0	0.30573290772770506
85900.0	0.30536284160501914
86000.0	0.30499412151426897
86100.0	0.3046266485900089
86200.0	0.30426048518367643
86300.0	0.30389562406233783
86400.0	0.30353205804673256
86500.0	0.3031697797752064
86600.0	0.3028087774560409
86700.0	0.30244904684040924
86800.0	0.30209062235286166
86900.0	0.30173337164632197
87000.0	0.30137737438840173
87100.0	0.30102316737700113
87200.0	0.30066949009091376
87300.0	0.30031704691299504
87400.0	0.2999658362995179
87500.0	0.2996158188432326
87600.0	0.2992729548205725
87700.0	0.2989249026680694
87800.0	0.29857805446232766
87900.0	0.2982324037430682
88000.0	0.297887944096602
88100.0	0.2975446598593305
88200.0	0.29726669972927067
88300.0	0.29692443214606595
88400.0	0.29658326241553234
88500.0	0.29624326025657105
88600.0	0.29590441806907153
88700.0	0.2955667245300307
88800.0	0.2952314263311166
88900.0	0.2948958391653684
89000.0	0.29456138991592334
89100.0	0.2942280587583463
89200.0	0.2938959575057021
89300.0	0.2935647743207155
89400.0	0.2932346980559456
89500.0	0.29290573103709777
89600.0	0.2925778674773247
89700.0	0.29225110163036633
89800.0	0.2919254277901937
89900.0	0.29160084035666173
90000.0	0.2912773190745743
90100.0	0.290954870716311
90200.0	0.29063348502007275
90300.0	0.29031316301571974
90400.0	0.28999389973945683
90500.0	0.2896756897562702
90600.0	0.2893585244574679
90700.0	0.28904239665295595
90800.0	0.28872730090965826
90900.0	0.28841324711187627
91000.0	0.28810014969555287
91100.0	0.2877880579150992
91200.0	0.2874769829002043
91300.0	0.287166919503746
91400.0	0.28685785768988836
91500.0	0.2865497761156896
91600.0	0.2862427444842657
91700.0	0.28593660481204386
91800.0	0.2858549511407199
91900.0	0.28554839099967916
92000.0	0.2852428200629265
92100.0	0.2849382774628326
92200.0	0.2846346238615865
92300.0	0.2843319431644445
92400.0	0.2840302322846761
92500.0	0.2837294863925102
92600.0	0.28342970069052936
92700.0	0.2831308704133983
92800.0	0.28283299082759666
92900.0	0.28253605723115033
93000.0	0.2822400649533698
93100.0	0.28194500935458955
93200.0	0.2816508858259089
93300.0	0.28135768431664576
93400.0	0.28106539485879073
93500.0	0.28077402338270785
93600.0	0.2804835659312038
93700.0	0.2802250289913731
93800.0	0.2799355870194462
93900.0	0.2796470498550272
94000.0	0.27935941309890666
94100.0	0.2790726683246054
94200.0	0.2787872184529056
94300.0	0.27850210019316396
94400.0	0.27821786400732346
94500.0	0.2779344996613694
94600.0	0.2776520021286953
94700.0	0.2773703761577568
94800.0	0.27708960063900223
94900.0	0.2768096874665318
95000.0	0.2765306235334909
95100.0	0.2762523962884749
95200.0	0.2759750133766067
95300.0	0.2756984766864538
95400.0	0.2754230288863754
95500.0	0.275148107101486
95600.0	0.2748739969077541
95700.0	0.27460077544123435
95800.0	0.27432827166033213
95900.0	0.27405661631453837
96000.0	0.27378571597433304
96100.0	0.2735162058093994
96200.0	0.27324678932633456
96300.0	0.2729781703083119
96400.0	0.2727103752639507
96500.0	0.27244331657250287
96600.0	0.27217705624619454
96700.0	0.2719116091692163
96800.0	0.27164689985075113
96900.0	0.2713829779862727
97000.0	0.27111983614995444
97100.0	0.27085746989135917
97200.0	0.2705959175588098
97300.0	0.2703350651122842
97400.0	0.2700749823171689
97500.0	0.2698156656354756
97600.0	0.2695571108628824
97700.0	0.26929930210281905
97800.0	0.269042245045446
97900.0	0.26908882444030546
98000.0	0.26883084119505335
98100.0	0.2685736122608814
98200.0	0.26831712631179183
98300.0	0.2680614144273367
98400.0	0.2678064012021451
98500.0	0.2675521310417076
98600.0	0.2672986005723286
98700.0	0.26704580644093756
98800.0	0.26679374230125885
98900.0	0.2665423946406214
99000.0	0.26629177370399415
99100.0	0.2690632599510816
99200.0	0.26893010260069333
99300.0	0.2686707039454789
99400.0	0.26841206167293524
99500.0	0.2681541758808879
99600.0	0.267897043501556
99700.0	0.26764066558814026
99800.0	0.2673850020286131
99900.0	0.26713008179984693
100000.0	0.26687591931155774
100100.0	0.2666224498175522
100200.0	0.2663696947781867
100300.0	0.26618543634210146
100400.0	0.2659332253129503
100500.0	0.2657259570567358
100600.0	0.26547440412451867
100700.0	0.26522327793740436
100800.0	0.2660476889817621
100900.0	0.26579311139438117
101000.0	0.26553926831053654
101100.0	0.2652861577981364
101200.0	0.2650337328070801
101300.0	0.2647820363696552
101400.0	0.2645310626349774
101500.0	0.2642808111643359
101600.0	0.264031278501933
101700.0	0.2637824614346702
101800.0	0.2635343537176423
101900.0	0.2632870166262767
102000.0	0.2630402830683706
102100.0	0.26279426417049684
102200.0	0.2625489141787702
102300.0	0.26230425983928
102400.0	0.26206029943906395
102500.0	0.26181702991384
102600.0	0.2615752473705106
102700.0	0.2613332421166765
102800.0	0.2610919155680752
102900.0	0.26085126833577427
103000.0	0.26061129744210704
103100.0	0.2603719980440555
103200.0	0.26013336802003845
103300.0	0.25989541534202537
103400.0	0.25965808998423473
103500.0	0.2594214349729026
103600.0	0.2591855008517285
103700.0	0.2589502626332986
103800.0	0.258761657111852
103900.0	0.2585463045686358
104000.0	0.2583114814486079
104100.0	0.25807730705000087
104200.0	0.25784377682777754
104300.0	0.2576109037262289
104400.0	0.25737864643045805
104500.0	0.257147040936811
104600.0	0.2569160356196336
104700.0	0.2566856967100676
104800.0	0.25645592719941357
104900.0	0.2562267456816929
105000.0	0.2559981912324837
105100.0	0.255770261178308
105200.0	0.2555429494808938
105300.0	0.2553162807510047
105400.0	0.2550901822749843
105500.0	0.2548646984427814
105600.0	0.2546398192743884
105700.0	0.25442423862504054
105800.0	0.25420041185879083
105900.0	0.25397808477429873
106000.0	0.25375514754632406
106100.0	0.2535328110511503
106200.0	0.25331107038944733
106300.0	0.2530899167918891
106400.0	0.25286935462192917
106500.0	0.2526503729737374
106600.0	0.2524310416837754
106700.0	0.2523690442213909
106800.0	0.25214926157814155
106900.0	0.25193022177641405
107000.0	0.25171154563219633
107100.0	0.2514934746066595
107200.0	0.25132270445512006
107300.0	0.25110499458678476
107400.0	0.25088786388331036
107500.0	0.25067130994278203
107600.0	0.25045533037670287
107700.0	0.25025524474817273
107800.0	0.2500400357115069
107900.0	0.24982531382073253
108000.0	0.24961115289378513
108100.0	0.24939755655240287
108200.0	0.24918452247575415
108300.0	0.24897205139328554
108400.0	0.24876011439030435
108500.0	0.2485487436786643
108600.0	0.2483379024960914
108700.0	0.248127642354875
108800.0	0.2479178742591396
108900.0	0.24770864502876536
109000.0	0.2474999656658678
109100.0	0.24729198188414137
109200.0	0.24708430688797017
109300.0	0.24687716750729993
109400.0	0.2466705749086002
109500.0	0.24646448886822422
109600.0	0.2462589309855829
109700.0	0.24605391065107116
109800.0	0.24584946016534492
109900.0	0.24564543044319745
110000.0	0.24544192213454544
110100.0	0.24523893523483684
110200.0	0.24503646765925016
110300.0	0.2448345173341965
110400.0	0.24463310035274627
110500.0	0.24443215288472514
110600.0	0.24423171661960108
110700.0	0.24423944235058073
110800.0	0.24403844358501922
110900.0	0.2438379562771717
111000.0	0.24363797839603105
111100.0	0.24343850792145907
111200.0	0.2432395428441122
111300.0	0.24304108116535214
111400.0	0.2428431208972331
111500.0	0.24264566006236074
111600.0	0.24244869669385552
111700.0	0.24225231550754706
111800.0	0.2420563487340631
111900.0	0.24186081723524133
112000.0	0.24166575881641694
112100.0	0.2414713195025696
112200.0	0.24127718723939628
112300.0	0.24108352143311348
112400.0	0.2408903463138547
112500.0	0.24069762539488745
112600.0	0.24069276130133443
112700.0	0.24049959913510977
112800.0	0.24254141738164953
112900.0	0.2423943087628506
113000.0	0.24219581446757377
113100.0	0.24199782017174762
113200.0	0.2418003239113124
113300.0	0.24160332373260232
113400.0	0.241406819069059
113500.0	0.2412108143877041
113600.0	0.24101526572942739
113700.0	0.2408202764638639
113800.0	0.24062565697986302
113900.0	0.2404315307821429
114000.0	0.2402397583061116
114100.0	0.24004645339056707
114200.0	0.2398535895846111
114300.0	0.24015961055666915
114400.0	0.23996533887358185
114500.0	0.23977151854397485
114600.0	0.23957817767650935
114700.0	0.23938531346163355
114800.0	0.23923197113188852
114900.0	0.23903946590939862
115000.0	0.23884743733727343
115100.0	0.23865589619775224
115200.0	0.23846479588746497
115300.0	0.23827416681385408
115400.0	0.23808402186055969
115500.0	0.2378943077575142
115600.0	0.2377050572109954
115700.0	0.23751625183127578
115800.0	0.23732790813226845
115900.0	0.2371400284293948
116000.0	0.23695292688554798
116100.0	0.23676590460839136
116200.0	0.2365793226065579
116300.0	0.23639316957950918
116400.0	0.23620778787850247
116500.0	0.23602248476494386
116600.0	0.2358383468846353
116700.0	0.2356538553378368
116800.0	0.2354698080207334
116900.0	0.23528626786249002
117000.0	0.2351182677251994
117100.0	0.23493518144473566
117200.0	0.23475253543153354
117300.0	0.23571276511366648
117400.0	0.2355272696150457
117500.0	0.23534222165088245
117600.0	0.2351576213067381
117700.0	0.2349734637222131
117800.0	0.23478975015791495
117900.0	0.23460647918648667
118000.0	0.23456693090265646
118100.0	0.23438342560662798
118200.0	0.23420036128928834
118300.0	0.23401773718389718
118400.0	0.23495616658635826
118500.0	0.2347697303910193
118600.0	0.23458371481781456
118700.0	0.2344000338785234
118800.0	0.2342147858484114
118900.0	0.23402998293500424
119000.0	0.2338456249973107
119100.0	0.23366171180415723
119200.0	0.2334782416834419
119300.0	0.2333022818352758
119400.0	0.23311946520285776
119500.0	0.23293708980131714
119600.0	0.23275514147556395
119700.0	0.2325736208472158
119800.0	0.23239253245232777
119900.0	0.23221187091304268
120000.0	0.23203170841863024
120100.0	0.23185188985681757
120200.0	0.23167246923351584
120300.0	0.23149347042071666
120400.0	0.23162272001863565
120500.0	0.23144292399590075
120600.0	0.23126355590270598
120700.0	0.2310853665349017
120800.0	0.2309067712568989
120900.0	0.23072868428248014
121000.0	0.23055096907962064
121100.0	0.23037358770433142
121200.0	0.2301966196872362
121300.0	0.2300200689868766
121400.0	0.22984393406897696
121500.0	0.22966821405110802
121600.0	0.2294929103127803
121700.0	0.2293184995387613
121800.0	0.22914392113602283
121900.0	0.22896975241360867
122000.0	0.2287960078496868
122100.0	0.22864927246624267
122200.0	0.228475840028967
122300.0	0.22830281054009097
122400.0	0.2300202391345603
122500.0	0.22984321952333178
122600.0	0.22966671992903237
122700.0	0.22964759190358056
122800.0	0.2294706969808481
122900.0	0.22929421666735333
123000.0	0.22911814006170564
123100.0	0.22894247367249063
123200.0	0.2287672187882792
123300.0	0.22859243331713167
123400.0	0.22841796550617152
123500.0	0.22824388343527224
123600.0	0.22807020158133726
123700.0	0.2279019073935033
123800.0	0.22772883091209334
123900.0	0.2290508465852802
124000.0	0.22887450967382073
124100.0	0.22869863273384186
124200.0	0.22852311780290793
124300.0	0.22834796936618204
124400.0	0.2281732294684842
124500.0	0.2279989003252743
124600.0	0.22782496487987025
124700.0	0.22765143948496439
124800.0	0.22747832783640548
124900.0	0.22730554079831206
125000.0	0.22713315453800845
125100.0	0.22696115225090585
125200.0	0.22678956339575068
125300.0	0.22661834258320526
125400.0	0.22644751641832325
125500.0	0.22627708364966592
125600.0	0.2261070414391634
125700.0	0.2259373815463071
125800.0	0.2257681258357516
125900.0	0.22559923112722358
126000.0	0.22543072274396572
126100.0	0.22526259930902023
126200.0	0.2250948594520395
126300.0	0.2249275018092461
126400.0	0.2247605250233938
126500.0	0.22459392728624683
126600.0	0.22442770127995967
126700.0	0.22438856161461757
126800.0	0.22422216441534887
126900.0	0.22405614392180512
127000.0	0.22389049620796084
127100.0	0.22372522335627293
127200.0	0.22356032281099325
127300.0	0.22339579372003168
127400.0	0.22323163555121545
127500.0	0.22306784594401596
127600.0	0.2229044325988002
127700.0	0.2227413624758326
127800.0	0.2225786497587329
127900.0	0.22241630025795533
128000.0	0.2222543134995505
128100.0	0.22209265601930195
128200.0	0.22193135489185012
128300.0	0.22177040864062028
128400.0	0.2216098743103944
128500.0	0.22144962435569923
128600.0	0.22128973040157293
128700.0	0.22113019121478092
128800.0	0.22097100556784385
128900.0	0.2208122119507384
129000.0	0.22065370646955065
129100.0	0.2204955509645859
129200.0	0.22033774222315006
129300.0	0.22018027248012578
129400.0	0.22002314713480003
129500.0	0.21986640093659743
129600.0	0.21970996176739016
129700.0	0.21955383865388634
129800.0	0.21939805734936557
129900.0	0.21924261773204254
130000.0	0.21908794696348746
130100.0	0.21893315157513166
130200.0	0.21878451376026314
130300.0	0.2186301752680843
130400.0	0.21847617242521303
130500.0	0.21832249882449567
130600.0	0.2186946828786442
130700.0	0.2185397613988298
130800.0	0.21838517750755984
130900.0	0.2182309312585076
131000.0	0.2180770716449799
131100.0	0.217923455350983
131200.0	0.21777018433527026
131300.0	0.2176174416629992
131400.0	0.21747291877578948
131500.0	0.21732037671695312
131600.0	0.2171681519563892
131700.0	0.21701624268486072
131800.0	0.21686465761749724
131900.0	0.21671339694115596
132000.0	0.21656246153591396
132100.0	0.21641185871684207
132200.0	0.21626156078134187
132300.0	0.21611170160251494
132400.0	0.21597833881374645
132500.0	0.21582868126055396
132600.0	0.2156793484545291
132700.0	0.21553030195188475
132800.0	0.21538203087272687
132900.0	0.21523356029745624
133000.0	0.21508540573377982
133100.0	0.21493757077682246
133200.0	0.21479003391880347
133300.0	0.21464280880543107
133400.0	0.21449589210047942
133500.0	0.21434930499810162
133600.0	0.21420312373639094
133700.0	0.2140570935672463
133800.0	0.2139113713456462
133900.0	0.21376595512912275
134000.0	0.21362085092898664
134100.0	0.2134855510801259
134200.0	0.2133408369633578
134300.0	0.21319642859156587
134400.0	0.21305231400665298
134500.0	0.21533569747033732
134600.0	0.21520638946199733
134700.0	0.21505811487792909
134800.0	0.21491016407958702
134900.0	0.21476250654533308
135000.0	0.21461516098124725
135100.0	0.21446813440369233
135200.0	0.2143214005884594
135300.0	0.21417497528461518
135400.0	0.2140288568724134
135500.0	0.21388304537208985
135600.0	0.2137375395382554
135700.0	0.21359240988557207
135800.0	0.2134475006646343
135900.0	0.2133028786027741
136000.0	0.2131585684231407
136100.0	0.21301454169368017
136200.0	0.2128709831202801
136300.0	0.21272751880916235
136400.0	0.2125843528453714
136500.0	0.2124414804016361
136600.0	0.2122989041131811
136700.0	0.21215661852601722
136800.0	0.2120146268906976
136900.0	0.21187353223990918
137000.0	0.21173207628274207
137100.0	0.2115909146100741
137200.0	0.21145012530110738
137300.0	0.21130956134701298
137400.0	0.211169228734369
137500.0	0.2110291667536808
137600.0	0.21088938390124487
137700.0	0.21079203541234645
137800.0	0.2106524112740967
137900.0	0.21051305629471875
138000.0	0.2103739858098876
138100.0	0.21023519950612785
138200.0	0.21009675538710046
138300.0	0.20995851846693797
138400.0	0.20982057020103945
138500.0	0.20968288842168156
138600.0	0.20954548538559256
138700.0	0.20940835280092834
138800.0	0.20927149811937254
138900.0	0.20913491522733516
139000.0	0.20899860702019238
139100.0	0.20886257293394644
139200.0	0.2087268109577739
139300.0	0.208591436967067
139400.0	0.20845629810339783
139500.0	0.20832131080855648
139600.0	0.2081865947815719
139700.0	0.20805215403597038
139800.0	0.2204012660601264
139900.0	0.22025231154279395
140000.0	0.2201036817790643
140100.0	0.2199553210669804
140200.0	0.22133424270144644
140300.0	0.22118296803842483
140400.0	0.22103200757862726
140500.0	0.2208813545769078
140600.0	0.22073103863167984
140700.0	0.22058098591936912
140800.0	0.22043124348891183
140900.0	0.2202818090436403
141000.0	0.2201326819940923
141100.0	0.2199838611559247
141200.0	0.21983535474368754
141300.0	0.21974999561043435
141400.0	0.2196015348960774
141500.0	0.21945339402138372
141600.0	0.2193055269547975
141700.0	0.21915796860429462
141800.0	0.2190106992621861
141900.0	0.2188637313384848
142000.0	0.21871710762744723
142100.0	0.21857072550999881
142200.0	0.21842464198845143
142300.0	0.21827885611404363
142400.0	0.21813354835674828
142500.0	0.21798831210684508
142600.0	0.21784337556438468
142700.0	0.2176987213539145
142800.0	0.21755435739368745
142900.0	0.21741029013084776
143000.0	0.21726658973351115
143100.0	0.21712306152472335
143200.0	0.21697983279494926
143300.0	0.21683687263449522
143400.0	0.21669424011778274
143500.0	0.21655183689712854
143600.0	0.21640971148937135
143700.0	0.2162678697281002
143800.0	0.2161263122740862
143900.0	0.2159850382392163
144000.0	0.21584404673911478
144100.0	0.21570334855164539
144200.0	0.215562918417831
144300.0	0.21542274730638852
144400.0	0.21528285530135827
144500.0	0.21514324730632417
144600.0	0.2150039048888024
144700.0	0.21486509888538616
144800.0	0.21472626744885848
144900.0	0.2145877109775508
145000.0	0.21444960907528898
145100.0	0.21431157227181377
145200.0	0.21417380664600913
145300.0	0.21403631191933398
145400.0	0.21389908552743367
145500.0	0.2137621340614758
145600.0	0.21362544031273845
145700.0	0.21348902807451456
145800.0	0.21335285895977052
145900.0	0.2132169563356179
146000.0	0.2130813117097014
146100.0	0.21294593227544262
146200.0	0.2128108185221688
146300.0	0.21267596107369843
146400.0	0.2125413637315194
146500.0	0.2124070605391565
146600.0	0.21686635528567688
146700.0	0.2167256443529585
146800.0	0.21661002993832884
146900.0	0.216469554673097
147000.0	0.21632935691400532
147100.0	0.21618943681542802
147200.0	0.21604978824217863
147300.0	0.21591041472911157
147400.0	0.21577131155664464
147500.0	0.21563247565852045
147600.0	0.21549391223791953
147700.0	0.21535562046173679
147800.0	0.21521759950029767
147900.0	0.21507985346997407
148000.0	0.21494235770868528
148100.0	0.21480513142000598
148200.0	0.21466816573364617
148300.0	0.21453148760104082
148400.0	0.21439503795708892
148500.0	0.2142588535315312
148600.0	0.21412293271072871
148700.0	0.21398727375721593
148800.0	0.21385188161804364
148900.0	0.21371674219664216
149000.0	0.21358186602062693
149100.0	0.21344724155606118
149200.0	0.2133128742263667
149300.0	0.21317876289503906
149400.0	0.21304490944646207
149500.0	0.21291131412100453
149600.0	0.21277810580690218
149700.0	0.2126450076468444
149800.0	0.21251213899610547
149900.0	0.21237952829847037
150000.0	0.2122497550901152
150100.0	0.21211754328657043
150200.0	0.21198558291118463
150300.0	0.21185387370232903
150400.0	0.21172241607168688
150500.0	0.2115912053333254
150600.0	0.21239429625082185
150700.0	0.21226129529975993
150800.0	0.21212854818338509
150900.0	0.21199605956443035
151000.0	0.2118638064189142
151100.0	0.2117318055876156
151200.0	0.21160005632028592
151300.0	0.21146855786970914
151400.0	0.2113373094916673
151500.0	0.2112063104449028
151600.0	0.21107555999111816
151700.0	0.21096036938129983
151800.0	0.21082988992092003
151900.0	0.2106996519860111
152000.0	0.21056965968212096
152100.0	0.21043991355575378
152200.0	0.21031040773195891
152300.0	0.21018114424490378
152400.0	0.21006548725784574
152500.0	0.20993649979138496
152600.0	0.209807755043198
152700.0	0.2096792511597295
152800.0	0.20955098822420126
152900.0	0.20942296524994924
153000.0	0.20929517940765388
153100.0	0.2091676305204189
153200.0	0.20904032014450097
153300.0	0.20891324758443422
153400.0	0.2087864121474857
153500.0	0.20865981314364035
153600.0	0.2085336242358739
153700.0	0.20840769806221596
153800.0	0.2082817491256869
153900.0	0.20815605271173301
154000.0	0.20803055972956086
154100.0	0.20790529799506266
154200.0	0.2077802681429097
154300.0	0.2076554691170385
154400.0	0.20753090031923727
154500.0	0.20740656140510183
154600.0	0.20728246214051516
154700.0	0.20715856676315778
154800.0	0.20703493755969554
154900.0	0.20691148220301128
155000.0	0.20678825331222986
155100.0	0.20666524871509673
155200.0	0.2065424663245312
155300.0	0.20641991302461726
155400.0	0.206297568958323
155500.0	0.206227207444515
155600.0	0.20610494712225794
155700.0	0.20598286549654896
155800.0	0.2058609912359268
155900.0	0.2057393356732696
156000.0	0.20561790285673756
156100.0	0.20549668540464952
156200.0	0.20537568829349226
156300.0	0.20526549304059916
156400.0	0.20514474350161793
156500.0	0.20502421299956794
156600.0	0.20494269278719618
156700.0	0.20482225756201233
156800.0	0.2047020402704327
156900.0	0.20458203769737762
157000.0	0.20446224965402887
157100.0	0.2043426779576949
157200.0	0.2042233219744338
157300.0	0.2041041834026068
157400.0	0.20398527244517736
157500.0	0.20386654809332577
157600.0	0.2037482928758419
157700.0	0.20362999863869496
157800.0	0.20351186348077868
157900.0	0.20339394003556555
158000.0	0.20327622769538664
158100.0	0.20315872434016313
158200.0	0.203042310195289
158300.0	0.2029252277792667
158400.0	0.20280828668407969
158500.0	0.20269155289287363
158600.0	0.20257502691468574
158700.0	0.2024590312847503
158800.0	0.20234289016303642
158900.0	0.20222696065665116
159000.0	0.20211122679209012
159100.0	0.20199569207757403
159200.0	0.20198777027525208
159300.0	0.20187205388006144
159400.0	0.2017565441489189
159500.0	0.20164123163493566
159600.0	0.2015261298309955
159700.0	0.20141121726766764
159800.0	0.20129650655210024
159900.0	0.20118199684330995
160000.0	0.20106768816941062
160100.0	0.20095358449366874
160200.0	0.2008396732631215
160300.0	0.2007259584565613
160400.0	0.20061243888304056
160500.0	0.2004991173726996
160600.0	0.2003859942895566
160700.0	0.20027306909099601
160800.0	0.20016034441662037
160900.0	0.20004780878219508
161000.0	0.1999354693661017
161100.0	0.19982332336382283
161200.0	0.19971137315642581
161300.0	0.1996041227633005
161400.0	0.1994924663463842
161500.0	0.19938097715190953
161600.0	0.19926968140879595
161700.0	0.1991585887768696
161800.0	0.19904767073149848
161900.0	0.19893694316822852
162000.0	0.1988264067701164
162100.0	0.198716088994868
162200.0	0.19860592856892165
162300.0	0.19849596052499763
162400.0	0.19838616167215714
162500.0	0.19827655063896146
162600.0	0.19817865242581145
162700.0	0.198069248781817
162800.0	0.19796003298282966
162900.0	0.19785100463449634
163000.0	0.19774216044755466
163100.0	0.19763350260643892
163200.0	0.19752503061261453
163300.0	0.19741674330708908
163400.0	0.197308639297158
163500.0	0.1972007218455746
163600.0	0.1970929818549461
163700.0	0.19698553683531025
163800.0	0.19687814932146258
163900.0	0.196770938028287
164000.0	0.19666390872968292
164100.0	0.19655705442118562
164200.0	0.19645038173106558
164300.0	0.19634388202530448
164400.0	0.1962375624323715
164500.0	0.19613142201169928
164600.0	0.19602546050268949
164700.0	0.19591967768506577
164800.0	0.19581407308772386
164900.0	0.19570864624123488
165000.0	0.19560339789624842
165100.0	0.19549832318365795
165200.0	0.19539342119138248
165300.0	0.19528869396704365
165400.0	0.19518414527600458
165500.0	0.19509406696405796
165600.0	0.19498968122669774
165700.0	0.19488545893481987
165800.0	0.19478148791060787
165900.0	0.19467758490082185
166000.0	0.19457385828427157
166100.0	0.19447029661352463
166200.0	0.19436690828119013
166300.0	0.1942636877761948
166400.0	0.19416063854933913
166500.0	0.19405775994119412
166600.0	0.1939550503724779
166700.0	0.1938525574087309
166800.0	0.19375017198319386
166900.0	0.1936479475213363
167000.0	0.1935458918908873
167100.0	0.193444183461142
167200.0	0.19334303544383893
167300.0	0.19324142782726214
167400.0	0.19313998653781073
167500.0	0.19303871218761715
167600.0	0.19293760431825982
167700.0	0.1928839191891945
167800.0	0.1927828238667515
167900.0	0.19268189126241447
168000.0	0.19258110427252764
168100.0	0.19248048236972162
168200.0	0.19238002338709426
168300.0	0.1922797288350987
168400.0	0.19217960272393908
168500.0	0.19207962820626187
168600.0	0.19198049246393784
168700.0	0.19188080447853642
168800.0	0.19178127731205527
168900.0	0.19168191131733894
169000.0	0.19158270508483752
169100.0	0.1914836580455895
169200.0	0.19138477183949462
169300.0	0.1912860460578786
169400.0	0.1911874802934692
169500.0	0.19108907529660418
169600.0	0.1909908398409264
169700.0	0.19089274335086814
169800.0	0.19079480528485254
169900.0	0.19069702524244903
170000.0	0.19059940282459276
170100.0	0.19050193763357806
170200.0	0.1904046304287495
170300.0	0.19030748512403434
170400.0	0.19021047902662616
170500.0	0.19026204537374886
170600.0	0.1901647468726725
170700.0	0.19006760477258472
170800.0	0.18997133423870527
170900.0	0.18987447551590864
171000.0	0.19009005549352648
171100.0	0.18999258866229968
171200.0	0.19004082256554108
171300.0	0.18994309046998797
171400.0	0.1898455144791532
171500.0	0.18975355945565664
171600.0	0.1896561882952682
171700.0	0.18955899254619546
171800.0	0.18946192477029447
171900.0	0.18936501256024965
172000.0	0.18926826941819772
172100.0	0.1891716635918194
172200.0	0.1891575717582539
172300.0	0.18906085085800972
172400.0	0.18896428485926697
172500.0	0.18886787337397873
172600.0	0.18877164698378052
172700.0	0.18867552852842864
172800.0	0.18857958697474522
172900.0	0.18848382582002687
173000.0	0.18838814209895074
173100.0	0.18829752630571
173200.0	0.1882020501208184
173300.0	0.1881067305721524
173400.0	0.1880115543661532
173500.0	0.18791652296025818
173600.0	0.18782164225584036
173700.0	0.1877269131206954
173800.0	0.18763754625528603
173900.0	0.18754301568461687
174000.0	0.18744863462837183
174100.0	0.18735441250425872
174200.0	0.18726032287711752
174300.0	0.1871663788435395
174400.0	0.18707258182588335
174500.0	0.18697893195287113
174600.0	0.18688544111559985
174700.0	0.18679208212815548
174800.0	0.1873811919129562
174900.0	0.18728673132783616
175000.0	0.18719241664946742
175100.0	0.1870982503651773
175200.0	0.18700423246260603
175300.0	0.1869103625760159
175400.0	0.18681666749109202
175500.0	0.18673876164241032
175600.0	0.18664514846932104
175700.0	0.187442812708208
175800.0	0.18734784877839086
175900.0	0.18725303395143644
176000.0	0.1871583688588016
176100.0	0.1870638529026283
176200.0	0.18696948557582463
176300.0	0.18687527134355267
176400.0	0.18678119201420662
176500.0	0.18668729691702285
176600.0	0.18659350469180042
176700.0	0.18649985933376567
176800.0	0.18640635987831145
176900.0	0.1863130224438846
177000.0	0.186219808400035
177100.0	0.1861267399226514
177200.0	0.18603381689102264
177300.0	0.18594104960520813
177400.0	0.1858484114900587
177500.0	0.18575591514602385
177600.0	0.18566356284455915
177700.0	0.1855713542423454
177800.0	0.18547928898966812
177900.0	0.18538739396251494
178000.0	0.18529560568616055
178100.0	0.18520395899408146
178200.0	0.18511245388130768
178300.0	0.18502109041141868
178400.0	0.18492986767360003
178500.0	0.18483878437357965
178600.0	0.18474784342186476
178700.0	0.1846570369002404
178800.0	0.1845663766943105
178900.0	0.1844758434984496
179000.0	0.18438545032124934
179100.0	0.18429519269041295
179200.0	0.18420507820532184
179300.0	0.1841150938907759
179400.0	0.19144031080743193
179500.0	0.19134356387032286
179600.0	0.19124696847754385
179700.0	0.19115052425834955
179800.0	0.23464148475447089
179900.0	0.2345126434519
180000.0	0.23441954350146205
180100.0	0.23429073786512206
180200.0	0.23424444264552263
180300.0	0.2341155230354297
180400.0	0.23398681399300209
180500.0	0.23420592446540153
180600.0	0.23407644050999596
180700.0	0.23405656715704995
180800.0	0.23392688835098469
180900.0	0.2337974247573343
181000.0	0.23366818684000418
181100.0	0.23353914242498536
181200.0	0.23341030771466317
181300.0	0.23328168536652705
181400.0	0.23315327548866197
181500.0	0.2330250775488598
181600.0	0.23289709101483758
181700.0	0.2327693369870688
181800.0	0.23264181284235122
181900.0	0.23251442956110555
182000.0	0.23238725470991622
182100.0	0.23226028754360767
182200.0	0.2321335286404453
182300.0	0.23200701725623796
182400.0	0.23188066706106378
182500.0	0.23175463429185178
182600.0	0.231628660281955
182700.0	0.23150379790865513
182800.0	0.23137817326595592
182900.0	0.23158914574397457
183000.0	0.23146277906140425
183100.0	0.23133661913745748
183200.0	0.23121066635306478
183300.0	0.23108491573779483
183400.0	0.2309594025083431
183500.0	0.2308340464418922
183600.0	0.2307088943675961
183700.0	0.23058394456447864
183800.0	0.23045919792945962
183900.0	0.23033479842850202
184000.0	0.23060363599994338
184100.0	0.23047826090107493
184200.0	0.2303530528357194
184300.0	0.2302280480718924
184400.0	0.23010325645632046
184500.0	0.22997864677377838
184600.0	0.22985425854832267
184700.0	0.22973005609832517
184800.0	0.22960603872348667
184900.0	0.229482216620811
185000.0	0.2293585923573227
185100.0	0.22923516610142378
185200.0	0.22911193917821504
185300.0	0.22898891428825646
185400.0	0.22886607416833024
185500.0	0.22874343191265326
185600.0	0.22862098702574976
185700.0	0.2284987390138149
185800.0	0.22837668757368404
185900.0	0.2312031767694565
186000.0	0.23107715976708823
186100.0	0.2309513476918021
186200.0	0.23082573979929702
186300.0	0.23070033397540388
186400.0	0.23057513051006717
186500.0	0.23093539412327724
186600.0	0.2308092058435067
186700.0	0.23068322098496827
186800.0	0.23055748335586845
186900.0	0.23043189310576015
187000.0	0.23030650689823323
187100.0	0.23018131917058948
187200.0	0.23005633425716673
187300.0	0.22993155320864941
187400.0	0.2298069720021122
187500.0	0.22968258301253536
187600.0	0.2295583907013638
187700.0	0.2294343981830149
187800.0	0.22931060548083576
187900.0	0.22918701154299242
188000.0	0.22906363440754463
188100.0	0.2289404452759431
188200.0	0.22881742082981785
188300.0	0.22869460740388856
188400.0	0.2285719664788243
188500.0	0.2284495207707635
188600.0	0.22832727007902265
188700.0	0.22820521486530743
188800.0	0.22808335401581045
188900.0	0.22796168614694362
189000.0	0.2278402123162465
189100.0	0.227718940884264
189200.0	0.22759784528798793
189300.0	0.22747698314190815
189400.0	0.22735625761491368
189500.0	0.22723575237467256
189600.0	0.22711540029770402
189700.0	0.22699523900624188
189800.0	0.22687528871612303
189900.0	0.22675550073601264
190000.0	0.2266358971439514
190100.0	0.22651648249800443
190200.0	0.22639725580832318
190300.0	0.22627821641142165
190400.0	0.2261593638825446
190500.0	0.22604070407939314
190600.0	0.22592222759359237
190700.0	0.22580392191453483
190800.0	0.22568580047932543
190900.0	0.22556784955830703
191000.0	0.22545008831527336
191100.0	0.22533250198830132
191200.0	0.22521510000927472
191300.0	0.22509787572718606
191400.0	0.22498083458583965
191500.0	0.2248639750493328
191600.0	0.22474729879529118
191700.0	0.22463079697991356
191800.0	0.22451447655398452
191900.0	0.224398337078473
192000.0	0.2243200534652971
192100.0	0.22420396253986605
192200.0	0.2240880564542301
192300.0	0.22397238630263336
192400.0	0.2238568178365161
192500.0	0.2237414332522757
192600.0	0.22362623174919494
192700.0	0.22372398720752396
192800.0	0.22360843798667085
192900.0	0.22349291605965568
193000.0	0.2235004278999506
193100.0	0.223384633664645
193200.0	0.22326901749902398
193300.0	0.22315358027364712
193400.0	0.22303832157536432
193500.0	0.22292324137382996
193600.0	0.22280903801697902
193700.0	0.22269427082396437
193800.0	0.22257968071243886
193900.0	0.22246526588727716
194000.0	0.22235102753788913
194100.0	0.2222369662632828
194200.0	0.22212307671155906
194300.0	0.22200936539026034
194400.0	0.22189581863584773
194500.0	0.2217824492895684
194600.0	0.22166924712917038
194700.0	0.2215562185463112
194800.0	0.2214433627008817
194900.0	0.22133067829670797
195000.0	0.2212181662370525
195100.0	0.221105824980968
195200.0	0.2209936548091334
195300.0	0.22088165612167687
195400.0	0.22076982338826065
195500.0	0.2206581613353527
195600.0	0.22063313245212826
195700.0	0.22052133963403875
195800.0	0.22040971707799054
195900.0	0.22029826438077246
196000.0	0.22018698371274126
196100.0	0.22007587859805816
196200.0	0.21996492117004454
196300.0	0.2198541310856326
196400.0	0.21974350848329105
196500.0	0.21963315898558192
196600.0	0.2195228554081228
196700.0	0.21941272034866963
196800.0	0.21930282305879784
196900.0	0.21919300534982825
197000.0	0.2190833396991568
197100.0	0.21897383670751389
197200.0	0.2188644977949486
197300.0	0.21875532427727967
197400.0	0.2186463652704747
197500.0	0.21853750073442177
197600.0	0.21842879958427655
197700.0	0.21832123858157432
197800.0	0.21821281765982242
197900.0	0.21810455909574195
198000.0	0.21799647301445038
198100.0	0.21788853096210417
198200.0	0.21778075015386616
198300.0	0.21767313021500445
198400.0	0.21756567077195849
198500.0	0.21745837145233687
198600.0	0.21736808818584938
198700.0	0.21726091868080685
198800.0	0.21715390876523333
198900.0	0.2170471425771908
199000.0	0.21694042807006442
199100.0	0.21683386920870742
199200.0	0.216727467800751
199300.0	0.21662123031992486
199400.0	0.21651513893105906
199500.0	0.2164092040409892
199600.0	0.216303424400637
199700.0	0.2161978010302929
199800.0	0.2160924259582151
[truncated: 2,985 more rows]
