# Supplementary material for: Intelligent driving intelligence test for autonomous vehicles with naturalistic and adversarial environment
Source: Nat Commun. 2021 Feb 2;12:748. doi: 10.1038/s41467-021-21007-8 (PMC7854639; doi:10.1038/s41467-021-21007-8)
Supplement: Supplementary file 7 — Source Data [file 41467_2021_21007_MOESM7_ESM.zip › Fig7/Fig7B/NDE_relative_half_width.csv]

Number_of_test	Relative_half_width
0.0
100.0
200.0
300.0
400.0
500.0
600.0
700.0
800.0
900.0
1000.0
1100.0
1200.0
1300.0
1400.0
1500.0
1600.0
1700.0
1800.0
1900.0
2000.0
2100.0
2200.0
2300.0
2400.0
2500.0
2600.0
2700.0
2800.0
2900.0
3000.0
3100.0
3200.0
3300.0
3400.0
3500.0
3600.0
3700.0
3800.0
3900.0
4000.0
4100.0
4200.0
4300.0
4400.0
4500.0
4600.0
4700.0
4800.0
4900.0
5000.0
5100.0
5200.0
5300.0
5400.0
5500.0
5600.0
5700.0
5800.0
5900.0
6000.0
6100.0
6200.0
6300.0
6400.0
6500.0
6600.0
6700.0
6800.0
6900.0
7000.0
7100.0
7200.0
7300.0
7400.0
7500.0
7600.0
7700.0
7800.0
7900.0
8000.0
8100.0
8200.0
8300.0
8400.0
8500.0
8600.0
8700.0
8800.0
8900.0
9000.0
9100.0
9200.0
9300.0
9400.0
9500.0
9600.0
9700.0
9800.0
9900.0
10000.0
10100.0
10200.0
10300.0
10400.0
10500.0
10600.0
10700.0
10800.0
10900.0
11000.0
11100.0
11200.0
11300.0
11400.0
11500.0
11600.0
11700.0
11800.0
11900.0
12000.0
12100.0
12200.0
12300.0
12400.0
12500.0
12600.0
12700.0
12800.0
12900.0
13000.0
13100.0
13200.0
13300.0
13400.0
13500.0
13600.0
13700.0
13800.0
13900.0
14000.0
14100.0
14200.0
14300.0
14400.0
14500.0
14600.0
14700.0
14800.0
14900.0
15000.0
15100.0
15200.0
15300.0
15400.0
15500.0
15600.0
15700.0
15800.0
15900.0
16000.0
16100.0
16200.0
16300.0
16400.0
16500.0
16600.0
16700.0
16800.0
16900.0
17000.0
17100.0
17200.0
17300.0
17400.0
17500.0
17600.0
17700.0
17800.0
17900.0
18000.0
18100.0
18200.0
18300.0
18400.0
18500.0
18600.0
18700.0
18800.0
18900.0
19000.0
19100.0
19200.0
19300.0
19400.0
19500.0
19600.0
19700.0
19800.0
19900.0
20000.0
20100.0
20200.0
20300.0
20400.0
20500.0
20600.0
20700.0
20800.0
20900.0
21000.0
21100.0
21200.0
21300.0
21400.0
21500.0
21600.0
21700.0
21800.0
21900.0
22000.0
22100.0
22200.0
22300.0
22400.0
22500.0
22600.0
22700.0
22800.0
22900.0
23000.0
23100.0
23200.0
23300.0
23400.0
23500.0
23600.0
23700.0
23800.0
23900.0
24000.0
24100.0
24200.0
24300.0
24400.0
24500.0
24600.0
24700.0
24800.0
24900.0
25000.0
25100.0
25200.0
25300.0
25400.0
25500.0
25600.0
25700.0
25800.0
25900.0
26000.0
26100.0
26200.0
26300.0
26400.0
26500.0
26600.0
26700.0
26800.0
26900.0
27000.0
27100.0
27200.0
27300.0
27400.0
27500.0
27600.0
27700.0
27800.0
27900.0
28000.0
28100.0
28200.0
28300.0
28400.0
28500.0
28600.0
28700.0
28800.0
28900.0
29000.0
29100.0
29200.0
29300.0
29400.0
29500.0
29600.0
29700.0
29800.0
29900.0
30000.0
30100.0
30200.0
30300.0
30400.0
30500.0
30600.0
30700.0
30800.0
30900.0
31000.0
31100.0
31200.0
31300.0
31400.0
31500.0
31600.0
31700.0
31800.0
31900.0
32000.0
32100.0
32200.0
32300.0
32400.0
32500.0
32600.0
32700.0
32800.0
32900.0
33000.0
33100.0
33200.0
33300.0
33400.0
33500.0
33600.0
33700.0
33800.0
33900.0
34000.0
34100.0
34200.0
34300.0
34400.0
34500.0
34600.0
34700.0
34800.0
34900.0
35000.0
35100.0
35200.0
35300.0
35400.0
35500.0
35600.0
35700.0
35800.0
35900.0
36000.0
36100.0
36200.0
36300.0
36400.0
36500.0
36600.0
36700.0
36800.0
36900.0
37000.0
37100.0
37200.0
37300.0
37400.0
37500.0
37600.0
37700.0
37800.0
37900.0
38000.0
38100.0
38200.0
38300.0
38400.0
38500.0
38600.0
38700.0
38800.0
38900.0
39000.0
39100.0
39200.0
39300.0
39400.0
39500.0
39600.0
39700.0
39800.0
39900.0
40000.0
40100.0
40200.0
40300.0
40400.0
40500.0
40600.0
40700.0
40800.0
40900.0
41000.0
41100.0
41200.0
41300.0
41400.0
41500.0
41600.0
41700.0
41800.0
41900.0
42000.0
42100.0
42200.0
42300.0
42400.0
42500.0
42600.0
42700.0
42800.0
42900.0
43000.0
43100.0
43200.0
43300.0
43400.0
43500.0
43600.0
43700.0
43800.0
43900.0
44000.0
44100.0
44200.0
44300.0
44400.0
44500.0
44600.0
44700.0
44800.0
44900.0
45000.0
45100.0
45200.0
45300.0
45400.0
45500.0
45600.0
45700.0
45800.0
45900.0
46000.0
46100.0
46200.0
46300.0
46400.0
46500.0
46600.0
46700.0
46800.0
46900.0
47000.0
47100.0
47200.0
47300.0
47400.0
47500.0
47600.0
47700.0
47800.0
47900.0
48000.0
48100.0
48200.0
48300.0
48400.0
48500.0
48600.0
48700.0
48800.0
48900.0
49000.0
49100.0
49200.0
49300.0
49400.0
49500.0
49600.0
49700.0
49800.0
49900.0
50000.0
50100.0
50200.0
50300.0
50400.0
50500.0
50600.0
50700.0
50800.0
50900.0
51000.0
51100.0
51200.0
51300.0
51400.0
51500.0
51600.0
51700.0
51800.0
51900.0
52000.0
52100.0
52200.0
52300.0
52400.0
52500.0
52600.0
52700.0
52800.0
52900.0
53000.0
53100.0
53200.0
53300.0
53400.0
53500.0
53600.0
53700.0
53800.0
53900.0
54000.0
54100.0
54200.0
54300.0
54400.0
54500.0
54600.0
54700.0
54800.0
54900.0
55000.0
55100.0
55200.0
55300.0
55400.0
55500.0
55600.0
55700.0
55800.0
55900.0
56000.0
56100.0
56200.0
56300.0
56400.0
56500.0
56600.0
56700.0
56800.0
56900.0
57000.0
57100.0
57200.0
57300.0
57400.0
57500.0
57600.0
57700.0
57800.0
57900.0
58000.0
58100.0
58200.0
58300.0
58400.0
58500.0
58600.0
58700.0
58800.0
58900.0
59000.0
59100.0
59200.0
59300.0
59400.0
59500.0
59600.0
59700.0
59800.0
59900.0
60000.0
60100.0
60200.0
60300.0
60400.0
60500.0
60600.0
60700.0
60800.0
60900.0
61000.0
61100.0
61200.0
61300.0
61400.0
61500.0
61600.0
61700.0
61800.0
61900.0
62000.0
62100.0
62200.0
62300.0
62400.0
62500.0
62600.0
62700.0
62800.0
62900.0
63000.0
63100.0
63200.0
63300.0
63400.0
63500.0
63600.0
63700.0
63800.0
63900.0
64000.0
64100.0
64200.0
64300.0
64400.0
64500.0
64600.0
64700.0
64800.0
64900.0
65000.0
65100.0
65200.0
65300.0
65400.0
65500.0
65600.0
65700.0
65800.0
65900.0
66000.0
66100.0
66200.0
66300.0
66400.0
66500.0
66600.0
66700.0
66800.0
66900.0
67000.0
67100.0
67200.0
67300.0
67400.0
67500.0
67600.0
67700.0
67800.0
67900.0
68000.0
68100.0
68200.0
68300.0
68400.0
68500.0
68600.0
68700.0
68800.0
68900.0
69000.0
69100.0
69200.0
69300.0
69400.0
69500.0
69600.0
69700.0
69800.0
69900.0
70000.0
70100.0
70200.0
70300.0
70400.0
70500.0
70600.0
70700.0
70800.0
70900.0
71000.0
71100.0
71200.0
71300.0
71400.0
71500.0
71600.0
71700.0
71800.0
71900.0
72000.0
72100.0
72200.0
72300.0
72400.0
72500.0
72600.0
72700.0
72800.0
72900.0
73000.0
73100.0
73200.0
73300.0
73400.0
73500.0
73600.0
73700.0
73800.0
73900.0
74000.0
74100.0
74200.0
74300.0
74400.0
74500.0
74600.0
74700.0
74800.0
74900.0
75000.0
75100.0
75200.0
75300.0
75400.0
75500.0
75600.0
75700.0
75800.0
75900.0
76000.0
76100.0
76200.0
76300.0
76400.0
76500.0
76600.0
76700.0
76800.0
76900.0
77000.0
77100.0
77200.0
77300.0
77400.0
77500.0
77600.0
77700.0
77800.0
77900.0
78000.0
78100.0
78200.0
78300.0
78400.0
78500.0
78600.0
78700.0
78800.0
78900.0
79000.0
79100.0
79200.0
79300.0
79400.0
79500.0
79600.0
79700.0
79800.0
79900.0
80000.0
80100.0
80200.0
80300.0
80400.0
80500.0
80600.0
80700.0
80800.0
80900.0
81000.0
81100.0
81200.0
81300.0
81400.0
81500.0
81600.0
81700.0
81800.0
81900.0
82000.0
82100.0
82200.0
82300.0
82400.0
82500.0
82600.0
82700.0
82800.0
82900.0
83000.0
83100.0
83200.0
83300.0
83400.0
83500.0
83600.0
83700.0
83800.0
83900.0
84000.0
84100.0
84200.0
84300.0
84400.0
84500.0
84600.0
84700.0
84800.0
84900.0
85000.0
85100.0
85200.0
85300.0
85400.0
85500.0
85600.0
85700.0
85800.0
85900.0
86000.0
86100.0
86200.0
86300.0
86400.0
86500.0
86600.0
86700.0
86800.0
86900.0
87000.0
87100.0
87200.0
87300.0
87400.0
87500.0
87600.0
87700.0
87800.0
87900.0
88000.0
88100.0
88200.0
88300.0
88400.0
88500.0
88600.0
88700.0
88800.0
88900.0
89000.0
89100.0
89200.0
89300.0
89400.0
89500.0
89600.0
89700.0
89800.0
89900.0
90000.0
90100.0
90200.0
90300.0
90400.0
90500.0
90600.0
90700.0
90800.0
90900.0
91000.0
91100.0
91200.0
91300.0
91400.0
91500.0
91600.0
91700.0
91800.0
91900.0
92000.0
92100.0
92200.0
92300.0
92400.0
92500.0
92600.0
92700.0
92800.0
92900.0
93000.0
93100.0
93200.0
93300.0
93400.0
93500.0
93600.0
93700.0
93800.0
93900.0
94000.0
94100.0
94200.0
94300.0
94400.0
94500.0
94600.0
94700.0
94800.0
94900.0
95000.0
95100.0
95200.0
95300.0
95400.0
95500.0
95600.0
95700.0
95800.0
95900.0
96000.0
96100.0
96200.0
96300.0
96400.0
96500.0
96600.0
96700.0
96800.0
96900.0
97000.0
97100.0
97200.0
97300.0
97400.0
97500.0
97600.0
97700.0
97800.0
97900.0
98000.0
98100.0
98200.0
98300.0
98400.0
98500.0
98600.0
98700.0
98800.0
98900.0
99000.0
99100.0
99200.0
99300.0
99400.0
99500.0
99600.0
99700.0
99800.0
99900.0
100000.0
100100.0
100200.0
100300.0
100400.0
100500.0
100600.0
100700.0
100800.0
100900.0
101000.0
101100.0
101200.0
101300.0
101400.0
101500.0
101600.0
101700.0
101800.0
101900.0
102000.0
102100.0
102200.0
102300.0
102400.0
102500.0
102600.0
102700.0
102800.0
102900.0
103000.0
103100.0
103200.0
103300.0
103400.0
103500.0
103600.0
103700.0
103800.0
103900.0
104000.0
104100.0
104200.0
104300.0
104400.0
104500.0
104600.0
104700.0
104800.0
104900.0
105000.0
105100.0
105200.0
105300.0
105400.0
105500.0
105600.0
105700.0
105800.0
105900.0
106000.0
106100.0
106200.0
106300.0
106400.0
106500.0
106600.0
106700.0
106800.0
106900.0
107000.0
107100.0
107200.0
107300.0
107400.0
107500.0
107600.0
107700.0
107800.0
107900.0
108000.0
108100.0
108200.0
108300.0
108400.0
108500.0
108600.0
108700.0
108800.0
108900.0
109000.0
109100.0
109200.0
109300.0
109400.0
109500.0
109600.0
109700.0
109800.0
109900.0
110000.0
110100.0
110200.0
110300.0
110400.0
110500.0
110600.0
110700.0
110800.0
110900.0
111000.0
111100.0
111200.0
111300.0
111400.0
111500.0
111600.0
111700.0
111800.0
111900.0
112000.0
112100.0
112200.0
112300.0
112400.0
112500.0
112600.0
112700.0
112800.0
112900.0
113000.0
113100.0
113200.0
113300.0
113400.0
113500.0
113600.0
113700.0
113800.0
113900.0
114000.0
114100.0
114200.0
114300.0
114400.0
114500.0
114600.0
114700.0
114800.0
114900.0
115000.0
115100.0
115200.0
115300.0
115400.0
115500.0
115600.0
115700.0
115800.0
115900.0
116000.0
116100.0
116200.0
116300.0
116400.0
116500.0
116600.0
116700.0
116800.0
116900.0
117000.0
117100.0
117200.0
117300.0
117400.0
117500.0
117600.0
117700.0
117800.0
117900.0
118000.0
118100.0
118200.0
118300.0
118400.0
118500.0
118600.0
118700.0
118800.0
118900.0
119000.0
119100.0
119200.0
119300.0
119400.0
119500.0
119600.0
119700.0
119800.0
119900.0
120000.0
120100.0
120200.0
120300.0
120400.0
120500.0
120600.0
120700.0
120800.0
120900.0
121000.0
121100.0
121200.0
121300.0
121400.0
121500.0
121600.0
121700.0
121800.0
121900.0
122000.0
122100.0
122200.0
122300.0
122400.0
122500.0
122600.0
122700.0
122800.0
122900.0
123000.0
123100.0
123200.0
123300.0
123400.0
123500.0
123600.0
123700.0
123800.0
123900.0
124000.0
124100.0
124200.0
124300.0
124400.0
124500.0
124600.0
124700.0
124800.0
124900.0
125000.0
125100.0
125200.0
125300.0
125400.0
125500.0
125600.0
125700.0
125800.0
125900.0
126000.0
126100.0
126200.0
126300.0
126400.0
126500.0
126600.0
126700.0
126800.0
126900.0
127000.0
127100.0
127200.0
127300.0
127400.0
127500.0
127600.0
127700.0
127800.0
127900.0
128000.0
128100.0
128200.0
128300.0
128400.0
128500.0
128600.0
128700.0
128800.0
128900.0
129000.0
129100.0
129200.0
129300.0
129400.0
129500.0
129600.0
129700.0
129800.0
129900.0
130000.0
130100.0
130200.0
130300.0
130400.0
130500.0
130600.0
130700.0
130800.0
130900.0
131000.0
131100.0
131200.0
131300.0
131400.0
131500.0
131600.0
131700.0
131800.0
131900.0
132000.0
132100.0
132200.0
132300.0
132400.0
132500.0
132600.0
132700.0
132800.0
132900.0
133000.0
133100.0
133200.0
133300.0
133400.0
133500.0
133600.0
133700.0
133800.0
133900.0
134000.0
134100.0
134200.0
134300.0
134400.0
134500.0
134600.0
134700.0
134800.0
134900.0
135000.0
135100.0
135200.0
135300.0
135400.0
135500.0
135600.0
135700.0
135800.0
135900.0
136000.0
136100.0
136200.0
136300.0
136400.0
136500.0
136600.0
136700.0
136800.0
136900.0
137000.0
137100.0
137200.0
137300.0
137400.0
137500.0
137600.0
137700.0
137800.0
137900.0
138000.0
138100.0
138200.0
138300.0
138400.0
138500.0
138600.0
138700.0
138800.0
138900.0
139000.0
139100.0
139200.0
139300.0
139400.0
139500.0
139600.0
139700.0
139800.0
139900.0
140000.0
140100.0
140200.0
140300.0
140400.0
140500.0
140600.0
140700.0
140800.0
140900.0
141000.0
141100.0
141200.0
141300.0
141400.0
141500.0
141600.0
141700.0
141800.0
141900.0
142000.0
142100.0
142200.0
142300.0
142400.0
142500.0
142600.0
142700.0
142800.0
142900.0
143000.0
143100.0
143200.0
143300.0
143400.0
143500.0
143600.0
143700.0
143800.0
143900.0
144000.0
144100.0
144200.0
144300.0
144400.0
144500.0
144600.0
144700.0
144800.0
144900.0
145000.0
145100.0
145200.0
145300.0
145400.0
145500.0
145600.0
145700.0
145800.0
145900.0
146000.0
146100.0
146200.0
146300.0
146400.0
146500.0
146600.0
146700.0
146800.0
146900.0
147000.0
147100.0
147200.0
147300.0
147400.0
147500.0
147600.0
147700.0
147800.0
147900.0
148000.0
148100.0
148200.0
148300.0
148400.0
148500.0
148600.0
148700.0
148800.0
148900.0
149000.0
149100.0
149200.0
149300.0
149400.0
149500.0
149600.0
149700.0
149800.0
149900.0
150000.0
150100.0
150200.0
150300.0
150400.0
150500.0
150600.0
150700.0
150800.0
150900.0
151000.0
151100.0
151200.0
151300.0
151400.0
151500.0
151600.0
151700.0
151800.0
151900.0
152000.0
152100.0
152200.0
152300.0
152400.0
152500.0
152600.0
152700.0
152800.0
152900.0
153000.0
153100.0
153200.0
153300.0
153400.0
153500.0
153600.0
153700.0
153800.0
153900.0
154000.0
154100.0
154200.0
154300.0
154400.0
154500.0
154600.0
154700.0
154800.0
154900.0
155000.0
155100.0
155200.0
155300.0
155400.0
155500.0
155600.0
155700.0
155800.0
155900.0
156000.0
156100.0
156200.0
156300.0
156400.0
156500.0
156600.0
156700.0
156800.0
156900.0
157000.0
157100.0
157200.0
157300.0
157400.0
157500.0
157600.0
157700.0
157800.0
157900.0
158000.0
158100.0
158200.0
158300.0
158400.0
158500.0
158600.0
158700.0
158800.0
158900.0
159000.0
159100.0
159200.0
159300.0
159400.0
159500.0
159600.0
159700.0
159800.0
159900.0
160000.0
160100.0
160200.0
160300.0
160400.0
160500.0
160600.0
160700.0
160800.0
160900.0
161000.0
161100.0
161200.0
161300.0
161400.0
161500.0
161600.0
161700.0
161800.0
161900.0
162000.0
162100.0
162200.0
162300.0
162400.0
162500.0
162600.0
162700.0
162800.0
162900.0
163000.0
163100.0
163200.0
163300.0
163400.0
163500.0
163600.0
163700.0
163800.0
163900.0
164000.0
164100.0
164200.0
164300.0
164400.0
164500.0
164600.0
164700.0
164800.0
164900.0
165000.0
165100.0
165200.0
165300.0
165400.0
165500.0
165600.0
165700.0
165800.0
165900.0
166000.0
166100.0
166200.0
166300.0
166400.0
166500.0
166600.0
166700.0
166800.0
166900.0
167000.0
167100.0
167200.0
167300.0
167400.0
167500.0
167600.0
167700.0
167800.0
167900.0
168000.0
168100.0
168200.0
168300.0
168400.0
168500.0
168600.0
168700.0
168800.0
168900.0
169000.0
169100.0
169200.0
169300.0
169400.0
169500.0
169600.0
169700.0
169800.0
169900.0
170000.0
170100.0
170200.0
170300.0
170400.0
170500.0
170600.0
170700.0
170800.0
170900.0
171000.0
171100.0
171200.0
171300.0
171400.0
171500.0
171600.0
171700.0
171800.0
171900.0
172000.0
172100.0
172200.0
172300.0
172400.0
172500.0
172600.0
172700.0
172800.0
172900.0
173000.0
173100.0
173200.0
173300.0
173400.0
173500.0
173600.0
173700.0
173800.0
173900.0
174000.0
174100.0
174200.0
174300.0
174400.0
174500.0
174600.0
174700.0
174800.0
174900.0
175000.0
175100.0
175200.0
175300.0
175400.0
175500.0
175600.0
175700.0
175800.0
175900.0
176000.0
176100.0
176200.0
176300.0
176400.0
176500.0
176600.0
176700.0
176800.0
176900.0
177000.0
177100.0
177200.0
177300.0
177400.0
177500.0
177600.0
177700.0
177800.0
177900.0
178000.0
178100.0
178200.0
178300.0
178400.0
178500.0
178600.0
178700.0
178800.0
178900.0
179000.0
179100.0
179200.0
179300.0
179400.0
179500.0
179600.0
179700.0
179800.0
179900.0
180000.0
180100.0
180200.0
180300.0
180400.0
180500.0
180600.0
180700.0
180800.0
180900.0
181000.0
181100.0
181200.0
181300.0
181400.0
181500.0
181600.0
181700.0
181800.0
181900.0
182000.0
182100.0
182200.0
182300.0
182400.0
182500.0
182600.0
182700.0
182800.0
182900.0
183000.0
183100.0
183200.0
183300.0
183400.0
183500.0
183600.0
183700.0
183800.0
183900.0
184000.0
184100.0
184200.0
184300.0
184400.0
184500.0
184600.0
184700.0
184800.0
184900.0
185000.0
185100.0
185200.0
185300.0
185400.0
185500.0
185600.0
185700.0
185800.0
185900.0
186000.0
186100.0
186200.0
186300.0
186400.0
186500.0
186600.0
186700.0
186800.0
186900.0
187000.0
187100.0
187200.0
187300.0
187400.0
187500.0
187600.0
187700.0
187800.0
187900.0
188000.0
188100.0
188200.0
188300.0
188400.0
188500.0
188600.0
188700.0
188800.0
188900.0
189000.0
189100.0
189200.0
189300.0
189400.0
189500.0
189600.0
189700.0
189800.0
189900.0
190000.0
190100.0
190200.0
190300.0
190400.0
190500.0
190600.0
190700.0
190800.0
190900.0
191000.0
191100.0
191200.0
191300.0
191400.0
191500.0
191600.0
191700.0
191800.0
191900.0
192000.0
192100.0
192200.0
192300.0
192400.0
192500.0
192600.0
192700.0
192800.0
192900.0
193000.0
193100.0
193200.0
193300.0
193400.0
193500.0
193600.0
193700.0
193800.0
193900.0
194000.0
194100.0
194200.0
194300.0
194400.0
194500.0
194600.0
194700.0
194800.0
194900.0
195000.0
195100.0
195200.0
195300.0
195400.0
195500.0
195600.0
195700.0
195800.0
195900.0
196000.0
196100.0
196200.0
196300.0
196400.0
196500.0
196600.0
196700.0
196800.0
196900.0
197000.0
197100.0
197200.0
197300.0
197400.0
197500.0
197600.0
197700.0
197800.0
197900.0
198000.0
198100.0
198200.0
198300.0
198400.0
198500.0
198600.0
198700.0
198800.0
198900.0
199000.0
199100.0
199200.0
199300.0
199400.0
199500.0
199600.0
199700.0
199800.0
[truncated: 997,201 more rows]
