# Supplementary material for: Intelligent driving intelligence test for autonomous vehicles with naturalistic and adversarial environment
Source: Nat Commun. 2021 Feb 2;12:748. doi: 10.1038/s41467-021-21007-8 (PMC7854639; doi:10.1038/s41467-021-21007-8)
Supplement: Supplementary file 7 — Source Data [file 41467_2021_21007_MOESM7_ESM.zip › Fig7/Fig7C/NADE_accident_rate.csv]

Number_of_test	Accident_rate	Confidence_interval_low	Confidence_interval_high
0.0	4.63713276806685e-06
100.0	1.6148134984811605e-07	4.313107387320182e-08	2.7983162582303026e-07
200.0	1.728809863991916e-07	8.777976422173143e-08	2.5798220857665177e-07
300.0	1.6366755062832522e-07	9.672402761050412e-08	2.3061107364614632e-07
400.0	1.7356882664683363e-07	1.0421856445575625e-07	2.42919088837911e-07
500.0	1.5366023313328316e-07	9.674460994191074e-08	2.1057585632465558e-07
600.0	1.76317564658747e-07	1.1005801288583317e-07	2.4257711643166087e-07
700.0	2.417834930271602e-07	1.2497716979661956e-07	3.585898162577009e-07
800.0	2.6638007643176625e-07	1.3976308763472835e-07	3.9299706522880417e-07
900.0	2.4971556020927265e-07	1.3675085217751034e-07	3.6268026824103496e-07
1000.0	2.3229554081593085e-07	1.2984134588615868e-07	3.34749735745703e-07
1100.0	2.1262500556450474e-07	1.1940015536291228e-07	3.058498557660972e-07
1200.0	2.230180374413241e-07	1.344591046546769e-07	3.115769702279713e-07
1300.0	2.13129214165623e-07	1.31024948136015e-07	2.95233480195231e-07
1400.0	2.33457826853317e-07	1.4371692050565105e-07	3.2319873320098296e-07
1500.0	2.2569283089048833e-07	1.415790503517385e-07	3.0980661142923816e-07
1600.0	2.436098221220798e-07	1.5993046145644865e-07	3.27289182787711e-07
1700.0	2.3652666851888785e-07	1.5759882105813324e-07	3.1545451597964247e-07
1800.0	2.378330991408368e-07	1.6231990103086704e-07	3.1334629725080656e-07
1900.0	2.2610314635706475e-07	1.545272043612154e-07	2.9767908835291414e-07
2000.0	2.2225747940108804e-07	1.539514260682329e-07	2.9056353273394317e-07
2100.0	2.1715191516044887e-07	1.5196246723356107e-07	2.8234136308733666e-07
2200.0	2.1235823685551864e-07	1.4970918246650433e-07	2.7500729124453295e-07
2300.0	2.0797248893323097e-07	1.4790352990722942e-07	2.6804144795923254e-07
2400.0	2.0238415356645103e-07	1.4470179837873138e-07	2.6006650875417067e-07
2500.0	1.9821979290560075e-07	1.427216806534521e-07	2.537179051577494e-07
2600.0	2.169953835101033e-07	1.5622971527649897e-07	2.7776105174370765e-07
2700.0	2.097578125443169e-07	1.512234181185394e-07	2.6829220697009443e-07
2800.0	2.0316889203258003e-07	1.4670609641859738e-07	2.596316876465627e-07
2900.0	1.9898336302021015e-07	1.4439795601183524e-07	2.5356877002858503e-07
3000.0	2.032858748733032e-07	1.498194150185001e-07	2.567523347281063e-07
3100.0	2.017932208283184e-07	1.4991779280159926e-07	2.5366864885503755e-07
3200.0	1.9730457060232434e-07	1.4698726444755918e-07	2.476218767570895e-07
3300.0	1.9447537753830002e-07	1.4550764501346173e-07	2.4344311006313833e-07
3400.0	1.9655050583474875e-07	1.4871946597795633e-07	2.4438154569154116e-07
3500.0	1.9216503060584786e-07	1.456818983141273e-07	2.3864816289756845e-07
3600.0	1.8803955795457078e-07	1.4282797388974453e-07	2.3325114201939704e-07
3700.0	1.8427011219041886e-07	1.4024552556869005e-07	2.2829469881214767e-07
3800.0	1.8186760248787807e-07	1.3895347950003375e-07	2.2478172547572239e-07
3900.0	1.776263440764802e-07	1.3580109850255814e-07	2.1945158965040226e-07
4000.0	1.745036757773162e-07	1.3368480340442035e-07	2.1532254815021206e-07
4100.0	1.7250719252506228e-07	1.3262569814305466e-07	2.123886869070699e-07
4200.0	1.722384989411808e-07	1.331861464391444e-07	2.1129085144321721e-07
4300.0	1.7374470591853895e-07	1.3540586158320517e-07	2.1208355025387273e-07
4400.0	1.812642416362297e-07	1.429060239453664e-07	2.1962245932709297e-07
4500.0	1.7928186940871865e-07	1.4173405244250795e-07	2.1682968637492936e-07
4600.0	1.7747191067592314e-07	1.406943281745142e-07	2.1424949317733208e-07
4700.0	1.778672045686735e-07	1.4169017455962433e-07	2.1404423457772267e-07
4800.0	1.7798859297818284e-07	1.4237390616792058e-07	2.136032797884451e-07
4900.0	1.7657022493152127e-07	1.4156797785792419e-07	2.1157247200511836e-07
5000.0	1.762197381446004e-07	1.417355696140754e-07	2.1070390667512542e-07
5100.0	1.7732557788594515e-07	1.433916941286322e-07	2.112594616432581e-07
5200.0	1.772029611180272e-07	1.4374754739562254e-07	2.1065837484043187e-07
5300.0	1.7903675401124883e-07	1.4589135307046152e-07	2.1218215495203614e-07
5400.0	1.7646694504293494e-07	1.4391928703109542e-07	2.0901460305477446e-07
5500.0	1.7426032151805313e-07	1.42288541440021e-07	2.0623210159608526e-07
5600.0	1.7433640178070538e-07	1.427122199198001e-07	2.0596058364161065e-07
5700.0	1.742549854275953e-07	1.4312529571760792e-07	2.0538467513758268e-07
5800.0	1.71408103166888e-07	1.4081048455185188e-07	2.020057217819241e-07
5900.0	1.7146673209324304e-07	1.4119153884820665e-07	2.0174192533827944e-07
6000.0	1.6957381251188892e-07	1.397868539088551e-07	1.9936077111492273e-07
6100.0	1.7104419886797354e-07	1.4150442037070753e-07	2.0058397736523956e-07
6200.0	1.8489440568374914e-07	1.4735809274781922e-07	2.2243071861967906e-07
6300.0	1.8513507020444065e-07	1.4811979180523694e-07	2.2215034860364436e-07
6400.0	1.834212434708311e-07	1.4696325726428804e-07	2.1987922967737414e-07
6500.0	1.8229795353103055e-07	1.4636886392180294e-07	2.1822704314025816e-07
6600.0	2.734100074021218e-07	1.2049588132242297e-07	4.263241334818206e-07
6700.0	2.73492412608741e-07	1.227947560435304e-07	4.241900691739516e-07
6800.0	2.714947509704488e-07	1.229938814560421e-07	4.199956204848555e-07
6900.0	2.726695486478253e-07	1.2624619816596015e-07	4.190928991296905e-07
7000.0	2.707237018563604e-07	1.263870578594371e-07	4.150603458532836e-07
7100.0	2.7059582773624147e-07	1.2826130424169201e-07	4.1293035123079094e-07
7200.0	2.698639071658075e-07	1.2944885029378932e-07	4.102789640378257e-07
7300.0	2.67869706166241e-07	1.293590341036247e-07	4.063803782288573e-07
7400.0	2.6483610260515885e-07	1.2819450533763545e-07	4.0147769987268225e-07
7500.0	2.649227000606771e-07	1.300657238735199e-07	3.9977967624783436e-07
7600.0	2.6246966877737667e-07	1.2938375291996298e-07	3.9555558463479036e-07
7700.0	2.6071130627830166e-07	1.2933126962074625e-07	3.9209134293585707e-07
7800.0	2.5972233536525103e-07	1.3001277972899796e-07	3.894318910015041e-07
7900.0	2.5811407749419867e-07	1.3004035651857216e-07	3.8618779846982514e-07
8000.0	2.632133305287682e-07	1.3640909319078036e-07	3.9001756786675607e-07
8100.0	2.6367882291853185e-07	1.3841961798753878e-07	3.889380278495249e-07
8200.0	2.624855195013598e-07	1.3873757370436856e-07	3.862334652983511e-07
8300.0	2.602758630411712e-07	1.3801513724577397e-07	3.825365888365684e-07
8400.0	2.581301913209759e-07	1.3732255177631184e-07	3.789378308656399e-07
8500.0	2.5619429892700556e-07	1.3679734753140917e-07	3.7559125032260195e-07
8600.0	2.534863806925845e-07	1.3547654987398714e-07	3.7149621151118187e-07
8700.0	2.5120977418974153e-07	1.3455467790510015e-07	3.678648704743829e-07
8800.0	2.48699312127302e-07	1.3336766243718925e-07	3.6403096181741475e-07
8900.0	2.4788403704556307e-07	1.3384195829777745e-07	3.619261157933487e-07
9000.0	2.462513038582595e-07	1.3347109518561535e-07	3.5903151253090367e-07
9100.0	2.4761254395975375e-07	1.3596870853129876e-07	3.5925637938820875e-07
9200.0	2.462377034585808e-07	1.3579836122499087e-07	3.566770456921708e-07
9300.0	2.465107356983681e-07	1.3723821842435961e-07	3.557832529723766e-07
9400.0	2.4541124704461756e-07	1.3728662118732494e-07	3.535358729019102e-07
9500.0	2.4377405568586546e-07	1.367842210286876e-07	3.5076389034304334e-07
9600.0	2.418781471733707e-07	1.3599704490251914e-07	3.4775924944422226e-07
9700.0	2.400177667297051e-07	1.3522669677308798e-07	3.4480883668632225e-07
9800.0	2.400510232987112e-07	1.3630685899583357e-07	3.437951876015888e-07
9900.0	2.394326491222946e-07	1.3672731265746223e-07	3.42137985587127e-07
10000.0	2.3746885526447174e-07	1.3578875635675322e-07	3.3914895417219024e-07
10100.0	2.3601441925435602e-07	1.3533763678209442e-07	3.3669120172661763e-07
10200.0	2.3491559804685747e-07	1.3522034121797655e-07	3.346108548757384e-07
10300.0	2.352695403665139e-07	1.3650827422928127e-07	3.3403080650374653e-07
10400.0	2.3318591049026264e-07	1.353731959185538e-07	3.3099862506197145e-07
10500.0	2.329793219997996e-07	1.360900719854943e-07	3.2986857201410493e-07
10600.0	2.3259301254842987e-07	1.3658333335716371e-07	3.28602691739696e-07
10700.0	2.32873038075028e-07	1.3775087256150546e-07	3.2799520358855056e-07
10800.0	2.3121509019752203e-07	1.3697142429078394e-07	3.254587561042601e-07
10900.0	2.306549065987957e-07	1.372512593856356e-07	3.2405855381195583e-07
11000.0	2.2909689511695378e-07	1.3653778302872287e-07	3.216560072051847e-07
11100.0	2.3006689680281596e-07	1.382610934115714e-07	3.2187270019406055e-07
11200.0	2.2837985439182824e-07	1.373924838178795e-07	3.19367224965777e-07
11300.0	2.2690773357101661e-07	1.3672401237137325e-07	3.1709145477066e-07
11400.0	2.269224844504401e-07	1.375080440423163e-07	3.163369248585639e-07
11500.0	2.2702402807170568e-07	1.383369147566404e-07	3.15711141386771e-07
11600.0	2.2602733475232282e-07	1.380974087196877e-07	3.139572607849579e-07
11700.0	2.244560715603442e-07	1.3727607668092714e-07	3.1163606643976127e-07
11800.0	2.2265632325208692e-07	1.362144579446774e-07	3.090981885594964e-07
11900.0	2.213834234269168e-07	1.3566569499663648e-07	3.071011518571971e-07
12000.0	2.217948591677291e-07	1.367768831971643e-07	3.068128351382939e-07
12100.0	2.2232110586357802e-07	1.37977717245797e-07	3.0666449448135905e-07
12200.0	2.205936211717622e-07	1.3694092130698026e-07	3.0424632103654416e-07
12300.0	2.1960882077582686e-07	1.366327729301795e-07	3.0258486862147424e-07
12400.0	2.1797998544158117e-07	1.356723113180636e-07	3.0028765956509875e-07
12500.0	2.2256397852390918e-07	1.406843347270436e-07	3.0444362232077477e-07
12600.0	2.2159526788220894e-07	1.403606423376752e-07	3.0282989342674266e-07
12700.0	2.2048032889125804e-07	1.3988247742348708e-07	3.01078180359029e-07
12800.0	2.1923621114837965e-07	1.3926679886928178e-07	2.992056234274775e-07
12900.0	2.198230858111286e-07	1.4045683828485678e-07	2.991893333374004e-07
13000.0	2.1826439039555296e-07	1.3950805436673206e-07	2.9702072642437386e-07
13100.0	2.1738855814596077e-07	1.392299307717491e-07	2.9554718552017244e-07
13200.0	2.1695486097059596e-07	1.3937773896790367e-07	2.9453198297328826e-07
13300.0	2.1762071336384396e-07	1.4055867078495626e-07	2.9468275594273166e-07
13400.0	2.1755772633801856e-07	1.4105849750781298e-07	2.940569551682241e-07
13500.0	2.160457787092897e-07	1.4011261105096613e-07	2.919789463676133e-07
13600.0	2.1572301792755207e-07	1.403389397774888e-07	2.9110709607761534e-07
13700.0	2.1463692198044166e-07	1.3980145057989282e-07	2.894723933809905e-07
13800.0	2.1410377413712973e-07	1.3980677126840597e-07	2.884007770058535e-07
13900.0	2.131472170173483e-07	1.3938195445809084e-07	2.869124795766058e-07
14000.0	2.1293212943215233e-07	1.3968202204931603e-07	2.8618223681498863e-07
14100.0	2.115293266842202e-07	1.387981299351322e-07	2.842605234333082e-07
14200.0	2.609918774840877e-07	1.507176639827122e-07	3.712660909854632e-07
14300.0	2.6001152863133717e-07	1.505057750076418e-07	3.6951728225503254e-07
14400.0	2.5903611883532216e-07	1.502881248635319e-07	3.677841128071124e-07
14500.0	2.583634195089287e-07	1.5036243408122288e-07	3.6636440493663447e-07
14600.0	2.5682098150729407e-07	1.4955876178394872e-07	3.6408320123063943e-07
14700.0	2.5551317135741366e-07	1.4897918092476616e-07	3.6204716179006115e-07
14800.0	2.5412559513555213e-07	1.483106709668128e-07	3.5994051930429146e-07
14900.0	2.5363205415200675e-07	1.4852254852231957e-07	3.587415597816939e-07
15000.0	2.5335104696647376e-07	1.4893319763638636e-07	3.577688962965612e-07
15100.0	2.5236711679492533e-07	1.4863877654881432e-07	3.560954570410363e-07
15200.0	2.5276806312443197e-07	1.4970417447370106e-07	3.5583195177516285e-07
15300.0	2.5192726416179826e-07	1.4953371354137066e-07	3.543208147822259e-07
15400.0	2.5068982909350433e-07	1.4896019005693637e-07	3.524194681300723e-07
15500.0	2.503463024525391e-07	1.4927004494372908e-07	3.514225599613491e-07
15600.0	2.4946074311713275e-07	1.4903037314948986e-07	3.4989111308477564e-07
15700.0	2.509723760396684e-07	1.5111749033479194e-07	3.508272617445449e-07
15800.0	2.512665335344244e-07	1.520197474289644e-07	3.5051331963988437e-07
15900.0	2.5035344376373595e-07	1.5172772047136077e-07	3.4897916705611116e-07
16000.0	2.4911600274733473e-07	1.5110569052764924e-07	3.4712631496702023e-07
16100.0	2.481731965858495e-07	1.5076892839491804e-07	3.45577464776781e-07
16200.0	2.4858357597272037e-07	1.5174476271244356e-07	3.454223892329972e-07
16300.0	2.476000574028909e-07	1.5135384808175072e-07	3.438462667240311e-07
16400.0	2.473851437108763e-07	1.517158603386857e-07	3.4305442708306694e-07
16500.0	2.468745426533774e-07	1.5177858609486468e-07	3.419704992118901e-07
16600.0	2.458183984708666e-07	1.5129460164726315e-07	3.4034219529447006e-07
16700.0	2.44826742135897e-07	1.5086787960566764e-07	3.3878560466612637e-07
16800.0	2.4387600988570314e-07	1.50475380683838e-07	3.372766390875683e-07
16900.0	2.427192823010156e-07	1.4987039249156342e-07	3.355681721104678e-07
17000.0	2.42330653733044e-07	1.5002360442519078e-07	3.346377030408972e-07
17100.0	2.416125970470201e-07	1.4984307850925566e-07	3.333821155847846e-07
17200.0	2.4079065605840194e-07	1.4955355455443382e-07	3.3202775756237006e-07
17300.0	2.4075605995451215e-07	1.500377093305392e-07	3.314744105784851e-07
17400.0	2.400043375790285e-07	1.4980589295009644e-07	3.302027822079605e-07
17500.0	2.3971046907104883e-07	1.5002338196783207e-07	3.293975561742656e-07
17600.0	2.4011032055038766e-07	1.5091068618759103e-07	3.293099549131843e-07
17700.0	2.394845452551507e-07	1.5078779072548241e-07	3.2818129978481903e-07
17800.0	2.3822456075451172e-07	1.5002573581847503e-07	3.264233856905484e-07
17900.0	2.3744908001829588e-07	1.4974088217221428e-07	3.251572778643775e-07
18000.0	2.3654032871225616e-07	1.49318244325213e-07	3.237624130992993e-07
18100.0	2.3649882484472145e-07	1.4975447685536914e-07	3.2324317283407376e-07
18200.0	2.3618616354889305e-07	1.4991148585175625e-07	3.2246084124602985e-07
18300.0	2.3498947253640347e-07	1.491858662015561e-07	3.2079307887125083e-07
18400.0	2.3576804421830424e-07	1.5041107345956313e-07	3.2112501497704534e-07
18500.0	2.3472201493436284e-07	1.4982542489228283e-07	3.1961860497644287e-07
18600.0	2.343357053800278e-07	1.4989363429872907e-07	3.187777764613265e-07
18700.0	2.3420241402163758e-07	1.502069298948486e-07	3.1819789814842656e-07
18800.0	2.337428649928115e-07	1.5019176031229676e-07	3.1729396967332624e-07
18900.0	2.3295464729860995e-07	1.4984410153259682e-07	3.160651930646231e-07
19000.0	2.3200022103990094e-07	1.4932574451510847e-07	3.146746975646934e-07
19100.0	2.3134471841914784e-07	1.491004534310751e-07	3.1358898340722057e-07
19200.0	2.304380242657333e-07	1.4862146836915291e-07	3.122545801623137e-07
19300.0	2.3001279136932213e-07	1.4861790976232563e-07	3.1140767297631864e-07
19400.0	2.2949631883793713e-07	1.485189130109208e-07	3.104737246649535e-07
19500.0	2.2917496657389e-07	1.4860898652931786e-07	3.097409466184621e-07
19600.0	2.280837402906075e-07	1.4792849913792633e-07	3.082389814432887e-07
19700.0	2.2757484459571845e-07	1.4782456711322602e-07	3.0732512207821087e-07
19800.0	2.2738198956041016e-07	1.480250318076652e-07	3.067389473131551e-07
19900.0	2.2623942399995987e-07	1.4728101236266848e-07	3.0519783563725125e-07
20000.0	2.2554872751746258e-07	1.4698454805162612e-07	3.0411290698329905e-07
20100.0	2.2515928124750856e-07	1.469831963188257e-07	3.033353661761914e-07
20200.0	2.2438357723465206e-07	1.4659340532176194e-07	3.021737491475422e-07
20300.0	2.241605184884729e-07	1.4675046244761924e-07	3.0157057452932654e-07
20400.0	2.237177039018431e-07	1.4668384118336122e-07	3.00751566620325e-07
20500.0	2.2371072214357744e-07	1.4704754067212901e-07	3.0037390361502586e-07
20600.0	2.2379952190575792e-07	1.4750141177578202e-07	3.000976320357338e-07
20700.0	2.232122789333434e-07	1.4728083632899262e-07	2.991437215376942e-07
20800.0	2.2370554200599915e-07	1.4812326127158627e-07	2.9928782274041206e-07
20900.0	2.2276626879412758e-07	1.4754515643969975e-07	2.979873811485554e-07
21000.0	2.2220589619828744e-07	1.4734092201742665e-07	2.9707087037914823e-07
21100.0	2.2262685126380546e-07	1.4810358899353762e-07	2.971501135340733e-07
21200.0	2.217596514422901e-07	1.4758756514376147e-07	2.9593173774081875e-07
21300.0	2.2097487059220617e-07	1.471502354014317e-07	2.9479950578298066e-07
21400.0	2.20729932529781e-07	1.472470762732942e-07	2.942127887862678e-07
21500.0	2.206875944644657e-07	1.475398517391309e-07	2.938353371898005e-07
21600.0	2.1996114297365877e-07	1.4715135297793561e-07	2.927709329693819e-07
21700.0	2.2033007217647562e-07	1.4783956304111583e-07	2.928205813118354e-07
21800.0	2.2002216342135253e-07	1.4786104499828357e-07	2.921832818444215e-07
21900.0	2.1923241503395015e-07	1.4740042279924293e-07	2.9106440726865737e-07
22000.0	2.183910761112557e-07	1.4688522206211586e-07	2.898969301603956e-07
22100.0	2.1781636101070378e-07	1.4663308330352322e-07	2.889996387178843e-07
22200.0	2.1695426246669188e-07	1.460912140049737e-07	2.878173109284101e-07
22300.0	2.1619291396140528e-07	1.456471741505537e-07	2.8673865377225685e-07
22400.0	2.161307202114585e-07	1.4589434462078e-07	2.86367095802137e-07
22500.0	2.1566189169539705e-07	1.4573637476336106e-07	2.85587408627433e-07
22600.0	2.1477002005603266e-07	1.4515370980852858e-07	2.8438633030353674e-07
22700.0	2.1409613786170857e-07	1.4478568048402503e-07	2.834065952393921e-07
22800.0	2.1352448051152113e-07	1.4451739494551286e-07	2.825315660775294e-07
22900.0	2.1271318753862195e-07	1.440070271223335e-07	2.814193479549104e-07
23000.0	2.1222510151612328e-07	1.43816079391807e-07	2.8063412364043957e-07
23100.0	2.1187252550355024e-07	1.4375514472812895e-07	2.7998990627897156e-07
23200.0	2.11362647104625e-07	1.4353722012499168e-07	2.7918807408425834e-07
23300.0	2.126887402005412e-07	1.4513870879375615e-07	2.8023877160732624e-07
23400.0	2.119408678182708e-07	1.44679192142037e-07	2.7920254349450464e-07
23500.0	2.1138656956510635e-07	1.4441040960099773e-07	2.78362729529215e-07
23600.0	2.1165630246714292e-07	1.4495070690024118e-07	2.7836189803404465e-07
23700.0	2.1124152265188534e-07	1.4481549914250795e-07	2.776675461612627e-07
23800.0	2.1126567154381975e-07	1.4511593943118276e-07	2.7741540365645673e-07
23900.0	2.1071685972343142e-07	1.4484317502849477e-07	2.765905444183681e-07
24000.0	2.0997588600507517e-07	1.443761734605504e-07	2.755755985495999e-07
24100.0	2.1115348708679277e-07	1.457793444391645e-07	2.7652762973442106e-07
24200.0	2.1079258990977195e-07	1.45687570069553e-07	2.758976097499909e-07
24300.0	2.1025807317582678e-07	1.4542041171309006e-07	2.7509573463856353e-07
24400.0	2.0993181611361443e-07	1.4535686200187877e-07	2.745067702253501e-07
24500.0	2.1048833111587165e-07	1.4616372437108406e-07	2.7481293786065924e-07
24600.0	2.0989108409610142e-07	1.4582685146008984e-07	2.7395531673211297e-07
24700.0	2.1072101759201854e-07	1.468935928674692e-07	2.745484423165679e-07
24800.0	2.1027416827378338e-07	1.4670323679451465e-07	2.7384509975305214e-07
24900.0	2.106223130740687e-07	1.4729577917687175e-07	2.7394884697126567e-07
25000.0	2.1069980452452402e-07	1.47622864202952e-07	2.73776744846096e-07
25100.0	2.1054079856729014e-07	1.477132186095543e-07	2.7336837852502597e-07
25200.0	2.098454456922636e-07	1.4726695421201916e-07	2.7242393717250804e-07
25300.0	2.0920019183135942e-07	1.4686860431890135e-07	2.715317793438175e-07
25400.0	2.0876637721595774e-07	1.466792253516454e-07	2.708535290802701e-07
25500.0	2.0824050333780644e-07	1.4639616837077616e-07	2.700848383048367e-07
25600.0	2.0774494523252394e-07	1.4614131785108602e-07	2.6934857261396185e-07
25700.0	2.0722042718658038e-07	1.4585595605721208e-07	2.685848983159487e-07
25800.0	2.0674656302859636e-07	1.4561939572371573e-07	2.67873730333477e-07
25900.0	2.0672166998775313e-07	1.4582442746069305e-07	2.676189125148132e-07
26000.0	2.065261362922719e-07	1.4586125077473918e-07	2.671910218098046e-07
26100.0	2.060078052655634e-07	1.4557443003070047e-07	2.664411805004263e-07
26200.0	2.0593180605816544e-07	1.457220632434495e-07	2.6614154887288135e-07
26300.0	2.0648861977833875e-07	1.464946221588214e-07	2.664826173978561e-07
26400.0	2.0745064992614873e-07	1.4766360544488551e-07	2.6723769440741194e-07
26500.0	2.0730987514670782e-07	1.4774635029779289e-07	2.6687339999562275e-07
26600.0	2.0673781852868084e-07	1.4739788225854477e-07	2.660777547988169e-07
26700.0	2.0696561350581036e-07	1.47842110496819e-07	2.660891165148017e-07
26800.0	2.0658683190239882e-07	1.476824034344959e-07	2.6549126037030173e-07
26900.0	2.0640644317225788e-07	1.4771523248537594e-07	2.650976538591398e-07
27000.0	2.063596050449433e-07	1.4788234555654833e-07	2.648368645333383e-07
27100.0	2.0641333190739137e-07	1.4814420759495154e-07	2.646824562198312e-07
27200.0	2.0655348298187597e-07	1.4849427874645412e-07	2.646126872172978e-07
27300.0	2.06177773077067e-07	1.483303785871003e-07	2.640251675670337e-07
27400.0	2.0577272745313294e-07	1.48135590689711e-07	2.634098642165549e-07
27500.0	2.0542065223791158e-07	1.479913033288193e-07	2.6285000114700384e-07
27600.0	2.049351989873985e-07	1.4771290326535198e-07	2.62157494709445e-07
27700.0	2.04860977719212e-07	1.4783787788283693e-07	2.6188407755558705e-07
27800.0	2.0445238422720756e-07	1.4763375168687078e-07	2.6127101676754435e-07
27900.0	2.0424950941222164e-07	1.4763149875523487e-07	2.6086752006920845e-07
28000.0	2.0405164983881615e-07	1.4763439460181591e-07	2.604689050758164e-07
28100.0	2.0342596896206336e-07	1.4720924311452233e-07	2.5964269480960435e-07
28200.0	2.0643467654218483e-07	1.5018302770843219e-07	2.6268632537593746e-07
28300.0	2.059962931897139e-07	1.499426320825103e-07	2.620499542969175e-07
28400.0	2.0527097966839525e-07	1.494145601667614e-07	2.611273991700291e-07
28500.0	2.0465332168568392e-07	1.489926834309246e-07	2.603139599404432e-07
28600.0	2.0462193583334653e-07	1.4915289582414802e-07	2.6009097584254503e-07
28700.0	2.0446104782873593e-07	1.4918364436418827e-07	2.597384512932836e-07
28800.0	2.0386444184989136e-07	1.4877877299696943e-07	2.589501107028133e-07
28900.0	2.0340265701756652e-07	1.485071207311727e-07	2.5829819330396035e-07
29000.0	2.034198619195193e-07	1.4870979279520528e-07	2.5812993104383333e-07
29100.0	2.035284644319928e-07	1.490023915031576e-07	2.58054537360828e-07
29200.0	2.030688630131948e-07	1.4872896336214839e-07	2.574087626642412e-07
29300.0	2.03224464003422e-07	1.4906325354866237e-07	2.5738567445818165e-07
29400.0	2.0282819208834903e-07	1.4885003506513843e-07	2.5680634911155966e-07
29500.0	2.0224176590701327e-07	1.4844633006354072e-07	2.560372017504858e-07
29600.0	2.0196819944402233e-07	1.4835342300632954e-07	2.5558297588171514e-07
29700.0	2.0148491696209257e-07	1.4805000807687757e-07	2.5491982584730755e-07
29800.0	2.0142512588576257e-07	1.481659191107022e-07	2.546843326608229e-07
29900.0	2.018812135360063e-07	1.487911562060693e-07	2.549712708659433e-07
30000.0	2.018434591854938e-07	1.489285458121856e-07	2.54758372558802e-07
30100.0	2.0170618277971799e-07	1.4896211774524228e-07	2.544502478141937e-07
30200.0	2.0219277810986198e-07	1.496109662063276e-07	2.5477459001339633e-07
30300.0	2.0162011269196846e-07	1.492116328469699e-07	2.5402859253696704e-07
30400.0	2.0168185607280857e-07	1.4944086835908796e-07	2.539228437865292e-07
30500.0	2.016432357418764e-07	1.4956967993834155e-07	2.5371679154541127e-07
30600.0	2.0115440599956557e-07	1.4925076758380424e-07	2.530580444153269e-07
30700.0	2.0081847714339384e-07	1.490831968802672e-07	2.525537574065205e-07
30800.0	2.0124661093860178e-07	1.4967297415618266e-07	2.528202477210209e-07
30900.0	2.0143586018699952e-07	1.5002318395564438e-07	2.5284853641835463e-07
31000.0	2.010370754032609e-07	1.4978928950436459e-07	2.5228486130215723e-07
31100.0	2.0046226498854226e-07	1.493790387282436e-07	2.515454912488409e-07
31200.0	2.001093144535701e-07	1.4918939521132398e-07	2.5102923369581625e-07
31300.0	1.9977501221570617e-07	1.4901703448697997e-07	2.5053298994443236e-07
31400.0	1.994685161409134e-07	1.4887137594372517e-07	2.5006565633810165e-07
31500.0	1.9915935296008783e-07	1.4872208602226891e-07	2.4959661989790673e-07
31600.0	1.9890395715323098e-07	1.4862418153807902e-07	2.4918373276838297e-07
31700.0	1.9910863253588185e-07	1.4898430453853354e-07	2.4923296053323017e-07
31800.0	2.0090602493973048e-07	1.5078840323430466e-07	2.5102364664515633e-07
31900.0	2.005790677570755e-07	1.50617892138375e-07	2.50540243375776e-07
32000.0	2.0047175498000916e-07	1.506643292400924e-07	2.502791807199259e-07
32100.0	2.0002680890892875e-07	1.5037419647509968e-07	2.496794213427578e-07
32200.0	2.0005734432656885e-07	1.5055342935178817e-07	2.4956125930134953e-07
32300.0	1.9972555476938368e-07	1.50373878104408e-07	2.4907723143435936e-07
32400.0	1.9937443914633712e-07	1.501744142745443e-07	2.4857446401812995e-07
32500.0	1.9878819667984372e-07	1.4973943947295114e-07	2.4783695388673633e-07
32600.0	1.9858259302935721e-07	1.4968244578619907e-07	2.4748274027251536e-07
32700.0	1.980543351411564e-07	1.4930356521972118e-07	2.4680510506259166e-07
32800.0	1.9812540212124587e-07	1.495204374947928e-07	2.4673036674769895e-07
32900.0	1.9825494119689593e-07	1.4979352308725838e-07	2.4671635930653344e-07
33000.0	1.982353572048432e-07	1.4991750688019975e-07	2.4655320752948663e-07
33100.0	1.9763647696140467e-07	1.4946449939284698e-07	2.4580845452996237e-07
33200.0	1.9760926757032123e-07	1.4958116435831247e-07	2.4563737078232996e-07
33300.0	1.971299924024594e-07	1.4924593187958395e-07	2.4501405292533487e-07
33400.0	1.9670163580117004e-07	1.4896031608742935e-07	2.444429555149107e-07
33500.0	1.96283125749326e-07	1.4868386258591515e-07	2.4388238891273683e-07
33600.0	1.9635861943397393e-07	1.4889728891074788e-07	2.4381994995719995e-07
33700.0	1.9662090547691922e-07	1.4928652628646618e-07	2.439552846673723e-07
33800.0	1.9611823776560735e-07	1.4892364957327162e-07	2.433128259579431e-07
33900.0	1.9575962406993261e-07	1.4870313393364464e-07	2.428161142062206e-07
34000.0	1.959763379892763e-07	1.4904749670340924e-07	2.4290517927514333e-07
34100.0	1.954965742780922e-07	1.487051942045226e-07	2.422879543516618e-07
34200.0	1.9566406685946858e-07	1.490061734931406e-07	2.4232196022579657e-07
34300.0	1.9808712353485857e-07	1.513629360994241e-07	2.4481131097029304e-07
34400.0	1.979861489300945e-07	1.5139263193625127e-07	2.445796659239377e-07
34500.0	1.979921601088943e-07	1.5153203609975264e-07	2.4445228411803597e-07
34600.0	1.976356383261284e-07	1.51309275636299e-07	2.439620010159578e-07
34700.0	1.9901466729070115e-07	1.528066504755082e-07	2.4522268410589406e-07
34800.0	1.98608937285741e-07	1.5253316892237484e-07	2.4468470564910714e-07
34900.0	1.985093526237486e-07	1.5256438716457063e-07	2.444543180829266e-07
35000.0	1.9815338019902862e-07	1.523391431942611e-07	2.4396761720379615e-07
35100.0	1.9859567379101156e-07	1.5290565814537402e-07	2.442856894366491e-07
35200.0	1.98254974879218e-07	1.5269399645107958e-07	2.4381595330735645e-07
35300.0	1.9799103159608514e-07	1.5255813255064414e-07	2.4342393064152614e-07
35400.0	1.9834436534159062e-07	1.5303285308994496e-07	2.436558775932363e-07
35500.0	1.9800947335379974e-07	1.5282482511402138e-07	2.431941215935781e-07
35600.0	1.9785087140389784e-07	1.5279162517024764e-07	2.4291011763754804e-07
35700.0	1.9784932254542587e-07	1.5291475915341793e-07	2.427838859374338e-07
35800.0	1.9729689818585753e-07	1.5248775670427515e-07	2.421060396674399e-07
35900.0	1.9738702995456067e-07	1.5269917766641158e-07	2.420748822427098e-07
36000.0	1.9683874787918898e-07	1.5227493578723934e-07	2.414025599711386e-07
36100.0	1.9644402234618627e-07	1.5200326738875822e-07	2.4088477730361434e-07
36200.0	1.9632574224496497e-07	1.520070059647028e-07	2.4064447852522714e-07
36300.0	1.9621976694775492e-07	1.520215595216186e-07	2.4041797437389124e-07
36400.0	1.9634172325149586e-07	1.5226134453891849e-07	2.4042210196407324e-07
36500.0	1.963917967927518e-07	1.5242904385958533e-07	2.403545497259183e-07
36600.0	1.9629773072253157e-07	1.524536792964484e-07	2.4014178214861477e-07
36700.0	1.9616356792663925e-07	1.52437902766743e-07	2.3988923308653546e-07
36800.0	1.96305733743303e-07	1.526941750323144e-07	2.3991729245429163e-07
36900.0	1.9583218170460915e-07	1.5233863521776349e-07	2.3932572819145483e-07
37000.0	1.9681251931024266e-07	1.5341107795080426e-07	2.4021396066968105e-07
37100.0	1.9632280311550118e-07	1.5303821903612148e-07	2.3960738719488085e-07
37200.0	1.962806931587024e-07	1.5310952994979444e-07	2.3945185636761034e-07
37300.0	1.9589363740554056e-07	1.5283796454199239e-07	2.389493102690887e-07
37400.0	1.9557068770731605e-07	1.526298015441853e-07	2.385115738704468e-07
37500.0	1.956919944200459e-07	1.5286120094424228e-07	2.385227878958495e-07
37600.0	1.9566881218057505e-07	1.529500542609666e-07	2.383875701001835e-07
37700.0	1.9534841516355937e-07	1.5274262843007575e-07	2.37954201897043e-07
37800.0	1.950661215400577e-07	1.5257252178644186e-07	2.3755972129367353e-07
37900.0	1.9470593695529776e-07	1.5232411563877854e-07	2.3708775827181698e-07
38000.0	1.9444884827113144e-07	1.5217776537809626e-07	2.367199311641666e-07
38100.0	1.9419807876324571e-07	1.5203659262813581e-07	2.3635956489835561e-07
38200.0	1.9422822640583425e-07	1.5217560368838057e-07	2.3628084912328793e-07
38300.0	1.9383814699475207e-07	1.5189505828669706e-07	2.3578123570280708e-07
38400.0	1.936789178593762e-07	1.5184448005949076e-07	2.3551335565926161e-07
38500.0	1.9348652337492853e-07	1.517598474005997e-07	2.3521319934925734e-07
38600.0	1.9333317035661412e-07	1.5171291567839976e-07	2.3495342503482847e-07
38700.0	1.937590104953697e-07	1.5223910154151278e-07	2.352789194492266e-07
38800.0	1.934793192448901e-07	1.5206591606924359e-07	2.348927224205366e-07
38900.0	1.9322591904614552e-07	1.519183148994317e-07	2.3453352319285933e-07
39000.0	1.9281067186649672e-07	1.516088584638096e-07	2.3401248526918385e-07
39100.0	1.924975892063008e-07	1.514008415944708e-07	2.335943368181308e-07
39200.0	1.9229156695948724e-07	1.5129915475607663e-07	2.3328397916289785e-07
39300.0	1.9212138878164082e-07	1.5123231869196435e-07	2.330104588713173e-07
39400.0	1.919189263350787e-07	1.511323571960206e-07	2.327054954741368e-07
39500.0	1.9154590255521962e-07	1.5086233026153135e-07	2.322294748489079e-07
39600.0	1.9122610088390436e-07	1.5064488052664456e-07	2.3180732124116416e-07
39700.0	1.9102097339704443e-07	1.5053942732565694e-07	2.315025194684319e-07
39800.0	1.9054103326137687e-07	1.501611213641202e-07	2.3092094515863354e-07
39900.0	1.903498048243205e-07	1.5006923776768232e-07	2.306303718809587e-07
40000.0	1.9135014205441106e-07	1.511432205186019e-07	2.315570635902202e-07
40100.0	1.9107395423993145e-07	1.5096676825230582e-07	2.3118114022755708e-07
40200.0	1.9113944497193698e-07	1.5112952653859265e-07	2.311493634052813e-07
40300.0	1.91070037000955e-07	1.5115783152969402e-07	2.30982242472216e-07
40400.0	1.9258827161310726e-07	1.5270139937512313e-07	2.3247514385109138e-07
40500.0	1.9256643209348325e-07	1.5277578250033066e-07	2.3235708168663585e-07
40600.0	1.9213563107441323e-07	1.5244285988970837e-07	2.3182840225911808e-07
40700.0	1.9202975366638894e-07	1.5243332289924446e-07	2.3162618443353342e-07
40800.0	1.9210368031658255e-07	1.525971843962639e-07	2.316101762369012e-07
40900.0	1.9213794956432784e-07	1.5272680064018258e-07	2.315490984884731e-07
41000.0	1.918386218637056e-07	1.5252289487767517e-07	2.3115434884973604e-07
41100.0	1.9157865388471136e-07	1.5235819938292242e-07	2.307991083865003e-07
41200.0	1.914728194268629e-07	1.5234657738371522e-07	2.3059906147001058e-07
41300.0	1.916240658748176e-07	1.525896500689314e-07	2.306584816807038e-07
41400.0	1.9126132698937906e-07	1.5232089400315614e-07	2.3020175997560197e-07
41500.0	1.9127690710773537e-07	1.524263044340417e-07	2.3012750978142905e-07
41600.0	1.9180994423976565e-07	1.5304425063680362e-07	2.3057563784272768e-07
41700.0	1.9149422041922213e-07	1.5282073370234688e-07	2.3016770713609739e-07
41800.0	1.912898886844939e-07	1.5270762182403669e-07	2.298721555449511e-07
41900.0	1.910567363540822e-07	1.5256571875222474e-07	2.2954775395593967e-07
42000.0	1.9130317863014046e-07	1.528951837847822e-07	2.2971117347549873e-07
42100.0	1.9106537370997447e-07	1.527481555333477e-07	2.2938259188660123e-07
42200.0	1.921090143855623e-07	1.5385918730544235e-07	2.3035884146568223e-07
42300.0	1.9179044202973548e-07	1.536306208600008e-07	2.2995026319947016e-07
42400.0	1.9207160751672073e-07	1.5398564840442732e-07	2.3015756662901413e-07
42500.0	1.9197627478253082e-07	1.5397906461279652e-07	2.2997348495226512e-07
42600.0	1.916586796553822e-07	1.537504023257271e-07	2.295669569850373e-07
42700.0	1.91363248877245e-07	1.5354329353006572e-07	2.2918320422442426e-07
42800.0	1.9101332880003733e-07	1.532815089560213e-07	2.2874514864405334e-07
42900.0	1.908159944492989e-07	1.531710038881372e-07	2.284609850104606e-07
43000.0	1.9042349630786e-07	1.5286590219751154e-07	2.2798109041820848e-07
43100.0	1.9057044766828263e-07	1.5309410734912342e-07	2.2804678798744184e-07
43200.0	1.9060902143127596e-07	1.532173235141567e-07	2.2800071934839523e-07
43300.0	1.906323010003476e-07	1.5332563007126706e-07	2.2793897192942812e-07
43400.0	1.9079871546616017e-07	1.5357553856754505e-07	2.280218923647753e-07
43500.0	1.90675906136413e-07	1.5353706221701563e-07	2.2781475005581036e-07
43600.0	1.9037763995452593e-07	1.5332370093114472e-07	2.2743157897790713e-07
43700.0	1.9047778288032584e-07	1.5350041233572143e-07	2.2745515342493024e-07
43800.0	1.9026952438570849e-07	1.5337534833807507e-07	2.271637004333419e-07
43900.0	1.8998015588114415e-07	1.5316963032487972e-07	2.2679068143740857e-07
44000.0	1.8981313756991855e-07	1.5308522843665036e-07	2.2654104670318674e-07
44100.0	1.8951710669038196e-07	1.5287225245760175e-07	2.2616196092316218e-07
44200.0	1.891286174321006e-07	1.5256655404524277e-07	2.2569068081895845e-07
44300.0	1.8892836476927898e-07	1.5244828389300146e-07	2.254084456455565e-07
44400.0	1.8872955126575167e-07	1.5233128495320738e-07	2.2512781757829597e-07
44500.0	1.8881904010334499e-07	1.5249782929260598e-07	2.25140250914084e-07
44600.0	1.886182279925774e-07	1.5237788493612844e-07	2.2485857104902637e-07
44700.0	1.8848470525733292e-07	1.523241910566441e-07	2.2464521945802175e-07
44800.0	1.8828953242237753e-07	1.5220935428717413e-07	2.2436971055758093e-07
44900.0	1.8790849533037645e-07	1.5190856401642897e-07	2.2390842664432394e-07
45000.0	1.8751640058074637e-07	1.5159638626545528e-07	2.2343641489603747e-07
45100.0	1.8719799824657942e-07	1.5135744121182177e-07	2.2303855528133706e-07
45200.0	1.872479472157414e-07	1.51483971853178e-07	2.2301192257830483e-07
45300.0	1.8693832849492688e-07	1.5125299608909923e-07	2.2262366090075454e-07
45400.0	1.8676045565687645e-07	1.5115320555207416e-07	2.2236770576167875e-07
45500.0	1.8661432136797004e-07	1.5108464984863323e-07	2.2214399288730685e-07
45600.0	1.8656498864097975e-07	1.511122748038377e-07	2.220177024781218e-07
45700.0	1.866389904802153e-07	1.5126138438114708e-07	2.2201659657928352e-07
45800.0	1.8649203019677624e-07	1.5119100984141712e-07	2.2179305055213536e-07
45900.0	1.8617896309256205e-07	1.5095468943558016e-07	2.2140323674954395e-07
46000.0	1.859592721978599e-07	1.5081092856146277e-07	2.2110761583425702e-07
46100.0	1.8562964998642866e-07	1.5055729969614852e-07	2.207020002767088e-07
46200.0	1.8542477819177797e-07	1.5042766767770485e-07	2.204218887058511e-07
46300.0	1.8568490378164714e-07	1.507578420315984e-07	2.206119655316959e-07
46400.0	1.8538046756821946e-07	1.5052855228378632e-07	2.202323828526526e-07
46500.0	1.8507952079039103e-07	1.5030230649770376e-07	2.198567350830783e-07
46600.0	1.8483114865973814e-07	1.5012823322668312e-07	2.1953406409279315e-07
46700.0	1.8443537309035046e-07	1.498067061119029e-07	2.1906404006879802e-07
46800.0	1.8411404773273166e-07	1.4955923340671313e-07	2.186688620587502e-07
46900.0	1.8377109880922693e-07	1.492898548018277e-07	2.1825234281662614e-07
47000.0	1.836370499625736e-07	1.4922808034966522e-07	2.1804601957548197e-07
47100.0	1.8349587865444402e-07	1.4915947468300173e-07	2.178322826258863e-07
47200.0	1.8325699862909137e-07	1.4899282437074326e-07	2.1752117288743948e-07
47300.0	1.8302809920140517e-07	1.4883584039834604e-07	2.172203580044643e-07
47400.0	1.8281998725314776e-07	1.4869928197423518e-07	2.1694069253206034e-07
47500.0	1.828709333941626e-07	1.4881857269779396e-07	2.1692329409053122e-07
47600.0	1.8276946905479307e-07	1.4878778572995442e-07	2.1675115237963173e-07
47700.0	1.8292408490266392e-07	1.490090775885959e-07	2.1683909221673192e-07
47800.0	1.8299346030463927e-07	1.4914777467329186e-07	2.1683914593598668e-07
47900.0	1.8277914960582095e-07	1.4900375401065222e-07	2.1655454520098968e-07
48000.0	1.8346329374251484e-07	1.4974649293982404e-07	2.1718009454520563e-07
48100.0	1.831834598124715e-07	1.4953658395051432e-07	2.1683033567442866e-07
48200.0	1.8320777661529738e-07	1.4962895123341221e-07	2.1678660199718254e-07
48300.0	1.8346053007111998e-07	1.4994336692354995e-07	2.1697769321869e-07
48400.0	1.833282883402802e-07	1.4987966354251477e-07	2.1677691313804566e-07
48500.0	1.843194733260905e-07	1.509069461122729e-07	2.177320005399081e-07
48600.0	1.842429142745239e-07	1.508960838991957e-07	2.175897446498521e-07
48700.0	1.839758665636391e-07	1.5069730143036378e-07	2.172544316969144e-07
48800.0	1.8388478543674247e-07	1.506725078511672e-07	2.1709706302231772e-07
48900.0	1.8363420708453833e-07	1.5048956245224147e-07	2.167788517168352e-07
49000.0	1.8368069212760772e-07	1.5059928656128992e-07	2.1676209769392552e-07
49100.0	1.834656771699688e-07	1.504513366989557e-07	2.164800176409819e-07
49200.0	1.8340626664599897e-07	1.5045835589151118e-07	2.1635417740048677e-07
49300.0	1.8329811332477595e-07	1.504163194882543e-07	2.161799071612976e-07
49400.0	1.8319284343087095e-07	1.503767995805864e-07	2.1600888728115549e-07
49500.0	1.8291474567017588e-07	1.5016476584807296e-07	2.156647254922788e-07
49600.0	1.8285214613109336e-07	1.501648295610693e-07	2.1553946270111743e-07
49700.0	1.8294408494557564e-07	1.5031967774071446e-07	2.155684921504368e-07
49800.0	1.8298654956330243e-07	1.5042554587240938e-07	2.1554755325419547e-07
49900.0	1.8276241049532627e-07	1.5026635598668607e-07	2.1525846500396647e-07
50000.0	1.8291730384057986e-07	1.504829973396308e-07	2.1535161034152892e-07
50100.0	1.8257275934314742e-07	1.5020312434096804e-07	2.149423943453268e-07
50200.0	1.823194486794521e-07	1.5001399753150343e-07	2.1462489982740077e-07
50300.0	1.8219727500830097e-07	1.4995499517540089e-07	2.1443955484120105e-07
50400.0	1.8241628139026974e-07	1.50233928779064e-07	2.1459863400147548e-07
50500.0	1.823045637913103e-07	1.5018470365500666e-07	2.1442442392761393e-07
50600.0	1.8210817531641724e-07	1.5005149599123104e-07	2.1416485464160344e-07
50700.0	1.8213899048400228e-07	1.501429569092245e-07	2.1413502405878005e-07
50800.0	1.823279788872964e-07	1.5038954300805213e-07	2.142664147665407e-07
50900.0	1.8229769537696065e-07	1.5042079017956807e-07	2.1417460057435322e-07
51000.0	1.8206603360649886e-07	1.502512979041182e-07	2.138807693088795e-07
51100.0	1.8198509784623227e-07	1.5023148392599656e-07	2.1373871176646798e-07
51200.0	1.8175555032410168e-07	1.5006353479655486e-07	2.134475658516485e-07
51300.0	1.8190614711470691e-07	1.5027323603793942e-07	2.135390581914744e-07
51400.0	1.8167314986759e-07	1.501015175627583e-07	2.1324478217242171e-07
51500.0	1.8191155216726056e-07	1.5039608973478136e-07	2.1342701459973977e-07
51600.0	1.8174462048573368e-07	1.5028938265728945e-07	2.131998583141779e-07
51700.0	1.821694887719776e-07	1.507689276665979e-07	2.1357004987735727e-07
51800.0	1.8195680517650692e-07	1.5061658731390963e-07	2.1329702303910421e-07
51900.0	1.8199697017847144e-07	1.507146912254426e-07	2.1327924913150027e-07
52000.0	1.8205130298716756e-07	1.5082633360800525e-07	2.1327627236632988e-07
52100.0	1.8200897962385597e-07	1.5084175002874667e-07	2.1317620921896526e-07
52200.0	1.8184022693083528e-07	1.5073232418823945e-07	2.129481296734311e-07
52300.0	1.815780091050868e-07	1.5052924058301043e-07	2.1262677762716315e-07
52400.0	1.8222376898096313e-07	1.5122563810393498e-07	2.1322189985799128e-07
52500.0	1.8197998375387903e-07	1.5104067574492902e-07	2.1291929176282903e-07
52600.0	1.8198482280333511e-07	1.5110310188063384e-07	2.128665437260364e-07
52700.0	1.8211500563882982e-07	1.5128728052319487e-07	2.1294273075446477e-07
52800.0	1.8191417778273762e-07	1.511444402221268e-07	2.1268391534334844e-07
52900.0	1.8178518156384279e-07	1.5107239627567238e-07	2.124979668520132e-07
53000.0	1.815509150683034e-07	1.5089553733423996e-07	2.1220629280236685e-07
53100.0	1.8138056321800892e-07	1.5078232936283464e-07	2.119787970731832e-07
53200.0	1.8144339077893664e-07	1.509011504426756e-07	2.1198563111519769e-07
53300.0	1.8117863255922542e-07	1.5069350785815698e-07	2.1166375726029386e-07
53400.0	1.8094074820240683e-07	1.5051241976801378e-07	2.1136907663679988e-07
53500.0	1.8073561846657142e-07	1.5036396901492856e-07	2.111072679182143e-07
53600.0	1.8070482204774298e-07	1.503864594762858e-07	2.1102318461920014e-07
53700.0	1.8048307917718964e-07	1.5022075401666073e-07	2.1074540433771856e-07
53800.0	1.80592230821351e-07	1.5038240033866876e-07	2.1080206130403326e-07
53900.0	1.8035403461369649e-07	1.502000734199735e-07	2.1050799580741947e-07
54000.0	1.8085351450906095e-07	1.5073933698815235e-07	2.1096769202996954e-07
54100.0	1.806808419437968e-07	1.5062171568673038e-07	2.1073996820086323e-07
54200.0	1.806186547983829e-07	1.5061368246838364e-07	2.1062362712838215e-07
54300.0	1.806808319773221e-07	1.507292461269988e-07	2.106324178276454e-07
54400.0	1.8049480277879491e-07	1.5059749352386565e-07	2.1039211203372417e-07
54500.0	1.8054560512519116e-07	1.5070194713705585e-07	2.1038926311332646e-07
54600.0	1.8072197062453205e-07	1.5092918646128896e-07	2.1051475478777514e-07
54700.0	1.806502149713343e-07	1.5091044673708928e-07	2.103899832055793e-07
54800.0	1.8044584022030647e-07	1.5075993963017269e-07	2.1013174081044025e-07
54900.0	1.803487398550646e-07	1.5071528227805919e-07	2.0998219743207e-07
55000.0	1.8011070421465774e-07	1.5053085429976593e-07	2.0969055412954955e-07
55100.0	1.80187412351679e-07	1.5065996912355148e-07	2.0971485557980655e-07
55200.0	1.8041163278758707e-07	1.5093141884339232e-07	2.0989184673178181e-07
55300.0	1.8033156664655443e-07	1.509041541063932e-07	2.0975897918671565e-07
55400.0	1.8010004199617175e-07	1.5072531974040313e-07	2.0947476425194037e-07
55500.0	1.7993219442069245e-07	1.506099669522222e-07	2.0925442188916272e-07
55600.0	1.7973206034288155e-07	1.5046232664597602e-07	2.0900179403978707e-07
55700.0	1.7963606254201625e-07	1.5041709606708466e-07	2.0885502901694783e-07
55800.0	1.7957581927365215e-07	1.5040856707977126e-07	2.0874307146753304e-07
55900.0	1.793442658018288e-07	1.50228795835392e-07	2.0845973576826557e-07
56000.0	1.797091017272609e-07	1.5063647605752217e-07	2.0878172739699964e-07
56100.0	1.7955952533935957e-07	1.505382676713417e-07	2.0858078300737743e-07
56200.0	1.7971565627522625e-07	1.507437511999611e-07	2.086875613504914e-07
56300.0	1.7990046588149153e-07	1.5097760520867222e-07	2.0882332655431084e-07
56400.0	1.7969252977457249e-07	1.508207749577317e-07	2.0856428459141327e-07
56500.0	1.7977304048902263e-07	1.5094620055300218e-07	2.0859988042504308e-07
56600.0	1.794837305493895e-07	1.5070774441030999e-07	2.0825971668846903e-07
56700.0	1.7927467642120644e-07	1.5054920789337713e-07	2.0800014494903575e-07
56800.0	1.7924792976398727e-07	1.5057195744209986e-07	2.0792390208587468e-07
56900.0	1.7917292210056139e-07	1.5054652874599236e-07	2.0779931545513041e-07
57000.0	1.789153767316563e-07	1.5033909672575658e-07	2.0749165673755604e-07
57100.0	1.7868101244432095e-07	1.501545601771649e-07	2.07207464711477e-07
57200.0	1.7839819683263283e-07	1.4992153652871576e-07	2.068748571365499e-07
57300.0	1.7822829767679197e-07	1.4980097147807594e-07	2.06655623875508e-07
57400.0	1.780510031108416e-07	1.4967297405012651e-07	2.0642903217155666e-07
57500.0	1.7791161903328083e-07	1.4958241538205542e-07	2.0624082268450624e-07
57600.0	1.7780744691787338e-07	1.4952713955757144e-07	2.0608775427817533e-07
57700.0	1.7760684706019237e-07	1.4937534505759322e-07	2.0583834906279152e-07
57800.0	1.7735063783841411e-07	1.491678234767508e-07	2.0553345220007743e-07
57900.0	1.7711511300829719e-07	1.489807087264701e-07	2.0524951729012428e-07
58000.0	1.7738423346400769e-07	1.4929505124456881e-07	2.0547341568344656e-07
58100.0	1.773284875675891e-07	1.492852947021231e-07	2.0537168043305512e-07
58200.0	1.7709066523617506e-07	1.4909555704453033e-07	2.0508577342781978e-07
58300.0	1.7768170152446005e-07	1.4971410454332337e-07	2.0564929850559673e-07
58400.0	1.7847567580487284e-07	1.5050032297081642e-07	2.0645102863892926e-07
58500.0	1.789116621689249e-07	1.5097777294299089e-07	2.068455513948589e-07
58600.0	1.78728784136722e-07	1.5084218054731125e-07	2.0661538772613273e-07
58700.0	1.785506692359402e-07	1.5071129139272347e-07	2.0639004707915692e-07
58800.0	1.7901685766107547e-07	1.5122114352213347e-07	2.0681257180001748e-07
58900.0	1.7946188154623502e-07	1.5170816788433056e-07	2.0721559520813948e-07
59000.0	1.7927280296582084e-07	1.515656182172228e-07	2.0697998771441887e-07
59100.0	1.7910175433031735e-07	1.5144109454369585e-07	2.0676241411693886e-07
59200.0	1.789122744401964e-07	1.5129793101530837e-07	2.0652661786508443e-07
59300.0	1.789839230713058e-07	1.5141360696677626e-07	2.0655423917583534e-07
59400.0	1.797316236125591e-07	1.5218692927994184e-07	2.0727631794517637e-07
59500.0	1.7948706642351314e-07	1.5198853269226597e-07	2.069856001547603e-07
59600.0	1.7918591868209837e-07	1.5173347842817967e-07	2.0663835893601707e-07
59700.0	1.7923756841778354e-07	1.5182733431681755e-07	2.0664780251874953e-07
59800.0	1.7911988769419635e-07	1.5175523050329108e-07	2.0648454488510162e-07
59900.0	1.7901481910956945e-07	1.5169532235637237e-07	2.0633431586276654e-07
60000.0	1.7884466366467915e-07	1.5157017981987624e-07	2.0611914750948206e-07
60100.0	1.7907847449463692e-07	1.518396361450162e-07	2.0631731284425764e-07
60200.0	1.7893879836762256e-07	1.5174483631767261e-07	2.061327604175725e-07
60300.0	1.789144013027024e-07	1.5176396278034687e-07	2.0606483982505793e-07
60400.0	1.7873440619467354e-07	1.5162850597178832e-07	2.0584030641755876e-07
60500.0	1.7874860516678198e-07	1.5168554021584212e-07	2.0581167011772184e-07
60600.0	1.7868189179833e-07	1.5166281538021177e-07	2.0570096821644822e-07
60700.0	1.7882426286892487e-07	1.5184566224314598e-07	2.0580286349470376e-07
60800.0	1.789470696487862e-07	1.520069908651306e-07	2.0588714843244177e-07
60900.0	1.7869772509435207e-07	1.518018008049961e-07	2.0559364938370805e-07
61000.0	1.786131317841856e-07	1.5176079289503363e-07	2.0546547067333757e-07
61100.0	1.7861372213641064e-07	1.5180424195134754e-07	2.0542320232147374e-07
61200.0	1.7858568561943348e-07	1.5181848007793652e-07	2.0535289116093044e-07
61300.0	1.7844002846081128e-07	1.517161140881938e-07	2.0516394283342875e-07
61400.0	1.7823763351302893e-07	1.515570287392571e-07	2.0491823828680078e-07
61500.0	1.7831431563400463e-07	1.516749019808844e-07	2.0495372928712487e-07
61600.0	1.7812935991636429e-07	1.515329623109566e-07	2.0472575752177197e-07
61700.0	1.780857672844685e-07	1.5153137767973362e-07	2.0464015688920338e-07
61800.0	1.7899524675362556e-07	1.524179481867606e-07	2.055725453204905e-07
61900.0	1.7951660575440966e-07	1.5296562921127964e-07	2.0606758229753968e-07
62000.0	1.7941747890609087e-07	1.5290903095273979e-07	2.0592592685944196e-07
62100.0	1.7921001935862437e-07	1.5274415075913972e-07	2.0567588795810902e-07
62200.0	1.789219049885039e-07	1.5249854324478226e-07	2.0534526673222555e-07
62300.0	1.7870436578675484e-07	1.5232325415314697e-07	2.050854774203627e-07
62400.0	1.7872737042777877e-07	1.5238711941562716e-07	2.0506762143993038e-07
62500.0	1.7850348028236615e-07	1.5220528342485653e-07	2.0480167713987577e-07
62600.0	1.7865439080735913e-07	1.523954467621214e-07	2.0491333485259687e-07
62700.0	1.7861371675504307e-07	1.5239577999769007e-07	2.0483165351239607e-07
62800.0	1.7858009138622547e-07	1.524029882802056e-07	2.0475719449224534e-07
62900.0	1.7843474391697626e-07	1.5229903475982455e-07	2.0457045307412797e-07
63000.0	1.7858840652959666e-07	1.5249091863750022e-07	2.046858944216931e-07
63100.0	1.7846653061707713e-07	1.524101274455132e-07	2.0452293378864107e-07
63200.0	1.7845430888348464e-07	1.5243866873305455e-07	2.0446994903391473e-07
63300.0	1.783728611295752e-07	1.5239788054473234e-07	2.0434784171441808e-07
63400.0	1.7811664444886276e-07	1.521825677929758e-07	2.040507211047497e-07
63500.0	1.778936764482703e-07	1.5200032595335575e-07	2.0378702694318486e-07
63600.0	1.7772687579380475e-07	1.5187401436499454e-07	2.0357973722261495e-07
63700.0	1.7764404034842725e-07	1.5183114587289493e-07	2.0345693482395958e-07
63800.0	1.7761129616746416e-07	1.518366700585687e-07	2.0338592227635961e-07
63900.0	1.774522027918481e-07	1.5171766470999e-07	2.031867408737062e-07
64000.0	1.7728077300835723e-07	1.515861936087192e-07	2.0297535240799527e-07
64100.0	1.7717364252298982e-07	1.5151858399308834e-07	2.028287010528913e-07
64200.0	1.7691687134874028e-07	1.5130172052005833e-07	2.0253202217742222e-07
64300.0	1.7692114356355483e-07	1.5134449883231865e-07	2.0249778829479101e-07
64400.0	1.76754103994114e-07	1.512169417399183e-07	2.022912662483097e-07
64500.0	1.7678243036801218e-07	1.512840029184738e-07	2.0228085781755056e-07
64600.0	1.7663744246053444e-07	1.511781549186485e-07	2.0209673000242038e-07
64700.0	1.7671424759676142e-07	1.5129285702990552e-07	2.0213563816361732e-07
64800.0	1.7647842413936683e-07	1.5109619868090456e-07	2.018606495978291e-07
64900.0	1.7636656244655972e-07	1.5102276326641926e-07	2.0171036162670018e-07
65000.0	1.761144046409057e-07	1.5080954223013794e-07	2.0141926705167346e-07
65100.0	1.7594610646800507e-07	1.5067978712978063e-07	2.012124258062295e-07
65200.0	1.7575907600869762e-07	1.5053124409219075e-07	2.0098690792520448e-07
65300.0	1.757969454131893e-07	1.506060970749145e-07	2.009877937514641e-07
65400.0	1.756809545511335e-07	1.5052815040376785e-07	2.0083375869849913e-07
65500.0	1.7564748903881328e-07	1.5053215849275967e-07	2.007628195848669e-07
65600.0	1.7554062828758605e-07	1.5046330517663375e-07	2.0061795139853836e-07
65700.0	1.757322610832208e-07	1.5068897643917298e-07	2.0077554572726862e-07
65800.0	1.7548511748695224e-07	1.5047983800424e-07	2.0049039696966447e-07
65900.0	1.7540053546348116e-07	1.504322799955872e-07	2.003687909313751e-07
66000.0	1.7538986106057708e-07	1.5045833202100427e-07	2.003213901001499e-07
66100.0	1.753524478680056e-07	1.5045756611308112e-07	2.0024732962293006e-07
66200.0	1.7531372447689658e-07	1.5045583558709465e-07	2.001716133666985e-07
66300.0	1.7546108599441613e-07	1.5063627628163848e-07	2.0028589570719378e-07
66400.0	1.7595070626932803e-07	1.5115070874359146e-07	2.007507037950646e-07
66500.0	1.758867823947628e-07	1.5112350190899686e-07	2.0065006288052873e-07
66600.0	1.762055706781364e-07	1.5147213762494378e-07	2.00939003731329e-07
66700.0	1.7650475720065625e-07	1.5180445453166446e-07	2.0120505986964805e-07
66800.0	1.7632020789881794e-07	1.5165652253265104e-07	2.0098389326498484e-07
66900.0	1.7608045296982316e-07	1.5145357156969012e-07	2.007073343699562e-07
67000.0	1.759674681696299e-07	1.5137683140070467e-07	2.0055810493855512e-07
67100.0	1.7588141555653025e-07	1.5132652791870707e-07	2.0043630319435343e-07
67200.0	1.7592106217989224e-07	1.51401479865338e-07	2.0044064449444648e-07
67300.0	1.7595768443944012e-07	1.5147296630621655e-07	2.004424025726637e-07
67400.0	1.7648108239340002e-07	1.5202776076489843e-07	2.009344040219016e-07
67500.0	1.763966855468286e-07	1.519792145088484e-07	2.008141565848088e-07
67600.0	1.762313644187208e-07	1.5184983873694042e-07	2.0061289010050117e-07
67700.0	1.7616509563983873e-07	1.5181903012364783e-07	2.0051116115602963e-07
67800.0	1.7608260063341765e-07	1.517719192672758e-07	2.003932819995595e-07
67900.0	1.760781734867974e-07	1.5180256983006275e-07	2.0035377714353204e-07
68000.0	1.7600884658904134e-07	1.5176843281083565e-07	2.0024926036724704e-07
68100.0	1.7599185444870782e-07	1.517851077706229e-07	2.0019860112679275e-07
68200.0	1.7598655919578856e-07	1.5181468108519563e-07	2.001584373063815e-07
68300.0	1.7583282439627204e-07	1.5169607837493236e-07	1.999695704176117e-07
68400.0	1.7617356352156618e-07	1.520670024230633e-07	2.0028012462006906e-07
68500.0	1.7605008943368857e-07	1.5197816423725753e-07	2.001220146301196e-07
68600.0	1.7600950879635847e-07	1.5197208658281235e-07	2.000469310099046e-07
68700.0	1.7590858858347542e-07	1.5190581101089198e-07	1.9991136615605886e-07
68800.0	1.756877071629589e-07	1.5171975142218788e-07	1.996556629037299e-07
68900.0	1.765514628743189e-07	1.525773907352776e-07	2.005255350133602e-07
69000.0	1.763179984510344e-07	1.5237862625186235e-07	2.0025737065020646e-07
69100.0	1.7613009874424403e-07	1.522252529308555e-07	2.0003494455763256e-07
69200.0	1.758957424781471e-07	1.520253870985216e-07	1.997660978577726e-07
69300.0	1.7575506468067906e-07	1.519188930558926e-07	1.9959123630546553e-07
69400.0	1.7576028828694802e-07	1.5195639259304713e-07	1.995641839808489e-07
69500.0	1.7580314896982404e-07	1.5203277616298084e-07	1.9957352177666724e-07
69600.0	1.7561309580022585e-07	1.5187674154965396e-07	1.9934945005079774e-07
69700.0	1.7589358892611294e-07	1.521843499008497e-07	1.9960282795137618e-07
69800.0	1.764691584446558e-07	1.527717059513172e-07	2.001666109379944e-07
69900.0	1.7621670260218622e-07	1.5255311541815451e-07	1.9988028978621792e-07
70000.0	1.7608478087305978e-07	1.5245466989984557e-07	1.99714891846274e-07
70100.0	1.761970533086737e-07	1.5259835806203347e-07	1.997957485553139e-07
70200.0	1.7628889212889158e-07	1.5272113729569079e-07	1.9985664696209237e-07
70300.0	1.761212809113298e-07	1.5258675454523577e-07	1.9965580727742382e-07
70400.0	1.7598873048129797e-07	1.5248732259256483e-07	1.994901383700311e-07
70500.0	1.7581737013102804e-07	1.5234907449916614e-07	1.9928566576288994e-07
70600.0	1.7581079338949365e-07	1.523749770061118e-07	1.992466097728755e-07
70700.0	1.7596569520477861e-07	1.525581408508671e-07	1.9937324955869012e-07
70800.0	1.75784030605079e-07	1.5240933648355393e-07	1.9915872472660407e-07
70900.0	1.7563091933442871e-07	1.5228898088299466e-07	1.9897285778586277e-07
71000.0	1.7562845581165828e-07	1.523179023928978e-07	1.9893900923041875e-07
71100.0	1.7546600892244063e-07	1.521880511393604e-07	1.9874396670552085e-07
71200.0	1.75327573904139e-07	1.5208195116574164e-07	1.9857319664253633e-07
71300.0	1.7537467591258902e-07	1.521604880181823e-07	1.9858886380699572e-07
71400.0	1.7531208351576062e-07	1.5212996665428428e-07	1.9849420037723696e-07
71500.0	1.7517410256480266e-07	1.5202417662088586e-07	1.9832402850871946e-07
71600.0	1.7510178573056866e-07	1.5198355962464011e-07	1.982200118364972e-07
71700.0	1.754711678463969e-07	1.5237865650593038e-07	1.985636791868634e-07
71800.0	1.7545764993525596e-07	1.5239640673996534e-07	1.9851889313054659e-07
71900.0	1.752549028400644e-07	1.5222565864772748e-07	1.9828414703240135e-07
72000.0	1.7549341535271454e-07	1.5249277251483833e-07	1.9849405819059075e-07
72100.0	1.7528954268380396e-07	1.5232073100503983e-07	1.982583543625681e-07
72200.0	1.751677990048437e-07	1.5223051145768568e-07	1.981050865520017e-07
72300.0	1.75033145019578e-07	1.5212732858554177e-07	1.9793896145361423e-07
72400.0	1.7483943156438723e-07	1.5196518453730852e-07	1.9771367859146594e-07
72500.0	1.748535163730065e-07	1.5200761492169302e-07	1.9769941782431998e-07
72600.0	1.7461267473192232e-07	1.517982069010047e-07	1.9742714256283994e-07
72700.0	1.7456903333632972e-07	1.5178488978415703e-07	1.9735317688850242e-07
72800.0	1.7434013458247978e-07	1.5158724963677988e-07	1.9709301952817967e-07
72900.0	1.7437427471783182e-07	1.516495279764899e-07	1.9709902145917374e-07
73000.0	1.7417617686685835e-07	1.5148250162019884e-07	1.9686985211351785e-07
73100.0	1.7398658752522556e-07	1.5132379530677634e-07	1.9664937974367479e-07
73200.0	1.7405423117626824e-07	1.5142156989903502e-07	1.9668689245350146e-07
73300.0	1.7410082795008225e-07	1.51497588966163e-07	1.9670406693400149e-07
73400.0	1.741091805971773e-07	1.51536226830123e-07	1.9668213436423158e-07
73500.0	1.7421542076588078e-07	1.516704607903971e-07	1.9676038074136445e-07
73600.0	1.7405895985031236e-07	1.5154448386674738e-07	1.9657343583387735e-07
73700.0	1.739295008261637e-07	1.5144500669199668e-07	1.9641399496033073e-07
73800.0	1.7483984590521325e-07	1.5232130019798393e-07	1.9735839161244257e-07
73900.0	1.753239887304944e-07	1.528276021639886e-07	1.9782037529700018e-07
74000.0	1.752839067384799e-07	1.5281746886768312e-07	1.9775034460927669e-07
74100.0	1.7524768679219292e-07	1.5281101563581533e-07	1.976843579485705e-07
74200.0	1.750372583322506e-07	1.5263077865130216e-07	1.9744373801319903e-07
74300.0	1.7486221610522297e-07	1.5248576272575272e-07	1.9723866948469322e-07
74400.0	1.7478027857343247e-07	1.5243359077134928e-07	1.9712696637551567e-07
74500.0	1.7460447893644366e-07	1.5228769495605744e-07	1.9692126291682988e-07
74600.0	1.7460357776504542e-07	1.5231566557079637e-07	1.9689148995929447e-07
74700.0	1.744434842969013e-07	1.5218527327549944e-07	1.9670169531830316e-07
74800.0	1.7428395235503983e-07	1.5205536756302765e-07	1.96512537147052e-07
74900.0	1.742034384850458e-07	1.5200371355405712e-07	1.964031634160345e-07
75000.0	1.7408522317881305e-07	1.519149066878355e-07	1.962555396697906e-07
75100.0	1.7395622817577194e-07	1.5181512932070698e-07	1.960973270308369e-07
75200.0	1.7401314018038484e-07	1.519003578170674e-07	1.9612592254370227e-07
75300.0	1.742606296896464e-07	1.5217353543915268e-07	1.963477239401401e-07
75400.0	1.7443469211498018e-07	1.5236970542811896e-07	1.964996788018414e-07
75500.0	1.7447659410429537e-07	1.524392279849811e-07	1.9651396022360963e-07
75600.0	1.742991079884258e-07	1.5229078583644364e-07	1.9630743014040798e-07
75700.0	1.741851176152908e-07	1.5220569823337774e-07	1.9616453699720384e-07
75800.0	1.742089031116311e-07	1.5225768279499436e-07	1.9616012342826783e-07
75900.0	1.7405591480532538e-07	1.521335081680089e-07	1.9597832144264185e-07
76000.0	1.7507826591210962e-07	1.531401199789836e-07	1.9701641184523565e-07
76100.0	1.7510191938887087e-07	1.531909097132947e-07	1.9701292906444703e-07
76200.0	1.7494841057223912e-07	1.5306601591672248e-07	1.9683080522775576e-07
76300.0	1.747636502462703e-07	1.5290984476247503e-07	1.9661745573006556e-07
76400.0	1.7481906935961997e-07	1.5299172509929111e-07	1.9664641361994883e-07
76500.0	1.7469449150229077e-07	1.5289542339589102e-07	1.9649355960869053e-07
76600.0	1.7480410201105032e-07	1.5303101089613812e-07	1.9657719312596252e-07
76700.0	1.7457619873942722e-07	1.5283146251031735e-07	1.963209349685371e-07
76800.0	1.7440667580156694e-07	1.5269015212299294e-07	1.9612319948014094e-07
76900.0	1.7436734899435162e-07	1.5267777089828167e-07	1.9605692709042158e-07
77000.0	1.743015145651529e-07	1.5263965488458563e-07	1.9596337424572018e-07
77100.0	1.7418772462041654e-07	1.5255363732084505e-07	1.9582181191998802e-07
77200.0	1.7401099922502717e-07	1.5240486326198628e-07	1.9561713518806806e-07
77300.0	1.7413471203222852e-07	1.5255339957244492e-07	1.9571602449201212e-07
77400.0	1.7403690416110215e-07	1.5248307348420483e-07	1.9559073483799948e-07
77500.0	1.7385320831369966e-07	1.5232709874203786e-07	1.9537931788536146e-07
77600.0	1.7367524479706455e-07	1.521767892494765e-07	1.951737003446526e-07
77700.0	1.7346692288130137e-07	1.5199609398472795e-07	1.949377517778748e-07
77800.0	1.7351018520849754e-07	1.5206577001933095e-07	1.9495460039766412e-07
77900.0	1.7425208801681852e-07	1.527999172110532e-07	1.9570425882258384e-07
78000.0	1.741675493615348e-07	1.52742152031793e-07	1.9559294669127657e-07
78100.0	1.7418711860713427e-07	1.5278577802800684e-07	1.9558845918626169e-07
78200.0	1.7415673756573835e-07	1.52781502790299e-07	1.955319723411777e-07
78300.0	1.7428224888041586e-07	1.5293228610047774e-07	1.95632211660354e-07
78400.0	1.7417853670734538e-07	1.5285552452656232e-07	1.9550154888812845e-07
78500.0	1.7411062723602127e-07	1.5281374034187792e-07	1.9540751413016462e-07
78600.0	1.7406249424228854e-07	1.5279209916785355e-07	1.9533288931672353e-07
78700.0	1.7403489666558772e-07	1.5279103559862908e-07	1.9527875773254636e-07
78800.0	1.7383358892174388e-07	1.526166369770646e-07	1.9505054086642316e-07
78900.0	1.737934776077074e-07	1.5260274119497586e-07	1.9498421402043893e-07
79000.0	1.7380124842660797e-07	1.5263608952171112e-07	1.9496640733150481e-07
79100.0	1.7371725252220582e-07	1.5257861918223898e-07	1.9485588586217267e-07
79200.0	1.7391785951580206e-07	1.5280417029201104e-07	1.950315487395931e-07
79300.0	1.737208814278764e-07	1.5263376057324365e-07	1.9480800228250917e-07
79400.0	1.736136591589891e-07	1.5255286666232338e-07	1.9467445165565483e-07
79500.0	1.7343991242964653e-07	1.524055277663948e-07	1.9447429709289825e-07
79600.0	1.733574591173017e-07	1.5234878142847345e-07	1.9436613680612996e-07
79700.0	1.7354938154492533e-07	1.5256026214868465e-07	1.94538500941166e-07
79800.0	1.7345566854786438e-07	1.5249259236789986e-07	1.944187447278289e-07
79900.0	1.7330910798428704e-07	1.5237206561533675e-07	1.9424615035323732e-07
80000.0	1.7310515749402726e-07	1.5219424908586396e-07	1.9401606590219055e-07
80100.0	1.7296947033899426e-07	1.5208453537894137e-07	1.9385440529904715e-07
80200.0	1.7288718000447844e-07	1.5202798445454743e-07	1.9374637555440946e-07
80300.0	1.731674861285474e-07	1.523268481323925e-07	1.940081241247023e-07
80400.0	1.7298194090610143e-07	1.5216718243249257e-07	1.9379669937971028e-07
80500.0	1.7299945759890708e-07	1.5220944491006772e-07	1.9378947028774644e-07
80600.0	1.7284730174345958e-07	1.5208300386723115e-07	1.93611599619688e-07
80700.0	1.728116800270633e-07	1.5207274756583524e-07	1.9355061248829134e-07
80800.0	1.7278597471959155e-07	1.5207221070852382e-07	1.9349973873065928e-07
80900.0	1.7272566581592988e-07	1.5203703788498183e-07	1.9341429374687794e-07
81000.0	1.7266831012609717e-07	1.5200463542463365e-07	1.933319848275607e-07
81100.0	1.725311625634818e-07	1.5189277750454654e-07	1.9316954762241704e-07
81200.0	1.723431536901477e-07	1.5173014179044594e-07	1.9295616558984946e-07
81300.0	1.7231908806124056e-07	1.51730881954896e-07	1.9290729416758513e-07
81400.0	1.7214947939873224e-07	1.5158648964370816e-07	1.9271246915375633e-07
81500.0	1.7222329745623554e-07	1.5168128286119167e-07	1.9276531205127941e-07
81600.0	1.7209390399642134e-07	1.5157688106758476e-07	1.9261092692525792e-07
81700.0	1.7190192677578633e-07	1.5140996926799842e-07	1.9239388428357424e-07
81800.0	1.7175575744314997e-07	1.5128871602022347e-07	1.9222279886607647e-07
81900.0	1.7212675913589986e-07	1.516788145581918e-07	1.9257470371360792e-07
82000.0	1.7193217684671688e-07	1.515091281834398e-07	1.9235522550999396e-07
82100.0	1.719096052644155e-07	1.5150992189038292e-07	1.9230928863844808e-07
82200.0	1.7225011425525485e-07	1.518645637791959e-07	1.926356647313138e-07
82300.0	1.7228155323814453e-07	1.5191938044772687e-07	1.926437260285622e-07
82400.0	1.7230044508248963e-07	1.5196035714949546e-07	1.926405330154838e-07
82500.0	1.7234466582335652e-07	1.520276643366944e-07	1.9266166731001866e-07
82600.0	1.7226766800761218e-07	1.5197474161819744e-07	1.9256059439702693e-07
82700.0	1.7236858391769185e-07	1.5209905486193228e-07	1.9263811297345141e-07
82800.0	1.7232258660465593e-07	1.5207707286650093e-07	1.9256810034281094e-07
82900.0	1.722091601459371e-07	1.5198764986467336e-07	1.9243067042720086e-07
83000.0	1.7204223226501013e-07	1.5184501105866914e-07	1.9223945347135113e-07
83100.0	1.7192313491538274e-07	1.51749966635366e-07	1.9209630319539948e-07
83200.0	1.7191157563847986e-07	1.517612946479615e-07	1.9206185662899822e-07
83300.0	1.7380276478203405e-07	1.5351718663698704e-07	1.9408834292708106e-07
83400.0	1.7375826703327487e-07	1.5349656227164396e-07	1.9401997179490579e-07
83500.0	1.7370786008557903e-07	1.5347010696516363e-07	1.9394561320599442e-07
83600.0	1.737254221848722e-07	1.5351135384552426e-07	1.9393949052422012e-07
83700.0	1.735712030260921e-07	1.5338116879093662e-07	1.9376123726124756e-07
83800.0	1.73490245719772e-07	1.5332388217319346e-07	1.9365660926635055e-07
83900.0	1.7342480677301184e-07	1.5328195988458165e-07	1.9356765366144203e-07
84000.0	1.7383078748915887e-07	1.5369857354030002e-07	1.939630014380177e-07
84100.0	1.7363491148297713e-07	1.5352660224120466e-07	1.937432207247496e-07
84200.0	1.736660875235761e-07	1.5358012208876288e-07	1.937520529583893e-07
84300.0	1.7372191464379896e-07	1.5365837087391862e-07	1.937854584136793e-07
84400.0	1.7362380925842262e-07	1.5358380658134965e-07	1.936638119354956e-07
84500.0	1.7350238253304837e-07	1.5348593554690472e-07	1.93518829519192e-07
84600.0	1.736469657166778e-07	1.5365162992410247e-07	1.9364230150925314e-07
84700.0	1.7384704510377277e-07	1.5386935770800992e-07	1.9382473249953563e-07
84800.0	1.738314002747253e-07	1.53876397951976e-07	1.937864025974746e-07
84900.0	1.7373125642038e-07	1.537993550283917e-07	1.936631578123683e-07
85000.0	1.7377507866657668e-07	1.538640315976161e-07	1.9368612573553727e-07
85100.0	1.7360824421774722e-07	1.5372048132210315e-07	1.934960071133913e-07
85200.0	1.7347550923540404e-07	1.5361095287175463e-07	1.9334006559905344e-07
85300.0	1.7343310373150977e-07	1.5359149249634183e-07	1.932747149666777e-07
85400.0	1.7340215993907899e-07	1.535833750714512e-07	1.9322094480670678e-07
85500.0	1.7326697269629056e-07	1.5347124019554646e-07	1.9306270519703466e-07
85600.0	1.7322687160182565e-07	1.5345350968614985e-07	1.9300023351750144e-07
85700.0	1.732659165135533e-07	1.5351452433669854e-07	1.9301730869040805e-07
85800.0	1.7326194257791682e-07	1.5353209127718175e-07	1.929917938786519e-07
85900.0	1.73236593330943e-07	1.5352914928829458e-07	1.9294403737359144e-07
86000.0	1.732235520266148e-07	1.5353827900128443e-07	1.9290882505194514e-07
86100.0	1.73036686704793e-07	1.533742388480845e-07	1.9269913456150148e-07
86200.0	1.728606059448542e-07	1.532209055134763e-07	1.9250030637623214e-07
86300.0	1.7271460643050732e-07	1.530975646666819e-07	1.9233164819433276e-07
86400.0	1.729682833931145e-07	1.5336996768793172e-07	1.9256659909829725e-07
86500.0	1.7298058392367127e-07	1.534043665359809e-07	1.9255680131136165e-07
86600.0	1.7284180506118356e-07	1.5328803236129634e-07	1.9239557776107077e-07
86700.0	1.7298400560244578e-07	1.5344963689191653e-07	1.9251837431297503e-07
86800.0	1.728553576906258e-07	1.5334324187775158e-07	1.923674735035e-07
86900.0	1.7285019994292687e-07	1.5335992787733607e-07	1.9234047200851766e-07
87000.0	1.7277714684426922e-07	1.533090091642547e-07	1.9224528452428376e-07
87100.0	1.7265048440223642e-07	1.5320459276528834e-07	1.920963760391845e-07
87200.0	1.7304624275850107e-07	1.5361637869753323e-07	1.924761068194689e-07
87300.0	1.7300454742479987e-07	1.5359625618799647e-07	1.9241283866160326e-07
87400.0	1.73123921789079e-07	1.5373496647976065e-07	1.9251287709839733e-07
87500.0	1.7299565951599564e-07	1.5362877420547657e-07	1.923625448265147e-07
87600.0	1.7284553467160447e-07	1.5350068708168748e-07	1.9219038226152146e-07
87700.0	1.7274346241488363e-07	1.5342027664021768e-07	1.9206664818954958e-07
87800.0	1.7270923015344844e-07	1.5340741685926674e-07	1.9201104344763013e-07
87900.0	1.7264422569661677e-07	1.5336395170010087e-07	1.9192449969313267e-07
88000.0	1.7281344745725116e-07	1.5355133824413237e-07	1.9207555667036994e-07
88100.0	1.7271229043099118e-07	1.5347182673948596e-07	1.919527541224964e-07
88200.0	1.727944708342632e-07	1.535735918720502e-07	1.920153497964762e-07
88300.0	1.7268543904851928e-07	1.534861035819043e-07	1.9188477451513426e-07
88400.0	1.7253019642440117e-07	1.5335245026118118e-07	1.9170794258762115e-07
88500.0	1.7241180830930016e-07	1.5325531213088123e-07	1.9156830448771909e-07
88600.0	1.7256153622067296e-07	1.5341959769222944e-07	1.9170347474911647e-07
88700.0	1.7245875076749334e-07	1.5333812794058933e-07	1.9157937359439735e-07
88800.0	1.725224128474034e-07	1.534219495885111e-07	1.916228761062957e-07
88900.0	1.7255383255757751e-07	1.5347374888483058e-07	1.9163391623032445e-07
89000.0	1.7268734752100417e-07	1.5362629934448486e-07	1.917483956975235e-07
89100.0	1.726798784652389e-07	1.5363968546222947e-07	1.9172007146824833e-07
89200.0	1.7271615749819048e-07	1.5369654311780144e-07	1.9173577187857953e-07
89300.0	1.7265504535999373e-07	1.536564615503221e-07	1.9165362916966534e-07
89400.0	1.7250694922941757e-07	1.5352952601415808e-07	1.9148437244467707e-07
89500.0	1.7269693667935272e-07	1.5373630804461e-07	1.9165756531409545e-07
89600.0	1.726644733974782e-07	1.5372441698095003e-07	1.9160452981400635e-07
89700.0	1.7264474306155983e-07	1.5372507272779493e-07	1.9156441339532473e-07
89800.0	1.7262241722516886e-07	1.537233204750784e-07	1.9152151397525933e-07
89900.0	1.7263621204883324e-07	1.5375697636116014e-07	1.9151544773650633e-07
90000.0	1.7255004242148258e-07	1.5369154836447536e-07	1.9140853647848979e-07
90100.0	1.7266796656897318e-07	1.5382853363560018e-07	1.915073995023462e-07
90200.0	1.7259906042160972e-07	1.5378018553240513e-07	1.9141793531081432e-07
90300.0	1.7246818508556252e-07	1.536699827045964e-07	1.9126638746652864e-07
90400.0	1.7234222233417708e-07	1.5356469452026306e-07	1.911197501480911e-07
90500.0	1.7221749620888135e-07	1.5346051960058331e-07	1.909744728171794e-07
90600.0	1.722036258226452e-07	1.5346672355167577e-07	1.909405280936146e-07
90700.0	1.7222310847056406e-07	1.5350577342149952e-07	1.909404435196286e-07
90800.0	1.7226458260296928e-07	1.5356664086421748e-07	1.9096252434172108e-07
90900.0	1.7220370036696746e-07	1.535260972790419e-07	1.9088130345489302e-07
91000.0	1.723294566186815e-07	1.5367018529727398e-07	1.90988727940089e-07
91100.0	1.7223430880888199e-07	1.535952790902855e-07	1.9087333852747847e-07
91200.0	1.721571127941947e-07	1.5353826316779567e-07	1.9077596242059372e-07
91300.0	1.7215567448563136e-07	1.5355676680801742e-07	1.907545821632453e-07
91400.0	1.7216259900770038e-07	1.535829715040397e-07	1.9074222651136107e-07
91500.0	1.7209302068092007e-07	1.5353325478894388e-07	1.9065278657289626e-07
91600.0	1.7192513281532506e-07	1.5338557966499998e-07	1.9046468596565014e-07
91700.0	1.7192259049532334e-07	1.5340293266120033e-07	1.9044224832944635e-07
91800.0	1.7186442719103618e-07	1.5336450639262217e-07	1.903643479894502e-07
91900.0	1.7178879278831042e-07	1.5330878324102293e-07	1.902688023355979e-07
92000.0	1.7168675850947143e-07	1.5322651521532174e-07	1.9014700180362112e-07
92100.0	1.7166759061571203e-07	1.5322691947541188e-07	1.9010826175601218e-07
92200.0	1.7168977662738005e-07	1.532685190218394e-07	1.901110342329207e-07
92300.0	1.7163318762406857e-07	1.532315275242518e-07	1.9003484772388534e-07
92400.0	1.715245489237926e-07	1.5314259958923673e-07	1.8990649825834848e-07
92500.0	1.713948198945345e-07	1.530326689797396e-07	1.8975697080932939e-07
92600.0	1.7921818718195417e-07	1.5677771493262438e-07	2.0165865943128395e-07
92700.0	1.7921942543870525e-07	1.5680270976254266e-07	2.0163614111486783e-07
92800.0	1.792752829132465e-07	1.568816564512698e-07	2.016689093752232e-07
92900.0	1.7957826596768734e-07	1.5719990382141107e-07	2.019566281139636e-07
93000.0	1.7947466087723165e-07	1.5712016005905076e-07	2.0182916169541254e-07
93100.0	1.7957903490889593e-07	1.572464994220876e-07	2.0191157039570427e-07
93200.0	1.795741031376907e-07	1.572648001755683e-07	2.0188340609981312e-07
93300.0	1.7962081070879557e-07	1.5733413940702932e-07	2.0190748201056182e-07
93400.0	1.795926398707689e-07	1.573295281507845e-07	2.018557515907533e-07
93500.0	1.796115692498128e-07	1.573711222119849e-07	2.0185201628764072e-07
93600.0	1.7948374888472396e-07	1.57266970966178e-07	2.0170052680326992e-07
93700.0	1.7940901549714308e-07	1.5721571713572083e-07	2.0160231385856533e-07
93800.0	1.7931372068866e-07	1.5714382418617185e-07	2.0148361719114814e-07
93900.0	1.7913273406118114e-07	1.5698642154327118e-07	2.0127904657909111e-07
94000.0	1.7910031056630068e-07	1.5697701091896105e-07	2.012236102136403e-07
94100.0	1.7912832359989898e-07	1.570274949746944e-07	2.0122915222510356e-07
94200.0	1.7899580065346682e-07	1.569183054991189e-07	2.0107329580781474e-07
94300.0	1.7920007406682073e-07	1.5714310667529049e-07	2.0125704145835097e-07
94400.0	1.7933056954925868e-07	1.5729432060715592e-07	2.0136681849136144e-07
94500.0	1.7951638884815475e-07	1.5750142229125574e-07	2.0153135540505375e-07
94600.0	1.7940525996283995e-07	1.574133261398337e-07	2.013971937858462e-07
94700.0	1.795225840617146e-07	1.5755031545630076e-07	2.0149485266712843e-07
94800.0	1.7941567815872158e-07	1.5746643090828517e-07	2.01364925409158e-07
94900.0	1.7941230275474847e-07	1.574851251881444e-07	2.0133948032135254e-07
95000.0	1.794991088868248e-07	1.575938376041152e-07	2.0140438016953438e-07
95100.0	1.7939889864890432e-07	1.5751650929010287e-07	2.0128128800770578e-07
95200.0	1.792519905281924e-07	1.573925407819672e-07	2.011114402744176e-07
95300.0	1.79357159720419e-07	1.575195072519381e-07	2.011948121888999e-07
95400.0	1.7955696961794086e-07	1.5773927752744684e-07	2.0137466170843488e-07
95500.0	1.7968769183272154e-07	1.578893821987987e-07	2.0148600146664439e-07
95600.0	1.796752864360926e-07	1.5789912528793763e-07	2.0145144758424754e-07
95700.0	1.7964821713144383e-07	1.5789391162718673e-07	2.0140252263570093e-07
95800.0	1.796103159256855e-07	1.5787824034301605e-07	2.0134239150835494e-07
95900.0	1.797074905375016e-07	1.579971388547302e-07	2.01417842220273e-07
96000.0	1.796251679649419e-07	1.5793727778766858e-07	2.0131305814221524e-07
96100.0	1.7972420770396957e-07	1.5805782679706746e-07	2.0139058861087169e-07
96200.0	1.7975327103041477e-07	1.5810902731551802e-07	2.0139751474531152e-07
96300.0	1.796286438211564e-07	1.5800677467351565e-07	2.0125051296879717e-07
96400.0	1.7966413445733304e-07	1.5806429063105945e-07	2.0126397828360664e-07
96500.0	1.796505642066302e-07	1.5807246898212982e-07	2.0122865943113057e-07
96600.0	1.7984382574240421e-07	1.5828424052168856e-07	2.0140341096311987e-07
96700.0	1.796797823236652e-07	1.5814244652364727e-07	2.0121711812368311e-07
96800.0	1.797949813149634e-07	1.5827891437507153e-07	2.0131104825485526e-07
96900.0	1.798762568658707e-07	1.583815780538054e-07	2.0137093567793601e-07
97000.0	1.7970552926793136e-07	1.5823298461497623e-07	2.011780739208865e-07
97100.0	1.796688323659683e-07	1.5821809121289364e-07	2.0111957351904297e-07
97200.0	1.7972911345155553e-07	1.5829836545067971e-07	2.0115986145243135e-07
97300.0	1.7956487731522067e-07	1.581561244461868e-07	2.0097363018425454e-07
97400.0	1.7948499799860244e-07	1.5809784865314043e-07	2.0087214734406444e-07
97500.0	1.7959031220308756e-07	1.5822281914100283e-07	2.009578052651723e-07
97600.0	1.7963298098436845e-07	1.5828666473599084e-07	2.0097929723274605e-07
97700.0	1.7956985998820687e-07	1.5824517938756978e-07	2.0089454058884396e-07
97800.0	1.7947884898486913e-07	1.5817586545852417e-07	2.0078183251121409e-07
97900.0	1.7929552213952788e-07	1.5801427710210397e-07	2.0057676717695179e-07
98000.0	1.7920472818269856e-07	1.5794507450901898e-07	2.0046438185637815e-07
98100.0	1.7906953726734667e-07	1.578314904046969e-07	2.0030758412999645e-07
98200.0	1.7896628475799836e-07	1.577497491346077e-07	2.0018282038138902e-07
98300.0	1.7890956328379993e-07	1.5771437006122717e-07	2.001047565063727e-07
98400.0	1.7907929366165022e-07	1.5790278786010346e-07	2.0025579946319698e-07
98500.0	1.7894057095405566e-07	1.5778551056910656e-07	2.0009563133900475e-07
98600.0	1.7884480222131778e-07	1.577110182870331e-07	1.9997858615560247e-07
98700.0	1.7874516043778607e-07	1.5763269137513912e-07	1.9985762950043301e-07
98800.0	1.7874419777604415e-07	1.5765237976069397e-07	1.9983601579139434e-07
98900.0	1.7877445317336696e-07	1.57703607730206e-07	1.998452986165279e-07
99000.0	1.7869130756985674e-07	1.5764161488582621e-07	1.9974100025388726e-07
99100.0	1.786626924663264e-07	1.5763361058616581e-07	1.99691774346487e-07
99200.0	1.78556280114873e-07	1.5754815880964218e-07	1.9956440142010383e-07
99300.0	1.7854618640419552e-07	1.5755885203412156e-07	1.9953352077426948e-07
99400.0	1.7856869399478507e-07	1.5760177124959234e-07	1.995356167399778e-07
99500.0	1.7871687135739415e-07	1.577680381321233e-07	1.99665704582665e-07
99600.0	1.788116660036963e-07	1.5788272471682124e-07	1.9974060729057136e-07
99700.0	1.787148351151332e-07	1.5780676595702219e-07	1.996229042732442e-07
99800.0	1.7862604513382856e-07	1.5773881935647047e-07	1.9951327091118666e-07
99900.0	1.785051877986851e-07	1.5763875391809796e-07	1.9937162167927222e-07
100000.0	1.7838066986101418e-07	1.575349824867334e-07	1.9922635723529496e-07
100100.0	1.7837274058668026e-07	1.5754747650399904e-07	1.9919800466936148e-07
100200.0	1.7834419887665078e-07	1.5753929639302954e-07	1.9914910136027202e-07
100300.0	1.7820224425118056e-07	1.5741803019457116e-07	1.9898645830778996e-07
100400.0	1.7809111848712733e-07	1.5732744739143015e-07	1.9885478958282452e-07
100500.0	1.7813494765470095e-07	1.5739090399923524e-07	1.9887899131016667e-07
100600.0	1.7803219955414253e-07	1.573085827253989e-07	1.9875581638288616e-07
100700.0	1.7797600211215085e-07	1.5727278159857937e-07	1.9867922262572234e-07
100800.0	1.7792724033189647e-07	1.5724430332610844e-07	1.986101773376845e-07
100900.0	1.7791897922212173e-07	1.5725603980703682e-07	1.9858191863720665e-07
101000.0	1.7775976262625215e-07	1.5711724625362563e-07	1.9840227899887867e-07
101100.0	1.7836183413199277e-07	1.5770766909110783e-07	1.9901599917287771e-07
101200.0	1.7823416639893526e-07	1.5760032908662125e-07	1.9886800371124927e-07
101300.0	1.7828510092051695e-07	1.576709529980133e-07	1.988992488430206e-07
101400.0	1.7827391926107696e-07	1.5767912422568054e-07	1.988687142964734e-07
101500.0	1.781240579894908e-07	1.5754949529168612e-07	1.9869862068729547e-07
101600.0	1.781676616335987e-07	1.5761268434995522e-07	1.9872263891724217e-07
101700.0	1.7805290181062286e-07	1.5751806379912073e-07	1.98587739822125e-07
101800.0	1.7795950780153174e-07	1.5744468920415442e-07	1.9847432639890905e-07
101900.0	1.7791508552493917e-07	1.5741953671469998e-07	1.9841063433517836e-07
102000.0	1.7785915189533685e-07	1.5738356126305635e-07	1.9833474252761735e-07
102100.0	1.7780722774933342e-07	1.5735149863578814e-07	1.982629568628787e-07
102200.0	1.7770334046662884e-07	1.5726752978602864e-07	1.9813915114722903e-07
102300.0	1.7768493186382062e-07	1.5726856895180695e-07	1.9810129477583429e-07
102400.0	1.7758578089535182e-07	1.5718924672037408e-07	1.9798231507032955e-07
102500.0	1.7755420605332666e-07	1.571770669195746e-07	1.9793134518707872e-07
102600.0	1.7753408169840168e-07	1.571763133716282e-07	1.9789185002517516e-07
102700.0	1.7736121670030194e-07	1.5702325097930182e-07	1.9769918242130207e-07
102800.0	1.7722330119141285e-07	1.5690506264100002e-07	1.975415397418257e-07
102900.0	1.770856827258939e-07	1.5678713635850942e-07	1.973842290932784e-07
103000.0	1.7713169413941035e-07	1.568521084058175e-07	1.974112798730032e-07
103100.0	1.7705382525879677e-07	1.567937516341257e-07	1.9731389888346785e-07
103200.0	1.7743422379430815e-07	1.571903435260327e-07	1.976781040625836e-07
103300.0	1.7748365439284368e-07	1.5725677780643228e-07	1.9771053097925509e-07
103400.0	1.7742318965039934e-07	1.5721560044638875e-07	1.9763077885440994e-07
103500.0	1.773779356130163e-07	1.5718963146702832e-07	1.9756623975900426e-07
103600.0	1.778257752156126e-07	1.5763792353689346e-07	1.9801362689433175e-07
103700.0	1.7768100565610532e-07	1.5751258379531037e-07	1.9784942751690027e-07
103800.0	1.7759594571723275e-07	1.574467206858843e-07	1.977451707485812e-07
103900.0	1.777567649872812e-07	1.5762547261414717e-07	1.9788805736041525e-07
104000.0	1.7764867418785334e-07	1.5753663909637928e-07	1.977607092793274e-07
104100.0	1.776031864073323e-07	1.5751020438658593e-07	1.976961684280787e-07
104200.0	1.775793589301956e-07	1.575052286369221e-07	1.976534892234691e-07
104300.0	1.774804970268938e-07	1.5742549264682745e-07	1.9753550140696015e-07
104400.0	1.7744602325281878e-07	1.574098426610903e-07	1.9748220384454727e-07
104500.0	1.773554084666078e-07	1.5733826168421193e-07	1.9737255524900368e-07
104600.0	1.7742570295460864e-07	1.574264076152212e-07	1.9742499829399609e-07
104700.0	1.7738932988772277e-07	1.5740891418353765e-07	1.973697455919079e-07
104800.0	1.7729105030802818e-07	1.5732961077980837e-07	1.97252489836248e-07
104900.0	1.773283553359485e-07	1.573850801338506e-07	1.9727163053804637e-07
105000.0	1.7748137631056488e-07	1.5755547906875745e-07	1.9740727355237231e-07
105100.0	1.7742563964718469e-07	1.5751839049977827e-07	1.973328887945911e-07
105200.0	1.7726630851658964e-07	1.5737795947505102e-07	1.9715465755812827e-07
105300.0	1.771652167140774e-07	1.5729558099043496e-07	1.9703485243771982e-07
105400.0	1.770468817562811e-07	1.5719599589929174e-07	1.9689776761327046e-07
105500.0	1.7702541446086624e-07	1.5719302398329599e-07	1.968578049384365e-07
105600.0	1.76933589049601e-07	1.5711987387654266e-07	1.9674730422265936e-07
105700.0	1.7681296063624887e-07	1.5701793018064004e-07	1.966079910918577e-07
105800.0	1.7667918608798867e-07	1.5690279125017043e-07	1.964555809258069e-07
105900.0	1.7653140517111648e-07	1.5677365660655735e-07	1.962891537356756e-07
106000.0	1.7664677146390083e-07	1.569064310130652e-07	1.9638711191473645e-07
106100.0	1.7652276829237447e-07	1.568009822751334e-07	1.9624455430961555e-07
106200.0	1.7665032687890714e-07	1.5694515541826803e-07	1.9635549833954625e-07
106300.0	1.767569188732893e-07	1.5706848578878503e-07	1.9644535195779356e-07
106400.0	1.766440229578549e-07	1.5697401726390187e-07	1.9631402865180794e-07
106500.0	1.765425958933581e-07	1.5689096823211706e-07	1.9619422355459911e-07
106600.0	1.7667593949967035e-07	1.5704122699280743e-07	1.9631065200653327e-07
106700.0	1.7654848559275383e-07	1.56932129212343e-07	1.9616484197316467e-07
106800.0	1.7657345215152792e-07	1.569745613945077e-07	1.9617234290854815e-07
106900.0	1.7651746977849112e-07	1.5693673524589074e-07	1.960982043110915e-07
107000.0	1.7638506717058757e-07	1.5682258378880546e-07	1.9594755055236968e-07
107100.0	1.7631119059026414e-07	1.5676676089478474e-07	1.9585562028574355e-07
107200.0	1.761937894775869e-07	1.5666749394585633e-07	1.9572008500931747e-07
107300.0	1.76075360208535e-07	1.565671985727851e-07	1.9558352184428488e-07
107400.0	1.759940444976099e-07	1.5650394541402126e-07	1.9548414358119853e-07
107500.0	1.7598852094443126e-07	1.5651587907393743e-07	1.954611628149251e-07
107600.0	1.7602165749427452e-07	1.565665090186591e-07	1.9547680596988995e-07
107700.0	1.758754061474691e-07	1.5643829451271926e-07	1.9531251778221893e-07
107800.0	1.7608463987957052e-07	1.5666383730252753e-07	1.955054424566135e-07
107900.0	1.7610756618423773e-07	1.5670396392234812e-07	1.9551116844612734e-07
108000.0	1.7598484014086978e-07	1.565991377513558e-07	1.9537054253038378e-07
108100.0	1.759521261218005e-07	1.56583945606743e-07	1.95320306636858e-07
108200.0	1.7583156652398884e-07	1.5648119988383837e-07	1.9518193316413932e-07
108300.0	1.7593826998165395e-07	1.5660466847471359e-07	1.9527187148859432e-07
108400.0	1.757759668755724e-07	1.5646018228024814e-07	1.9509175147089667e-07
108500.0	1.757687785313467e-07	1.5647010836607956e-07	1.9506744869661386e-07
108600.0	1.7560693034757208e-07	1.563260121531501e-07	1.9488784854199406e-07
108700.0	1.7572315971814996e-07	1.5645740437167352e-07	1.949889150646264e-07
108800.0	1.7561600112083807e-07	1.563678775855277e-07	1.9486412465614845e-07
108900.0	1.7566742012829235e-07	1.5643642666515043e-07	1.9489841359143426e-07
109000.0	1.7556426792778932e-07	1.563508329004647e-07	1.9477770295511393e-07
109100.0	1.75451193506529e-07	1.5625522498807334e-07	1.9464716202498465e-07
109200.0	1.7529052538672557e-07	1.561121173216472e-07	1.9446893345180395e-07
109300.0	1.7515517596344818e-07	1.5599425770166038e-07	1.94316094225236e-07
109400.0	1.7518342809507006e-07	1.5603942088113404e-07	1.9432743530900607e-07
109500.0	1.750943413785862e-07	1.5596773297877968e-07	1.9422094977839274e-07
109600.0	1.7495546394255527e-07	1.5584626255571397e-07	1.9406466532939657e-07
109700.0	1.7485443012750576e-07	1.5576257852239568e-07	1.9394628173261584e-07
109800.0	1.7478952112516235e-07	1.5571482774387166e-07	1.9386421450645305e-07
109900.0	1.748120361328133e-07	1.557534266960401e-07	1.938706455695865e-07
110000.0	1.7468690333478803e-07	1.5564556616585403e-07	1.9372824050372202e-07
110100.0	1.746204099747439e-07	1.555962130923409e-07	1.936446068571469e-07
110200.0	1.7454953567973551e-07	1.5554245633428877e-07	1.9355661502518226e-07
110300.0	1.7450058013417742e-07	1.5551054491596947e-07	1.9349061535238537e-07
110400.0	1.7439796574185518e-07	1.5542504192439852e-07	1.9337088955931183e-07
110500.0	1.743174489970795e-07	1.5536151556026936e-07	1.9327338243388966e-07
110600.0	1.7505416372830737e-07	1.560739222591634e-07	1.9403440519745134e-07
110700.0	1.7494984873606628e-07	1.5598667605969422e-07	1.9391302141243834e-07
110800.0	1.7496624050839148e-07	1.5601971639406558e-07	1.9391276462271738e-07
110900.0	1.7488243991017792e-07	1.5595288260103996e-07	1.938119972193159e-07
111000.0	1.748713331432669e-07	1.5595844891956886e-07	1.9378421736696496e-07
111100.0	1.7489657385079326e-07	1.559986847801008e-07	1.9379446292148572e-07
111200.0	1.7485310540090559e-07	1.5597189956937252e-07	1.9373431123243865e-07
111300.0	1.7487134675228862e-07	1.5600643424490657e-07	1.9373625925967068e-07
111400.0	1.749450832200559e-07	1.560961338096238e-07	1.93794032630488e-07
111500.0	1.7483404515364142e-07	1.560018913442519e-07	1.9366619896303095e-07
111600.0	1.7485004073781077e-07	1.5603300814840738e-07	1.9366707332721416e-07
111700.0	1.7491076610534768e-07	1.561092790442044e-07	1.9371225316649097e-07
111800.0	1.7484079001568126e-07	1.5605586073923697e-07	1.9362571929212555e-07
111900.0	1.747309145226279e-07	1.5596264746168896e-07	1.9349918158356682e-07
112000.0	1.745927731333784e-07	1.558412379415299e-07	1.933443083252269e-07
112100.0	1.7444442302031632e-07	1.5570959547365598e-07	1.9317925056697666e-07
112200.0	1.7437165178068861e-07	1.5565318926180565e-07	1.9309011429957158e-07
112300.0	1.743133749033471e-07	1.5561139712049842e-07	1.9301535268619578e-07
112400.0	1.7427512460765817e-07	1.55589560186136e-07	1.9296068902918035e-07
112500.0	1.7421912439716028e-07	1.5554981141217988e-07	1.9288843738214068e-07
112600.0	1.7408522004592683e-07	1.5543244310410583e-07	1.9273799698774783e-07
112700.0	1.739905155937894e-07	1.5535415545999057e-07	1.9262687572758822e-07
112800.0	1.739006286952982e-07	1.5528071852606372e-07	1.925205388645327e-07
112900.0	1.7386189427053836e-07	1.5525827075382976e-07	1.9246551778724697e-07
113000.0	1.737932729846856e-07	1.5520590232476586e-07	1.9238064364460534e-07
113100.0	1.7372465887503417e-07	1.5515362485498328e-07	1.9229569289508506e-07
113200.0	1.736507948151147e-07	1.5509600727679287e-07	1.9220558235343653e-07
113300.0	1.737204902418354e-07	1.5518137748485215e-07	1.9225960299881865e-07
113400.0	1.7369747245340828e-07	1.5517451458120526e-07	1.922204303256113e-07
113500.0	1.748133586939881e-07	1.562318713488161e-07	1.9339484603916007e-07
113600.0	1.7487753712366273e-07	1.56311571501777e-07	1.9344350274554846e-07
113700.0	1.7482436752302163e-07	1.5627432071805724e-07	1.9337441432798602e-07
113800.0	1.7501682183812986e-07	1.5647993900021454e-07	1.9355370467604518e-07
113900.0	1.7501936885356786e-07	1.5649817392123287e-07	1.9354056378590285e-07
114000.0	1.7490256231770211e-07	1.563975693951174e-07	1.9340755524028682e-07
114100.0	1.7498087523181563e-07	1.56491613424354e-07	1.9347013703927725e-07
114200.0	1.750812249767715e-07	1.5660544975663813e-07	1.9355700019690487e-07
114300.0	1.749391497840024e-07	1.5647951505678535e-07	1.9339878451121946e-07
114400.0	1.7490147073966254e-07	1.564575305135462e-07	1.9334541096577889e-07
114500.0	1.748410376024839e-07	1.5641275381868232e-07	1.9326932138628547e-07
114600.0	1.7480025073287902e-07	1.5638765859990422e-07	1.9321284286585381e-07
114700.0	1.7470831571841402e-07	1.563116977490434e-07	1.9310493368778464e-07
114800.0	1.7458927494041072e-07	1.5620862803387157e-07	1.9296992184694988e-07
114900.0	1.7455536348506555e-07	1.5619058893247998e-07	1.9292013803765112e-07
115000.0	1.7455926683949936e-07	1.5621013046506208e-07	1.9290840321393665e-07
115100.0	1.7440802674283664e-07	1.5607481533123477e-07	1.9274123815443852e-07
115200.0	1.7428209634550959e-07	1.5596475534301729e-07	1.9259943734800188e-07
115300.0	1.741904242689032e-07	1.5588891181115112e-07	1.924919367266553e-07
115400.0	1.7422904774541308e-07	1.5594275079584826e-07	1.925153446949779e-07
115500.0	1.7411794260859362e-07	1.5584742887973824e-07	1.92388456337449e-07
115600.0	1.740583147287472e-07	1.5580331908154185e-07	1.9231331037595253e-07
115700.0	1.7407290005386082e-07	1.558331687926672e-07	1.9231263131505446e-07
115800.0	1.740329431678252e-07	1.558087234389172e-07	1.922571628967332e-07
115900.0	1.739033074939852e-07	1.556947839520334e-07	1.9211183103593698e-07
116000.0	1.74016331002272e-07	1.558224865020243e-07	1.922101755025197e-07
116100.0	1.7404625877482983e-07	1.5586761349199176e-07	1.922249040576679e-07
116200.0	1.7392961317956825e-07	1.5576652102257896e-07	1.9209270533655754e-07
116300.0	1.7386137699507132e-07	1.557135366383125e-07	1.9200921735183012e-07
116400.0	1.7391410284467878e-07	1.557811279931466e-07	1.9204707769621096e-07
116500.0	1.7380702363022035e-07	1.5568955276334522e-07	1.9192449449709548e-07
116600.0	1.7375052469040848e-07	1.556482248850137e-07	1.9185282449580326e-07
116700.0	1.737090599586893e-07	1.5562203165368105e-07	1.9179608826369754e-07
116800.0	1.735912962959838e-07	1.5551970768985572e-07	1.916628849021119e-07
116900.0	1.7357384417681085e-07	1.5551751420062834e-07	1.9163017415299337e-07
117000.0	1.7351594558373912e-07	1.5547484463751106e-07	1.915570465299672e-07
117100.0	1.7366047485302492e-07	1.556333857054973e-07	1.9168756400055253e-07
117200.0	1.735809350352417e-07	1.5556914860361375e-07	1.9159272146686967e-07
117300.0	1.7389392027147343e-07	1.5589005119493743e-07	1.9189778934800943e-07
117400.0	1.740123523877746e-07	1.5602159671484889e-07	1.9200310806070034e-07
117500.0	1.74121596228831e-07	1.5614477072272444e-07	1.9209842173493756e-07
117600.0	1.7400334728314995e-07	1.5604177355500623e-07	1.9196492101129367e-07
117700.0	1.7405712378463595e-07	1.5610890471206612e-07	1.920053428572058e-07
117800.0	1.7397151004484022e-07	1.560384417948076e-07	1.9190457829487284e-07
117900.0	1.7399286377889623e-07	1.5607443931905063e-07	1.9191128823874184e-07
118000.0	1.7412079801671245e-07	1.5621554809029403e-07	1.9202604794313086e-07
118100.0	1.7400555356969085e-07	1.561154114455249e-07	1.918956956938568e-07
118200.0	1.7398723248195166e-07	1.5611199775162724e-07	1.918624672122761e-07
118300.0	1.739675608932169e-07	1.5610708428856046e-07	1.9182803749787333e-07
118400.0	1.7412601491950144e-07	1.5627955584069703e-07	1.9197247399830585e-07
118500.0	1.740406615802906e-07	1.5620904760212092e-07	1.918722755584603e-07
118600.0	1.7392058589905288e-07	1.5610397653163716e-07	1.917371952664686e-07
118700.0	1.7393936941177106e-07	1.561372323238035e-07	1.9174150649973862e-07
118800.0	1.740248922019617e-07	1.5623705084619853e-07	1.9181273355772486e-07
118900.0	1.7402318338659618e-07	1.562499978286305e-07	1.9179636894456187e-07
119000.0	1.7387694664624392e-07	1.5611868019852374e-07	1.916352130939641e-07
119100.0	1.737773902567974e-07	1.5603397004446722e-07	1.915208104691276e-07
119200.0	1.7409602938860384e-07	1.5635784885839498e-07	1.918342099188127e-07
119300.0	1.7400803023140742e-07	1.5628464493478734e-07	1.917314155280275e-07
119400.0	1.7403560458690778e-07	1.5632660398463372e-07	1.9174460518918184e-07
119500.0	1.7394337722735386e-07	1.562491473747388e-07	1.9163760707996893e-07
119600.0	1.7384999745904252e-07	1.561704052698615e-07	1.9152958964822353e-07
119700.0	1.7396125666206502e-07	1.5629559487532914e-07	1.916269184488009e-07
119800.0	1.7400702650278597e-07	1.5635543097154854e-07	1.916586220340234e-07
119900.0	1.7415314055927136e-07	1.5651464751527088e-07	1.9179163360327184e-07
120000.0	1.74161546638216e-07	1.565372242933708e-07	1.917858689830612e-07
120100.0	1.7407527263492217e-07	1.56465499658104e-07	1.9168504561174034e-07
120200.0	1.740337065752267e-07	1.5643834802998828e-07	1.916290651204651e-07
120300.0	1.7397489884367448e-07	1.563939571857233e-07	1.9155584050162567e-07
120400.0	1.7383040261952047e-07	1.5626404694627322e-07	1.9139675829276773e-07
120500.0	1.7386721989742445e-07	1.5631494931827732e-07	1.9141949047657158e-07
120600.0	1.7389593864306175e-07	1.5635786663691247e-07	1.9143401064921102e-07
120700.0	1.7386772949504044e-07	1.5634363950568055e-07	1.9139181948440033e-07
120800.0	1.7382809626337414e-07	1.563182269740219e-07	1.9133796555272637e-07
120900.0	1.7384309375016287e-07	1.563464797653204e-07	1.9133970773500534e-07
121000.0	1.7388613971078418e-07	1.5640261097345139e-07	1.9136966844811697e-07
121100.0	1.7383203216323934e-07	1.5636279583824957e-07	1.9130126848822912e-07
121200.0	1.7378218872474863e-07	1.5632717088741006e-07	1.912372065620872e-07
121300.0	1.7369021195829296e-07	1.562494917838747e-07	1.9113093213271123e-07
121400.0	1.7371480519085772e-07	1.562877713236904e-07	1.9114183905802504e-07
121500.0	1.73704599309246e-07	1.5629162782765072e-07	1.9111757079084126e-07
121600.0	1.7372686013434392e-07	1.5632731146518243e-07	1.9112640880350542e-07
121700.0	1.7363237850665625e-07	1.5624701335368258e-07	1.9101774365962992e-07
121800.0	1.7351671141141255e-07	1.561455817934951e-07	1.9088784102932999e-07
121900.0	1.7339595041196162e-07	1.5603902417623507e-07	1.9075287664768818e-07
122000.0	1.7335534799955726e-07	1.5601242649929412e-07	1.906982694998204e-07
122100.0	1.7339754843239285e-07	1.560678162982122e-07	1.907272805665735e-07
122200.0	1.733602901247536e-07	1.5604460164138214e-07	1.906759786081251e-07
122300.0	1.7343010643054915e-07	1.5612785429808056e-07	1.9073235856301774e-07
122400.0	1.7330730398734718e-07	1.5601914819759068e-07	1.9059545977710367e-07
122500.0	1.7316582979204483e-07	1.5589177106341097e-07	1.904398885206787e-07
122600.0	1.731230620247821e-07	1.5586292954025038e-07	1.903831945093138e-07
122700.0	1.7307465813154457e-07	1.558282462186861e-07	1.9032107004440305e-07
122800.0	1.7310683499269416e-07	1.5587372654307467e-07	1.9033994344231364e-07
122900.0	1.729847680032006e-07	1.5576565486947404e-07	1.9020388113692718e-07
123000.0	1.7287327902821548e-07	1.5566808921839436e-07	1.900784688380366e-07
123100.0	1.7284077178509866e-07	1.5564914881472857e-07	1.9003239475546876e-07
123200.0	1.7274870076222613e-07	1.5557094455580565e-07	1.8992645696864662e-07
123300.0	1.7269726221008794e-07	1.5553327616767556e-07	1.8986124825250032e-07
123400.0	1.7276272248903968e-07	1.556119531860515e-07	1.8991349179202787e-07
123500.0	1.7272975532077627e-07	1.5559271255720559e-07	1.8986679808434696e-07
123600.0	1.7267506050321045e-07	1.5555170267897287e-07	1.8979841832744803e-07
123700.0	1.7279611006562484e-07	1.5568336590292993e-07	1.8990885422831975e-07
123800.0	1.72790938789549e-07	1.5569176737943144e-07	1.8989011019966654e-07
123900.0	1.726656205091299e-07	1.555802217289962e-07	1.8975101928926358e-07
124000.0	1.7261527790610014e-07	1.5554340760466342e-07	1.8968714820753687e-07
124100.0	1.7255421636244814e-07	1.5549598971303174e-07	1.8961244301186453e-07
124200.0	1.7260288768698696e-07	1.5555766799107562e-07	1.896481073828983e-07
124300.0	1.725984391589453e-07	1.5556667474418966e-07	1.8963020357370095e-07
124400.0	1.7257708932309376e-07	1.5555831517478295e-07	1.8959586347140457e-07
124500.0	1.725633538878114e-07	1.555580255457807e-07	1.895686822298421e-07
124600.0	1.7258105563667122e-07	1.5558845289101916e-07	1.8957365838232328e-07
124700.0	1.725718157929988e-07	1.555926156661918e-07	1.8955101591980579e-07
124800.0	1.725841262701092e-07	1.5561806860698274e-07	1.8955018393323568e-07
124900.0	1.7265777455776692e-07	1.557033125530391e-07	1.8961223656249473e-07
125000.0	1.7262557193105902e-07	1.556845083369634e-07	1.8956663552515465e-07
125100.0	1.7264212497788034e-07	1.5571421860873215e-07	1.8957003134702853e-07
125200.0	1.726160719600662e-07	1.5570125750564876e-07	1.8953088641448362e-07
125300.0	1.7260014104437948e-07	1.556984498819024e-07	1.8950183220685656e-07
125400.0	1.724901218536179e-07	1.556018578935949e-07	1.893783858136409e-07
125500.0	1.7251669990810344e-07	1.5564129360893518e-07	1.893921062072717e-07
125600.0	1.7243046525739834e-07	1.555684351488534e-07	1.8929249536594327e-07
125700.0	1.7264458279598168e-07	1.5578823312136247e-07	1.8950093247060088e-07
125800.0	1.7279086650491797e-07	1.5594672895680326e-07	1.8963500405303268e-07
125900.0	1.726808832914419e-07	1.5585008533455387e-07	1.895116812483299e-07
126000.0	1.7287666143331096e-07	1.5605515062270862e-07	1.896981722439133e-07
126100.0	1.7278119679982636e-07	1.559729379022923e-07	1.8958945569736043e-07
126200.0	1.7269908134086242e-07	1.5590399982447256e-07	1.894941628572523e-07
126300.0	1.7273911606832654e-07	1.5595694668974868e-07	1.895212854469044e-07
126400.0	1.726704058453573e-07	1.5590139890529526e-07	1.894394127854193e-07
126500.0	1.726112592114933e-07	1.5585537968339707e-07	1.8936713873958952e-07
126600.0	1.726450120096616e-07	1.5590168257487022e-07	1.8938834144445295e-07
126700.0	1.7252726414591074e-07	1.5579712472987813e-07	1.8925740356194335e-07
126800.0	1.7251947385284728e-07	1.5580219307213612e-07	1.8923675463355843e-07
126900.0	1.724140714608577e-07	1.557099153552546e-07	1.891182275664608e-07
127000.0	1.72416589102934e-07	1.5572511149465298e-07	1.8910806671121503e-07
127100.0	1.7234220206195897e-07	1.5566365661198245e-07	1.8902074751193548e-07
127200.0	1.723799668829836e-07	1.557141307403687e-07	1.8904580302559848e-07
127300.0	1.723136182534547e-07	1.556607075063786e-07	1.889665290005308e-07
127400.0	1.7224221458453222e-07	1.5560226677973997e-07	1.8888216238932447e-07
127500.0	1.7259723478572618e-07	1.5595424544777138e-07	1.8924022412368098e-07
127600.0	1.7254691668957688e-07	1.559167728905765e-07	1.8917706048857727e-07
127700.0	1.7273683890620766e-07	1.561179823919729e-07	1.8935569542044243e-07
127800.0	1.7267981881040828e-07	1.5607382289984417e-07	1.892858147209724e-07
127900.0	1.7266617430780567e-07	1.5607240339066078e-07	1.8925994522495056e-07
128000.0	1.7259814648612316e-07	1.560172332598296e-07	1.8917905971241673e-07
128100.0	1.7264646626624924e-07	1.5607792996950688e-07	1.892150025629916e-07
128200.0	1.725541640463883e-07	1.5599846892848596e-07	1.8910985916429064e-07
128300.0	1.7248949710524202e-07	1.559465678323914e-07	1.8903242637809264e-07
128400.0	1.7247564221025937e-07	1.559452280395274e-07	1.8900605638099135e-07
128500.0	1.7257037971534832e-07	1.560520351197819e-07	1.8908872431091476e-07
128600.0	1.7269587870178382e-07	1.561886743710429e-07	1.8920308303252476e-07
128700.0	1.7264910665701192e-07	1.5615450065304938e-07	1.8914371266097446e-07
128800.0	1.7261007386363692e-07	1.5612817369238458e-07	1.8909197403488926e-07
128900.0	1.7249132825285723e-07	1.56022184340004e-07	1.8896047216571047e-07
129000.0	1.7242317459526697e-07	1.5596663524836052e-07	1.888797139421734e-07
129100.0	1.7238863264989155e-07	1.55944489090284e-07	1.8883277620949908e-07
129200.0	1.7255802033092388e-07	1.5612270670915284e-07	1.8899333395269493e-07
129300.0	1.7252180292689337e-07	1.560989831450559e-07	1.8894462270873084e-07
129400.0	1.7249320308275353e-07	1.5608273698755476e-07	1.889036691779523e-07
129500.0	1.7255775865368148e-07	1.561592128610946e-07	1.8895630444626834e-07
129600.0	1.7258238376875142e-07	1.5619506702598343e-07	1.889697005115194e-07
129700.0	1.7250785176241024e-07	1.5613306565026657e-07	1.888826378745539e-07
129800.0	1.724648628570823e-07	1.561025001882932e-07	1.8882722552587143e-07
129900.0	1.724004295725376e-07	1.5605053344028153e-07	1.8875032570479368e-07
130000.0	1.7242946271511135e-07	1.5609176939459184e-07	1.8876715603563086e-07
130100.0	1.7250095317504066e-07	1.561753188623918e-07	1.8882658748768953e-07
130200.0	1.7256347155975738e-07	1.562496935408469e-07	1.8887724957866785e-07
130300.0	1.7244273732027428e-07	1.5614145608643522e-07	1.8874401855411334e-07
130400.0	1.724290995931443e-07	1.5613996814904766e-07	1.8871823103724094e-07
130500.0	1.7256243419857752e-07	1.5628461808373282e-07	1.8884025031342222e-07
130600.0	1.7267196466816566e-07	1.5640559177212075e-07	1.8893833756421058e-07
130700.0	1.7276415144735594e-07	1.5650893764612115e-07	1.8901936524859073e-07
130800.0	1.7272218493576114e-07	1.56479235669549e-07	1.8896513420197327e-07
130900.0	1.7260057798784585e-07	1.563700162030509e-07	1.888311397726408e-07
131000.0	1.7255484715195673e-07	1.5633649813700394e-07	1.8877319616690953e-07
131100.0	1.72544709495352e-07	1.5633839024492727e-07	1.8875102874577674e-07
131200.0	1.728270231275246e-07	1.566227499230557e-07	1.890312963319935e-07
131300.0	1.7275035698985456e-07	1.565583333878232e-07	1.8894238059188592e-07
131400.0	1.7272131946746628e-07	1.5654142044572228e-07	1.8890121848921029e-07
131500.0	1.7263485389418373e-07	1.5646719527665296e-07	1.888025125117145e-07
131600.0	1.7261485730497786e-07	1.564592043171401e-07	1.8877051029281562e-07
131700.0	1.725867407040413e-07	1.5644312511943908e-07	1.8873035628864354e-07
131800.0	1.724643089805303e-07	1.5633292334199838e-07	1.8859569461906221e-07
131900.0	1.724563410712211e-07	1.5633664758029938e-07	1.8857603456214284e-07
132000.0	1.7261375244292948e-07	1.5650323378364866e-07	1.887242711022103e-07
132100.0	1.7255037172528778e-07	1.5645193192361962e-07	1.8864881152695594e-07
132200.0	1.724231450323818e-07	1.5633686801631028e-07	1.8850942204845333e-07
132300.0	1.7233906936152743e-07	1.562648986708276e-07	1.8841324005222726e-07
132400.0	1.7240078590847349e-07	1.5633795848818743e-07	1.8846361332875954e-07
132500.0	1.7232064844559096e-07	1.5626984923338248e-07	1.8837144765779945e-07
132600.0	1.7248605864284679e-07	1.5644558806966924e-07	1.8852652921602433e-07
132700.0	1.724257913695428e-07	1.563973162847876e-07	1.8845426645429798e-07
132800.0	1.7239072287977328e-07	1.5637410386346144e-07	1.8840734189608512e-07
132900.0	1.724557233007071e-07	1.5644978110723162e-07	1.8846166549418257e-07
133000.0	1.7320607485591242e-07	1.571620632020768e-07	1.8925008650974805e-07
133100.0	1.732037371827313e-07	1.5717143937178312e-07	1.892360349936795e-07
133200.0	1.731395219384064e-07	1.5711908543542238e-07	1.8915995844139042e-07
133300.0	1.7307230325565407e-07	1.5706376263878335e-07	1.8908084387252478e-07
133400.0	1.7304605138682446e-07	1.5704930296647068e-07	1.8904279980717824e-07
133500.0	1.7305478766985788e-07	1.5706943346675372e-07	1.8904014187296204e-07
133600.0	1.7302314653792577e-07	1.5704934929125182e-07	1.8899694378459972e-07
133700.0	1.7309607559084133e-07	1.5713244323730899e-07	1.8905970794437368e-07
133800.0	1.7299471071299726e-07	1.57042951435238e-07	1.8894646999075653e-07
133900.0	1.7299653956136703e-07	1.570563778427672e-07	1.8893670127996686e-07
134000.0	1.7294441199263664e-07	1.5701590592518006e-07	1.8887291806009322e-07
134100.0	1.7283754614250167e-07	1.5692086731686888e-07	1.8875422496813445e-07
134200.0	1.728933682967108e-07	1.5698811760797437e-07	1.8879861898544722e-07
134300.0	1.72982662252141e-07	1.570881025146833e-07	1.8887722198959872e-07
134400.0	1.7315367260170197e-07	1.5726952403025194e-07	1.89037821173152e-07
134500.0	1.730611142469154e-07	1.571886945701805e-07	1.8893353392365032e-07
134600.0	1.730386242180683e-07	1.5717769949746025e-07	1.8889954893867633e-07
134700.0	1.7296864270397431e-07	1.5711942607919742e-07	1.888178593287512e-07
134800.0	1.729411925597696e-07	1.571034559595298e-07	1.887789291600094e-07
134900.0	1.7283013567959958e-07	1.5700411597465242e-07	1.8865615538454674e-07
135000.0	1.7278209424117113e-07	1.5696767572630674e-07	1.8859651275603552e-07
135100.0	1.7284853134607287e-07	1.5704494485866562e-07	1.8865211783348012e-07
135200.0	1.7276113227097404e-07	1.5696915202925957e-07	1.8855311251268852e-07
135300.0	1.7300992435882915e-07	1.572232429598614e-07	1.887966057577969e-07
135400.0	1.729737645185171e-07	1.571985607502826e-07	1.8874896828675163e-07
135500.0	1.7286828280508883e-07	1.5710469026715482e-07	1.8863187534302284e-07
135600.0	1.7284038851770228e-07	1.5708828572395944e-07	1.8859249131144513e-07
135700.0	1.7293899611397813e-07	1.5719617841507458e-07	1.8868181381288167e-07
135800.0	1.729593285567261e-07	1.5722774426180609e-07	1.886909128516461e-07
135900.0	1.7312624491171225e-07	1.574032523608977e-07	1.888492374625268e-07
136000.0	1.730797483855923e-07	1.5736810241855075e-07	1.8879139435263383e-07
136100.0	1.731480385457208e-07	1.5744515484262837e-07	1.888509222488132e-07
136200.0	1.7325382974295834e-07	1.5756108820879888e-07	1.889465712771178e-07
136300.0	1.731491363149822e-07	1.5746787686823163e-07	1.8883039576173277e-07
136400.0	1.7309844855543864e-07	1.5742847597914362e-07	1.8876842113173367e-07
136500.0	1.7300230542119904e-07	1.5734377015414533e-07	1.8866084068825276e-07
136600.0	1.7295547248733426e-07	1.5730816202042718e-07	1.8860278295424134e-07
136700.0	1.7289856103388686e-07	1.572624835843468e-07	1.8853463848342693e-07
136800.0	1.7280652430877351e-07	1.5718183262168167e-07	1.8843121599586536e-07
136900.0	1.7272435299633453e-07	1.5711101389225196e-07	1.883376921004171e-07
137000.0	1.726464149935068e-07	1.5704439791345317e-07	1.8824843207356043e-07
137100.0	1.7259733499229996e-07	1.5700661013210624e-07	1.8818805985249368e-07
137200.0	1.727899567361968e-07	1.5720887526547332e-07	1.883710382069203e-07
137300.0	1.7271043042355063e-07	1.5714063536253594e-07	1.8828022548456533e-07
137400.0	1.726811987461569e-07	1.5712234440860655e-07	1.8824005308370724e-07
137500.0	1.7261649775288785e-07	1.570686359574513e-07	1.881643595483244e-07
137600.0	1.7265254241522157e-07	1.5711564308551308e-07	1.8818944174493006e-07
137700.0	1.7256979282616222e-07	1.5704408582114739e-07	1.8809549983117705e-07
137800.0	1.7248243120254368e-07	1.5696792156368636e-07	1.87996940841401e-07
137900.0	1.7252296524424713e-07	1.570188145385417e-07	1.8802711594995257e-07
138000.0	1.7240232605327263e-07	1.569093959131987e-07	1.8789525619334655e-07
138100.0	1.7237795554312261e-07	1.56895953085167e-07	1.8785995800107822e-07
138200.0	1.7241102531249074e-07	1.569397225089909e-07	1.8788232811599056e-07
138300.0	1.7242056145861196e-07	1.5695950244853964e-07	1.8788162046868428e-07
138400.0	1.7237229708275588e-07	1.5692215500559496e-07	1.878224391599168e-07
138500.0	1.7227050980014172e-07	1.5683146937424098e-07	1.8770955022604246e-07
138600.0	1.7245548992605738e-07	1.5702187560214014e-07	1.8788910424997462e-07
138700.0	1.7238576512576993e-07	1.5696317705346682e-07	1.8780835319807304e-07
138800.0	1.7226156878343393e-07	1.5685007851610752e-07	1.8767305905076035e-07
138900.0	1.724856132002257e-07	1.5708293954958284e-07	1.8788828685086855e-07
139000.0	1.7238833859196962e-07	1.569966986106763e-07	1.8777997857326296e-07
139100.0	1.723499159085529e-07	1.5696918975507567e-07	1.8773064206203016e-07
139200.0	1.7234622862343717e-07	1.5697613297578552e-07	1.8771632427108881e-07
139300.0	1.7244048783430934e-07	1.5707993937743488e-07	1.878010362911838e-07
139400.0	1.72381338935688e-07	1.570317262881593e-07	1.8773095158321668e-07
139500.0	1.7230260524477172e-07	1.5696393206663187e-07	1.8764127842291157e-07
139600.0	1.722863493542144e-07	1.5695841337590249e-07	1.876142853325263e-07
139700.0	1.7227887139212894e-07	1.5696164902677593e-07	1.8759609375748195e-07
139800.0	1.726458000656054e-07	1.573327947904131e-07	1.8795880534079767e-07
139900.0	1.7256949736212188e-07	1.5726737555513913e-07	1.8787161916910462e-07
140000.0	1.7248920401192996e-07	1.5719795409533022e-07	1.877804539285297e-07
140100.0	1.7238600253509716e-07	1.5710564584493695e-07	1.8766635922525736e-07
140200.0	1.72406099687803e-07	1.5713599872378802e-07	1.87676200651818e-07
140300.0	1.7234153150627018e-07	1.570822532643357e-07	1.8760080974820465e-07
140400.0	1.7229147321816563e-07	1.5704290910224868e-07	1.8754003733408258e-07
140500.0	1.722993983223087e-07	1.5706111493087766e-07	1.8753768171373974e-07
140600.0	1.7228750778827814e-07	1.570598583772256e-07	1.8751515719933066e-07
140700.0	1.7240439137961537e-07	1.571860456446677e-07	1.8762273711456304e-07
140800.0	1.7232497514177896e-07	1.571173470578547e-07	1.875326032257032e-07
140900.0	1.7232404782245212e-07	1.5712689629796887e-07	1.8752119934693536e-07
141000.0	1.7232120911357917e-07	1.571346341082347e-07	1.8750778411892364e-07
141100.0	1.7237866538335715e-07	1.572013843662015e-07	1.8755594640051278e-07
141200.0	1.7237975489055627e-07	1.5721300555920412e-07	1.8754650422190842e-07
141300.0	1.7234889309807335e-07	1.571927676330359e-07	1.875050185631108e-07
141400.0	1.7225163241436504e-07	1.5710619561958583e-07	1.8739706920914425e-07
141500.0	1.7236545300363017e-07	1.5722877664416506e-07	1.8750212936309528e-07
141600.0	1.7243163571945138e-07	1.5730464962486596e-07	1.875586218140368e-07
141700.0	1.7233113870183428e-07	1.5721479916231352e-07	1.8744747824135503e-07
141800.0	1.7224142946045575e-07	1.5713570898106713e-07	1.8734714993984436e-07
141900.0	1.7215450062495188e-07	1.5705938966896678e-07	1.8724961158093697e-07
142000.0	1.7210658259680445e-07	1.5702193348430838e-07	1.871912317093005e-07
142100.0	1.720643387342413e-07	1.5699017801758818e-07	1.8713849945089443e-07
142200.0	1.7196651035667574e-07	1.5690292168360796e-07	1.8703009902974353e-07
142300.0	1.719225973100256e-07	1.5686939114099728e-07	1.869758034790539e-07
142400.0	1.7188034545770432e-07	1.5683756259203105e-07	1.869231283233776e-07
142500.0	1.7188423125558928e-07	1.568514980180636e-07	1.8691696449311495e-07
142600.0	1.7181572402980874e-07	1.5679346816843634e-07	1.8683797989118115e-07
142700.0	1.7171756390056808e-07	1.5670580243902506e-07	1.867293253621111e-07
142800.0	1.7163651049735995e-07	1.566352219035632e-07	1.866377990911567e-07
142900.0	1.719807921667625e-07	1.5698069026766014e-07	1.8698089406586484e-07
143000.0	1.7192530737391748e-07	1.5693551984974528e-07	1.8691509489808968e-07
143100.0	1.7180516477062495e-07	1.568258392270986e-07	1.867844903141513e-07
143200.0	1.7173806046079567e-07	1.5676911465096796e-07	1.8670700627062337e-07
143300.0	1.716972599998446e-07	1.567384854166816e-07	1.8665603458300758e-07
143400.0	1.717483377061836e-07	1.5679829147445737e-07	1.8669838393790985e-07
143500.0	1.7170497253606382e-07	1.567651807105643e-07	1.8664476436156335e-07
143600.0	1.7162086428669088e-07	1.5669142407576997e-07	1.865503044976118e-07
143700.0	1.7185893144063397e-07	1.5693121410874614e-07	1.867866487725218e-07
143800.0	1.7188151857816484e-07	1.569636158492584e-07	1.8679942130707128e-07
143900.0	1.7180372133645336e-07	1.5689614010822295e-07	1.8671130256468377e-07
144000.0	1.717256444003967e-07	1.5682833339795114e-07	1.8662295540284226e-07
144100.0	1.7166580753674208e-07	1.5677871104785356e-07	1.865529040256306e-07
144200.0	1.7157274075303276e-07	1.566959272165379e-07	1.8644955428952762e-07
144300.0	1.716118652011903e-07	1.5674498613225707e-07	1.8647874427012355e-07
144400.0	1.7164687006818457e-07	1.567895101142094e-07	1.8650423002215973e-07
144500.0	1.71618099331416e-07	1.5677070973447513e-07	1.8646548892835686e-07
144600.0	1.7153875197128737e-07	1.5670148483726131e-07	1.8637601910531342e-07
144700.0	1.7163948767546617e-07	1.5681122380197532e-07	1.8646775154895702e-07
144800.0	1.715209529510244e-07	1.5670291673766316e-07	1.8633898916438564e-07
144900.0	1.715650663875744e-07	1.5675684667963113e-07	1.8637328609551766e-07
145000.0	1.715024546260967e-07	1.5670420006305642e-07	1.8630070918913695e-07
145100.0	1.7146773520334135e-07	1.5667945169409013e-07	1.8625601871259258e-07
145200.0	1.715452034771865e-07	1.5676579269874906e-07	1.8632461425562395e-07
145300.0	1.7161058592246485e-07	1.5684089547612912e-07	1.8638027636880058e-07
145400.0	1.7169039192292772e-07	1.569292488975441e-07	1.8645153494831134e-07
145500.0	1.7173470811656168e-07	1.5698251712592915e-07	1.8648689910719421e-07
145600.0	1.7170006692654185e-07	1.5695774444391728e-07	1.8644238940916642e-07
145700.0	1.717701345863644e-07	1.5703710850063054e-07	1.8650316067209826e-07
145800.0	1.7181863690197816e-07	1.5709427019228862e-07	1.865430036116677e-07
145900.0	1.719287675780103e-07	1.5721336655133028e-07	1.8664416860469035e-07
146000.0	1.7194313148242462e-07	1.5723720585061812e-07	1.8664905711423112e-07
146100.0	1.7187045214913393e-07	1.5717453331260543e-07	1.8656637098566243e-07
146200.0	1.7206038864064135e-07	1.5737040490926546e-07	1.8675037237201724e-07
146300.0	1.7195869772498878e-07	1.5727873655362207e-07	1.866386588963555e-07
146400.0	1.7189382321147346e-07	1.5722381322132157e-07	1.8656383320162535e-07
146500.0	1.7184696169712281e-07	1.5718679347432652e-07	1.865071299199191e-07
146600.0	1.7183326975223127e-07	1.571829229209642e-07	1.8648361658349834e-07
146700.0	1.718532146725291e-07	1.5721238006985218e-07	1.8649404927520603e-07
146800.0	1.7179976044648874e-07	1.5716879206838966e-07	1.8643072882458782e-07
146900.0	1.7195799069938272e-07	1.573339568896651e-07	1.8658202450910034e-07
147000.0	1.7188506874271614e-07	1.5727091490297594e-07	1.8649922258245635e-07
147100.0	1.7203515361319912e-07	1.5742680547473775e-07	1.8664350175166048e-07
147200.0	1.7211681788386808e-07	1.5751742098196102e-07	1.8671621478577515e-07
147300.0	1.7209348784868572e-07	1.57503832533643e-07	1.8668314316372845e-07
147400.0	1.7255852973535945e-07	1.5795080508588175e-07	1.8716625438483716e-07
147500.0	1.7252464834446552e-07	1.5792646054917318e-07	1.8712283613975786e-07
147600.0	1.7243507454232838e-07	1.578467355390308e-07	1.8702341354562597e-07
147700.0	1.7243707969281855e-07	1.5785821515072556e-07	1.8701594423491153e-07
147800.0	1.7235265803999696e-07	1.5778359979678624e-07	1.8692171628320768e-07
147900.0	1.7225983763727238e-07	1.5770059632516148e-07	1.868190789493833e-07
148000.0	1.7236290293635065e-07	1.5781279838184734e-07	1.8691300749085395e-07
148100.0	1.7250470748486812e-07	1.579632901823327e-07	1.8704612478740354e-07
148200.0	1.724351026865225e-07	1.5790336462857474e-07	1.8696684074447027e-07
148300.0	1.7236025597779907e-07	1.5783826876061982e-07	1.8688224319497833e-07
148400.0	1.7240873197110538e-07	1.5789501917824063e-07	1.8692244476397012e-07
148500.0	1.7235556876000037e-07	1.578515637150489e-07	1.8685957380495185e-07
148600.0	1.7233367618081006e-07	1.5783898837264553e-07	1.868283639889746e-07
148700.0	1.7229964054356372e-07	1.5781439651331117e-07	1.8678488457381627e-07
148800.0	1.7230590675944647e-07	1.5783010655287478e-07	1.8678170696601816e-07
148900.0	1.7220708173968907e-07	1.5774096777973464e-07	1.866731956996435e-07
149000.0	1.7216964575826405e-07	1.5771309266681456e-07	1.8662619884971354e-07
149100.0	1.7215187335207968e-07	1.5770470916434964e-07	1.8659903753980972e-07
149200.0	1.7204614320041977e-07	1.5760864295618862e-07	1.8648364344465092e-07
149300.0	1.719905129162879e-07	1.5756256745068544e-07	1.8641845838189035e-07
149400.0	1.720035393181277e-07	1.5758503593656363e-07	1.864220426996918e-07
149500.0	1.719789629945549e-07	1.5756953630972137e-07	1.8638838967938845e-07
149600.0	1.718800315883886e-07	1.5748021577308098e-07	1.8627984740369625e-07
149700.0	1.7189072836070097e-07	1.5750016576282844e-07	1.862812909585735e-07
149800.0	1.7183559836969447e-07	1.5745450080376612e-07	1.862166959356228e-07
149900.0	1.717708692000133e-07	1.5739920592952868e-07	1.861425324704979e-07
150000.0	1.7193393052753238e-07	1.57565581363703e-07	1.8630227969136177e-07
150100.0	1.7212393384071393e-07	1.5775926351776133e-07	1.8648860416366653e-07
150200.0	1.7205130155641622e-07	1.576961229642013e-07	1.8640648014863115e-07
150300.0	1.7206119027724428e-07	1.5771527062070395e-07	1.8640710993378461e-07
150400.0	1.7198330055662414e-07	1.5764683642932595e-07	1.8631976468392233e-07
150500.0	1.7194033618006506e-07	1.5761310423124916e-07	1.8626756812888097e-07
150600.0	1.7185232170963546e-07	1.5753456814530666e-07	1.8617007527396427e-07
150700.0	1.717879113278158e-07	1.5747960684061673e-07	1.8609621581501488e-07
150800.0	1.7171862153960396e-07	1.5741961448713248e-07	1.8601762859207544e-07
150900.0	1.7166595034764765e-07	1.5737632725528563e-07	1.8595557344000967e-07
151000.0	1.7155999384258775e-07	1.5727981781505932e-07	1.858401698701162e-07
151100.0	1.7157488327128387e-07	1.5730375234021975e-07	1.85846014202348e-07
151200.0	1.7161674503697568e-07	1.5735441964905848e-07	1.8587907042489288e-07
151300.0	1.71564323045344e-07	1.5731123751808006e-07	1.8581740857260793e-07
151400.0	1.7155310245116315e-07	1.573092438648354e-07	1.8579696103749092e-07
151500.0	1.7149381243819155e-07	1.572592787182508e-07	1.857283461581323e-07
151600.0	1.7158119951920792e-07	1.5735505092121865e-07	1.8580734811719718e-07
151700.0	1.7149875747366192e-07	1.5728194896869604e-07	1.857155659786278e-07
151800.0	1.7144260889804968e-07	1.5723505842823253e-07	1.8565015936786683e-07
151900.0	1.7149592576755445e-07	1.5729702561010075e-07	1.8569482592500815e-07
152000.0	1.7141733534899108e-07	1.5722769542552822e-07	1.8560697527245394e-07
152100.0	1.7134209302334838e-07	1.5716172919112347e-07	1.855224568555733e-07
152200.0	1.7124866820470673e-07	1.570776014289411e-07	1.8541973498047236e-07
152300.0	1.7115579282758752e-07	1.5699400437522916e-07	1.8531758127994588e-07
152400.0	1.7113716762883774e-07	1.5698441017315027e-07	1.852899250845252e-07
152500.0	1.7115172683375833e-07	1.5700791278973469e-07	1.8529554087778198e-07
152600.0	1.7109160925921685e-07	1.569568083461683e-07	1.852264101722654e-07
152700.0	1.7104084193211318e-07	1.5691520287190161e-07	1.8516648099232475e-07
152800.0	1.7097575083214973e-07	1.56859245373732e-07	1.8509225629056746e-07
152900.0	1.7092667955873356e-07	1.5681926396801564e-07	1.850340951494515e-07
153000.0	1.7082901340825698e-07	1.5673079042180571e-07	1.8492723639470826e-07
153100.0	1.7080932934622806e-07	1.5672014416666721e-07	1.848985145257889e-07
153200.0	1.7072675981039823e-07	1.5664673698531786e-07	1.848067826354786e-07
153300.0	1.7076807393625017e-07	1.5669667893844314e-07	1.848394689340572e-07
153400.0	1.707538815618373e-07	1.5669149951766736e-07	1.8481626360600727e-07
153500.0	1.706966901782357e-07	1.5664335990382504e-07	1.8475002045264634e-07
153600.0	1.7071106125595738e-07	1.5666646568941592e-07	1.8475565682249884e-07
153700.0	1.7078699034254436e-07	1.5675100247691352e-07	1.848229782081752e-07
153800.0	1.7076637581604318e-07	1.5673914990185186e-07	1.847936017302345e-07
153900.0	1.706958520987441e-07	1.5667766148197015e-07	1.8471404271551807e-07
154000.0	1.706369210871635e-07	1.5662774423685094e-07	1.8464609793747606e-07
154100.0	1.7068423136285363e-07	1.5668306885540582e-07	1.8468539387030143e-07
154200.0	1.7069240694467848e-07	1.5669983016676706e-07	1.846849837225899e-07
154300.0	1.7071669470996492e-07	1.56732808199142e-07	1.8470058122078784e-07
154400.0	1.7065771691645568e-07	1.5668269424327178e-07	1.8463273958963958e-07
154500.0	1.7067756857005954e-07	1.5671112389612494e-07	1.8464401324399413e-07
154600.0	1.7066638117059353e-07	1.5670863853588115e-07	1.846241238053059e-07
154700.0	1.7056899940861253e-07	1.566202539390374e-07	1.8451774487818765e-07
154800.0	1.7069183455008867e-07	1.567499276922817e-07	1.8463374140789565e-07
154900.0	1.7064562687939717e-07	1.5671247442421086e-07	1.845787793345835e-07
155000.0	1.7065850850928654e-07	1.5673357231143974e-07	1.8458344470713333e-07
155100.0	1.7073563861763232e-07	1.5681874346334403e-07	1.846525337719206e-07
155200.0	1.7066481954981836e-07	1.5675682453405785e-07	1.8457281456557886e-07
155300.0	1.7077951826178106e-07	1.5687864786127194e-07	1.8468038866229018e-07
155400.0	1.7085948505865951e-07	1.5696671812969214e-07	1.8475225198762689e-07
155500.0	1.7080237111543343e-07	1.5691844519942176e-07	1.846862970314451e-07
155600.0	1.7071834959860242e-07	1.568432756168876e-07	1.8459342358031724e-07
155700.0	1.7072465299583604e-07	1.5685787679994007e-07	1.84591429191732e-07
155800.0	1.7068583495741005e-07	1.5682783765485787e-07	1.8454383225996223e-07
155900.0	1.7099855115271538e-07	1.5713748019000183e-07	1.8485962211542892e-07
156000.0	1.709795275361313e-07	1.57127089686702e-07	1.8483196538556059e-07
156100.0	1.7101831087338474e-07	1.5717429030888191e-07	1.8486233143788757e-07
156200.0	1.7095406233040976e-07	1.5711879928157387e-07	1.8478932537924565e-07
156300.0	1.7091671176185167e-07	1.5709014109124262e-07	1.847432824324607e-07
156400.0	1.7105253031130256e-07	1.5723270982414682e-07	1.848723507984583e-07
156500.0	1.7097336279903646e-07	1.5716227867113138e-07	1.8478444692694153e-07
156600.0	1.7090950453752207e-07	1.571071917426317e-07	1.8471181733241243e-07
156700.0	1.7089324977092198e-07	1.5709961091295327e-07	1.8468688862889068e-07
156800.0	1.7081512082516681e-07	1.5703024854927532e-07	1.845999931010583e-07
156900.0	1.7081506014064904e-07	1.5703869777549037e-07	1.8459142250580772e-07
157000.0	1.7086295245147798e-07	1.5709358635486945e-07	1.846323185480865e-07
157100.0	1.7083455964488893e-07	1.5707369182807356e-07	1.845954274617043e-07
157200.0	1.707600765291847e-07	1.5700792649373796e-07	1.8451222656463143e-07
157300.0	1.70669499858402e-07	1.5692607273628472e-07	1.8441292698051927e-07
157400.0	1.7072442537786735e-07	1.5698896707470218e-07	1.8445988368103251e-07
157500.0	1.707684997040001e-07	1.5704126189928456e-07	1.8449573750871564e-07
157600.0	1.7071158103301485e-07	1.5699297563017634e-07	1.8443018643585335e-07
157700.0	1.7067877439754792e-07	1.569686227377342e-07	1.8438892605736162e-07
157800.0	1.7064419992737964e-07	1.5694264249641036e-07	1.8434575735834893e-07
157900.0	1.7057333278644443e-07	1.568804062732686e-07	1.8426625929962025e-07
158000.0	1.7061193409824533e-07	1.5692642208652408e-07	1.8429744610996658e-07
158100.0	1.7059562988423988e-07	1.5691825801343718e-07	1.8427300175504258e-07
158200.0	1.7064994891510057e-07	1.569802878705871e-07	1.8431960995961404e-07
158300.0	1.7060252324841541e-07	1.569414344662903e-07	1.8426361203054052e-07
158400.0	1.7063253139017327e-07	1.5697967615251168e-07	1.8428538662783486e-07
158500.0	1.7078625942568085e-07	1.5714021953587795e-07	1.8443229931548374e-07
158600.0	1.707602849204663e-07	1.57122532832505e-07	1.8439803700842762e-07
158700.0	1.7076802086070025e-07	1.5713834868189165e-07	1.8439769303950885e-07
158800.0	1.7076145763318322e-07	1.5713998056954868e-07	1.8438293469681776e-07
158900.0	1.7071511394480113e-07	1.5710212650052755e-07	1.8432810138907471e-07
159000.0	1.7067098715776443e-07	1.5706640311814354e-07	1.842755711973853e-07
159100.0	1.7065952624666306e-07	1.570632192187645e-07	1.842558332745616e-07
159200.0	1.706676814307136e-07	1.5707888220684976e-07	1.8425648065457743e-07
159300.0	1.7082404454945722e-07	1.572417756128687e-07	1.8440631348604573e-07
159400.0	1.7084883968837007e-07	1.572746853351888e-07	1.8442299404155132e-07
159500.0	1.7104613021857503e-07	1.5747772088325614e-07	1.8461453955389391e-07
159600.0	1.7100557104601604e-07	1.574454724395063e-07	1.8456566965252578e-07
159700.0	1.709933156898852e-07	1.574413791019687e-07	1.8454525227780172e-07
159800.0	1.709777910228436e-07	1.5743409176763255e-07	1.8452149027805465e-07
159900.0	1.7103559292864465e-07	1.5749909136943034e-07	1.8457209448785897e-07
160000.0	1.7096745997534756e-07	1.5743937176234676e-07	1.8449554818834835e-07
160100.0	1.7092961539283672e-07	1.574099089413666e-07	1.8444932184430684e-07
160200.0	1.7090493863828612e-07	1.573933906001485e-07	1.8441648667642375e-07
160300.0	1.7083964848419583e-07	1.5733646874933734e-07	1.8434282821905432e-07
160400.0	1.7078109430625442e-07	1.5728627585792745e-07	1.842759127545814e-07
160500.0	1.7070352516000774e-07	1.5721706714653374e-07	1.8418998317348175e-07
160600.0	1.7066769391515695e-07	1.5718938179953123e-07	1.8414600603078267e-07
160700.0	1.7116966450032e-07	1.5767398988039318e-07	1.8466533912024684e-07
160800.0	1.711325786507177e-07	1.576451780470481e-07	1.8461997925438729e-07
160900.0	1.7110722926157204e-07	1.576278659356002e-07	1.845865925875439e-07
161000.0	1.7108981273563958e-07	1.5761851217154154e-07	1.845611132997376e-07
161100.0	1.7100263519937367e-07	1.5753967693090338e-07	1.8446559346784397e-07
161200.0	1.7090611614975877e-07	1.5745149568971198e-07	1.8436073660980556e-07
161300.0	1.7085657600939463e-07	1.5741013737549894e-07	1.8430301464329032e-07
161400.0	1.708379002523315e-07	1.5739966628730053e-07	1.8427613421736248e-07
161500.0	1.7081042507227114e-07	1.573803327453152e-07	1.8424051739922707e-07
161600.0	1.7076476109215966e-07	1.5734280107433678e-07	1.8418672110998254e-07
161700.0	1.707622303956898e-07	1.573481938577808e-07	1.841762669335988e-07
161800.0	1.706919527641347e-07	1.572861304505174e-07	1.84097775077752e-07
161900.0	1.7066981686216133e-07	1.5727212485715264e-07	1.8406750886717e-07
162000.0	1.7061256808202764e-07	1.572230429397259e-07	1.8400209322432937e-07
162100.0	1.7065048231743485e-07	1.5726861422961256e-07	1.8403235040525713e-07
162200.0	1.7059879760841634e-07	1.5722501879383083e-07	1.8397257642300185e-07
162300.0	1.7052538269488241e-07	1.571597835619269e-07	1.8389098182783794e-07
162400.0	1.7044478641752272e-07	1.5708737183963862e-07	1.838022009954068e-07
162500.0	1.7039012328800124e-07	1.570408643797681e-07	1.8373938219623438e-07
162600.0	1.703890067785734e-07	1.5704759399959758e-07	1.837304195575492e-07
162700.0	1.7028428154223275e-07	1.5695105762532023e-07	1.8361750545914527e-07
162800.0	1.704406676720855e-07	1.571124144029412e-07	1.8376892094122982e-07
162900.0	1.704333463702938e-07	1.5711310014348214e-07	1.8375359259710547e-07
163000.0	1.7037467636937747e-07	1.570625531311707e-07	1.8368679960758423e-07
163100.0	1.7035584534099515e-07	1.5705167377605463e-07	1.8366001690593567e-07
163200.0	1.7035244126737148e-07	1.5705617168668123e-07	1.8364871084806173e-07
163300.0	1.7032982271822452e-07	1.5704147980198297e-07	1.8361816563446607e-07
163400.0	1.7030666245240332e-07	1.5702634037769015e-07	1.835869845271165e-07
163500.0	1.702515048003048e-07	1.5697922624758957e-07	1.8352378335302002e-07
163600.0	1.702093033781846e-07	1.569447492161876e-07	1.8347385754018158e-07
163700.0	1.7015712543445163e-07	1.5690057530983227e-07	1.8341367555907098e-07
163800.0	1.7006818648396935e-07	1.568197102247085e-07	1.833166627432302e-07
163900.0	1.7014610700102704e-07	1.5690520901281148e-07	1.833870049892426e-07
164000.0	1.7011408765318854e-07	1.5688107203946515e-07	1.8334710326691192e-07
164100.0	1.7005557615650985e-07	1.5683056908183573e-07	1.8328058323118397e-07
164200.0	1.6997520197351744e-07	1.567582118262382e-07	1.831921921207967e-07
164300.0	1.700480172777303e-07	1.568379933150595e-07	1.8325804124040108e-07
164400.0	1.6997606983519047e-07	1.5677404380945303e-07	1.8317809586092792e-07
164500.0	1.6993481894822553e-07	1.567407495476535e-07	1.8312888834879757e-07
164600.0	1.6989826092339632e-07	1.567121122330437e-07	1.8308440961374896e-07
164700.0	1.698776757966963e-07	1.566991506897832e-07	1.8305620090360938e-07
164800.0	1.6981477468750161e-07	1.566442001924386e-07	1.8298534918256463e-07
164900.0	1.699286665449993e-07	1.567650931385295e-07	1.8309223995146912e-07
165000.0	1.6987400416990903e-07	1.5671830183436112e-07	1.8302970650545694e-07
165100.0	1.6984915580909557e-07	1.5670126121950545e-07	1.8299705039868568e-07
165200.0	1.698191833073134e-07	1.566790232342047e-07	1.829593433804221e-07
165300.0	1.6974145566328839e-07	1.5660919630990402e-07	1.8287371501667276e-07
165400.0	1.6967640151449214e-07	1.5655197742440129e-07	1.82800825604583e-07
165500.0	1.6958604891790407e-07	1.5646953860041784e-07	1.827025592353903e-07
165600.0	1.6954557382189824e-07	1.564368298909692e-07	1.8265431775282727e-07
165700.0	1.695103234517856e-07	1.5640941130651623e-07	1.82611235597055e-07
165800.0	1.695136102094324e-07	1.564196977193625e-07	1.8260752269950228e-07
165900.0	1.6947681188179444e-07	1.5639068047138987e-07	1.8256294329219902e-07
166000.0	1.6942656505950069e-07	1.5634820860315607e-07	1.825049215158453e-07
166100.0	1.6987839911919215e-07	1.5678439981223747e-07	1.8297239842614682e-07
166200.0	1.7020006092372867e-07	1.571041281120657e-07	1.8329599373539163e-07
166300.0	1.7015355881954042e-07	1.5706527625725913e-07	1.832418413818217e-07
166400.0	1.700567590059674e-07	1.5697632924256156e-07	1.8313718876937324e-07
166500.0	1.7008758729281354e-07	1.5701453522433137e-07	1.831606393612957e-07
166600.0	1.6999725855334793e-07	1.5693203080229727e-07	1.830624863043986e-07
166700.0	1.6995142976357061e-07	1.5689396853360055e-07	1.8300889099354068e-07
166800.0	1.698928138030852e-07	1.5684312470626602e-07	1.829425028999044e-07
166900.0	1.6982443465808447e-07	1.567825296445391e-07	1.8286633967162984e-07
167000.0	1.6972274398877225e-07	1.5668863774955035e-07	1.8275685022799415e-07
167100.0	1.697205830894039e-07	1.5669379884631593e-07	1.8274736733249185e-07
167200.0	1.6968576203679637e-07	1.5666657104617027e-07	1.8270495302742246e-07
167300.0	1.6966120556910847e-07	1.566495891412805e-07	1.8267282199693644e-07
167400.0	1.6983826233999872e-07	1.5682810622068262e-07	1.8284841845931482e-07
167500.0	1.6985602827600018e-07	1.5685322503035984e-07	1.8285883152164053e-07
167600.0	1.7001878325908632e-07	1.570216375509075e-07	1.8301592896726515e-07
167700.0	1.699774317930683e-07	1.5698788572648699e-07	1.8296697785964963e-07
167800.0	1.7003572694925716e-07	1.5705333660658464e-07	1.8301811729192967e-07
167900.0	1.699914722270681e-07	1.5701664587677372e-07	1.8296629857736245e-07
168000.0	1.6994726061625204e-07	1.569800745458032e-07	1.8291444668670088e-07
168100.0	1.699165796221012e-07	1.569569460987007e-07	1.828762131455017e-07
168200.0	1.6986134240879063e-07	1.5690935134127942e-07	1.8281333347630185e-07
168300.0	1.6978063067133514e-07	1.5683629961526405e-07	1.8272496172740623e-07
168400.0	1.697296192976272e-07	1.5679282300746595e-07	1.8266641558778845e-07
168500.0	1.696687902618165e-07	1.5673961126741887e-07	1.8259796925621412e-07
168600.0	1.6959747378126606e-07	1.5667592091110685e-07	1.8251902665142526e-07
168700.0	1.695219763109289e-07	1.5660804186255018e-07	1.8243591075930762e-07
168800.0	1.6943717185105982e-07	1.565308677390196e-07	1.8234347596310003e-07
168900.0	1.694313613238524e-07	1.5653196119895396e-07	1.8233076144875083e-07
169000.0	1.6937777674385253e-07	1.5648593957066892e-07	1.8226961391703615e-07
169100.0	1.693556818439089e-07	1.564713149697695e-07	1.8224004871804832e-07
169200.0	1.6931588185217568e-07	1.5643903910202183e-07	1.8219272460232952e-07
169300.0	1.6939362312113095e-07	1.5652395001235219e-07	1.8226329622990971e-07
169400.0	1.6930370469712149e-07	1.5644160970328892e-07	1.8216579969095405e-07
169500.0	1.6941619709829247e-07	1.5655888991057904e-07	1.822735042860059e-07
169600.0	1.6957635778801233e-07	1.5672379323031714e-07	1.8242892234570753e-07
169700.0	1.6954854251756753e-07	1.5670341125006338e-07	1.8239367378507168e-07
169800.0	1.6983798729116323e-07	1.569916312709794e-07	1.8268434331134705e-07
169900.0	1.6991617794279559e-07	1.5707620709952442e-07	1.8275614878606675e-07
170000.0	1.6992232921044193e-07	1.5708919238951506e-07	1.827554660313688e-07
170100.0	1.6989717665141686e-07	1.5707138924391846e-07	1.8272296405891526e-07
170200.0	1.705382868544457e-07	1.57674138083839e-07	1.834024356250524e-07
170300.0	1.7050393980131206e-07	1.57647242794105e-07	1.8336063680851913e-07
170400.0	1.7041464579707006e-07	1.5756547330636673e-07	1.832638182877734e-07
170500.0	1.7034575480404737e-07	1.5750407024428808e-07	1.8318743936380665e-07
170600.0	1.7029836590512234e-07	1.5746414053980906e-07	1.8313259127043563e-07
170700.0	1.7036007724750447e-07	1.5753241699637755e-07	1.831877374986314e-07
170800.0	1.7034716396613866e-07	1.5752682651733811e-07	1.831675014149392e-07
170900.0	1.7031019732213038e-07	1.5749715002887732e-07	1.8312324461538344e-07
171000.0	1.703087961696764e-07	1.5750309611169904e-07	1.8311449622765374e-07
171100.0	1.702767789935464e-07	1.5747843664680335e-07	1.8307512134028946e-07
171200.0	1.7023543486869158e-07	1.5744446500819558e-07	1.8302640472918758e-07
171300.0	1.7021642830145814e-07	1.57432742776777e-07	1.8300011382613926e-07
171400.0	1.7020661631684458e-07	1.574300868570665e-07	1.8298314577662266e-07
171500.0	1.7015300854802736e-07	1.5738379903274935e-07	1.8292221806330536e-07
171600.0	1.7010254438329655e-07	1.5734071414148425e-07	1.8286437462510885e-07
171700.0	1.700321363365895e-07	1.5727768484626112e-07	1.8278658782691787e-07
171800.0	1.7002993938604764e-07	1.5728272156469764e-07	1.8277715720739764e-07
171900.0	1.7011878920533962e-07	1.5737762206485189e-07	1.8285995634582736e-07
172000.0	1.7066688065231777e-07	1.5789726604856494e-07	1.834364952560706e-07
172100.0	1.7063346617015376e-07	1.5787116019017679e-07	1.8339577215013074e-07
172200.0	1.7053437731568352e-07	1.5777947223417983e-07	1.832892823971872e-07
172300.0	1.705203668373358e-07	1.577726900259618e-07	1.8326804364870979e-07
172400.0	1.7049733460811745e-07	1.5775679726624377e-07	1.8323787194999112e-07
172500.0	1.7043884671608581e-07	1.5770564829601196e-07	1.8317204513615967e-07
172600.0	1.7038987280616524e-07	1.576638628235583e-07	1.8311588278877217e-07
172700.0	1.704280831094454e-07	1.5770888915538554e-07	1.8314727706350525e-07
172800.0	1.70382516214834e-07	1.5767057027855066e-07	1.8309446215111732e-07
172900.0	1.7057968523562564e-07	1.5786917387366797e-07	1.8329019659758332e-07
173000.0	1.705998329921073e-07	1.5789636339605902e-07	1.8330330258815559e-07
173100.0	1.7054746192481914e-07	1.578512358278645e-07	1.8324368802177378e-07
173200.0	1.7050603590249373e-07	1.578170134753327e-07	1.8319505832965476e-07
173300.0	1.7045327257272964e-07	1.5777147038876216e-07	1.8313507475669713e-07
173400.0	1.7050027516570462e-07	1.5782514477981262e-07	1.8317540555159663e-07
173500.0	1.7046827087827823e-07	1.5780021193101202e-07	1.8313632982554444e-07
173600.0	1.7042588137666034e-07	1.577650034331626e-07	1.8308675932015808e-07
173700.0	1.7040573320195574e-07	1.57751761700222e-07	1.830597047036895e-07
173800.0	1.703580067556072e-07	1.5771113974360462e-07	1.8300487376760977e-07
173900.0	1.7044826321166408e-07	1.5780698062957048e-07	1.8308954579375767e-07
174000.0	1.7047511904431476e-07	1.578406013897529e-07	1.8310963669887662e-07
174100.0	1.704482271945311e-07	1.5782065779474332e-07	1.8307579659431886e-07
174200.0	1.704004822185585e-07	1.5778005894416658e-07	1.8302090549295042e-07
174300.0	1.7038377685411733e-07	1.57770174609102e-07	1.8299737909913264e-07
174400.0	1.7028938229856226e-07	1.576830018884736e-07	1.828957627086509e-07
174500.0	1.7028751929312973e-07	1.576881344570651e-07	1.8288690412919435e-07
174600.0	1.7024030778531656e-07	1.5764804695398819e-07	1.8283256861664494e-07
174700.0	1.7030912042882817e-07	1.57722972843866e-07	1.8289526801379035e-07
174800.0	1.7029535191075802e-07	1.577162055571272e-07	1.8287449826438885e-07
174900.0	1.7025716521268638e-07	1.5768508062361646e-07	1.828292498017563e-07
175000.0	1.7023214858661655e-07	1.5766711305697683e-07	1.8279718411625628e-07
175100.0	1.7017290750756494e-07	1.5761495129732014e-07	1.8273086371780974e-07
175200.0	1.701411049747925e-07	1.5759025114164319e-07	1.8269195880794183e-07
175300.0	1.701314909550518e-07	1.5758762704497776e-07	1.8267535486512586e-07
175400.0	1.701268050152278e-07	1.5758936231336657e-07	1.8266424771708904e-07
175500.0	1.701384143283005e-07	1.5760783522355166e-07	1.8266899343304933e-07
175600.0	1.702045578808583e-07	1.5767986566859252e-07	1.8272925009312407e-07
175700.0	1.7015021260310678e-07	1.5763260326205895e-07	1.826678219441546e-07
175800.0	1.7025190348356846e-07	1.5773868102174256e-07	1.8276512594539437e-07
175900.0	1.7022181255390436e-07	1.577156052780379e-07	1.8272801982977082e-07
176000.0	1.7017847782744773e-07	1.576792976408299e-07	1.8267765801406556e-07
176100.0	1.70118866710722e-07	1.576267345172791e-07	1.826109989041649e-07
176200.0	1.700523502909886e-07	1.5756727392370318e-07	1.8253742665827404e-07
176300.0	1.7001176727019303e-07	1.5753369928183638e-07	1.8248983525854969e-07
176400.0	1.69994763679334e-07	1.5752339540190216e-07	1.8246613195676584e-07
176500.0	1.6997204797410795e-07	1.575075472738645e-07	1.824365486743514e-07
176600.0	1.6995543571024452e-07	1.5749782583590222e-07	1.8241304558458681e-07
176700.0	1.699416141158595e-07	1.5749093397672374e-07	1.8239229425499526e-07
176800.0	1.698631177056631e-07	1.5741945531933703e-07	1.8230678009198914e-07
176900.0	1.697771121499311e-07	1.573404651911192e-07	1.8221375910874303e-07
177000.0	1.6973066881241472e-07	1.5730098818800542e-07	1.8216034943682403e-07
177100.0	1.6966444485263355e-07	1.5724174374390824e-07	1.8208714596135887e-07
177200.0	1.6974045932681335e-07	1.573234889264949e-07	1.821574297271318e-07
177300.0	1.697634085675268e-07	1.5735311563909548e-07	1.8217370149595812e-07
177400.0	1.6994767593152834e-07	1.5754011439954863e-07	1.8235523746350806e-07
177500.0	1.6992672333701467e-07	1.5752582584140582e-07	1.8232762083262353e-07
177600.0	1.6989791861818852e-07	1.575038079729394e-07	1.8229202926343762e-07
177700.0	1.698555728783255e-07	1.5746831321075957e-07	1.8224283254589145e-07
177800.0	1.7008319935084153e-07	1.576937161589417e-07	1.8247268254274137e-07
177900.0	1.7002523546171686e-07	1.5764265715793983e-07	1.824078137654939e-07
178000.0	1.7002255547045326e-07	1.5764649564580378e-07	1.8239861529510273e-07
178100.0	1.7019581916636733e-07	1.5782502290800262e-07	1.8256661542473205e-07
178200.0	1.701839053085815e-07	1.5781983089469362e-07	1.8254797972246937e-07
178300.0	1.7040648978824642e-07	1.580398946263147e-07	1.8277308495017814e-07
178400.0	1.704624716556677e-07	1.5810149553197916e-07	1.8282344777935626e-07
178500.0	1.7049257796679278e-07	1.5813799157323739e-07	1.8284716436034818e-07
178600.0	1.7047847846645108e-07	1.5813049446238938e-07	1.8282646247051278e-07
178700.0	1.704085275902707e-07	1.5806742485010017e-07	1.827496303304412e-07
178800.0	1.7043953591154847e-07	1.5810484748064776e-07	1.8277422434244918e-07
178900.0	1.704831270314729e-07	1.581543428100419e-07	1.828119112529039e-07
179000.0	1.7051188970022181e-07	1.5818955109654442e-07	1.828342283038992e-07
179100.0	1.7046710903629852e-07	1.58151552100147e-07	1.8278266597245005e-07
179200.0	1.7044482489453976e-07	1.5813589998586552e-07	1.8275374980321399e-07
179300.0	1.707533220846082e-07	1.5844216508463993e-07	1.830644790845765e-07
179400.0	1.706968421250615e-07	1.583925018250267e-07	1.8300118242509628e-07
179500.0	1.7062280886163124e-07	1.5832529883705713e-07	1.8292031888620535e-07
179600.0	1.7055748809557658e-07	1.5826676939216483e-07	1.8284820679898834e-07
179700.0	1.7050821580254433e-07	1.582242425978776e-07	1.8279218900721107e-07
179800.0	1.7052644747581545e-07	1.5824898692592428e-07	1.8280390802570661e-07
179900.0	1.7046578433580756e-07	1.5819508500407506e-07	1.8273648366754006e-07
180000.0	1.704003398381524e-07	1.5813639786539256e-07	1.8266428181091222e-07
180100.0	1.7034910174914432e-07	1.5809186195817755e-07	1.826063415401111e-07
180200.0	1.703070272410073e-07	1.5805649620932164e-07	1.8255755827269296e-07
180300.0	1.7031870081113815e-07	1.580747774945326e-07	1.8256262412774372e-07
180400.0	1.7038077469626815e-07	1.5814286332900538e-07	1.8261868606353091e-07
180500.0	1.7034368118429215e-07	1.5811238735118712e-07	1.8257497501739718e-07
180600.0	1.7040237250253167e-07	1.5817695601292188e-07	1.8262778899214145e-07
180700.0	1.703422516687363e-07	1.581235633511555e-07	1.8256093998631712e-07
180800.0	1.7038562864194115e-07	1.5817339801401168e-07	1.8259785926987062e-07
180900.0	1.7044749678550878e-07	1.5824129040707132e-07	1.8265370316394624e-07
181000.0	1.70420824798603e-07	1.5822110864882834e-07	1.8262054094837766e-07
181100.0	1.7045526472861973e-07	1.5826163901428559e-07	1.8264889044295388e-07
181200.0	1.704009440254227e-07	1.5821400511798204e-07	1.8258788293286334e-07
181300.0	1.7036563350375725e-07	1.581853397263061e-07	1.825459272812084e-07
181400.0	1.7033885812542625e-07	1.5816513745967407e-07	1.8251257879117842e-07
181500.0	1.7029902032628652e-07	1.5813187166133456e-07	1.8246616899123847e-07
181600.0	1.7023170129120287e-07	1.5807121590424632e-07	1.8239218667815943e-07
181700.0	1.701491217370686e-07	1.5799530776574942e-07	1.8230293570838778e-07
181800.0	1.7009388286569566e-07	1.5794671848080244e-07	1.8224104725058888e-07
181900.0	1.7001560022449648e-07	1.5787508135665292e-07	1.8215611909234005e-07
182000.0	1.7001940821468056e-07	1.5788522890765496e-07	1.8215358752170616e-07
182100.0	1.7005693834452931e-07	1.5792895744123192e-07	1.821849192478267e-07
182200.0	1.6998699597834228e-07	1.5786563124250048e-07	1.8210836071418408e-07
182300.0	1.699707511373241e-07	1.5785569793157207e-07	1.8208580434307615e-07
182400.0	1.6996761361955045e-07	1.578584904842976e-07	1.8207673675480328e-07
182500.0	1.698998269194422e-07	1.5779731010163282e-07	1.820023437372516e-07
182600.0	1.6989158638553094e-07	1.5779550940530268e-07	1.819876633657592e-07
182700.0	1.6989422532674613e-07	1.5780441477157586e-07	1.819840358819164e-07
182800.0	1.699010152785431e-07	1.5781735578335074e-07	1.8198467477373543e-07
182900.0	1.6982096473805874e-07	1.5774388646631223e-07	1.8189804300980526e-07
183000.0	1.6975051752370672e-07	1.5767997774538546e-07	1.8182105730202799e-07
183100.0	1.6968901592694715e-07	1.57625005667727e-07	1.817530261861673e-07
183200.0	1.6966823408434607e-07	1.5761066661850968e-07	1.8172580155018246e-07
183300.0	1.6960037049816393e-07	1.57549340773107e-07	1.8165140022322085e-07
183400.0	1.69650604584633e-07	1.5760566204677282e-07	1.8169554712249318e-07
183500.0	1.695673564484022e-07	1.5752896068634666e-07	1.8160575221045772e-07
183600.0	1.6948141690362863e-07	1.5744956510148035e-07	1.815132687057769e-07
183700.0	1.6952156927952482e-07	1.5749566156576357e-07	1.8154747699328606e-07
183800.0	1.6946541444124872e-07	1.5744590107664982e-07	1.8148492780584762e-07
183900.0	1.6947672353071853e-07	1.5746349996874872e-07	1.8148994709268834e-07
184000.0	1.693846172083718e-07	1.573779130013718e-07	1.813913214153718e-07
184100.0	1.693453691069364e-07	1.5734506935756161e-07	1.813456688563112e-07
184200.0	1.6928286086047424e-07	1.5728904738006483e-07	1.8127667434088364e-07
184300.0	1.6922497742849907e-07	1.5723759999404358e-07	1.8121235486295455e-07
184400.0	1.691565073949337e-07	1.5717560178988934e-07	1.811374129999781e-07
184500.0	1.6918674590187343e-07	1.5721136130932746e-07	1.811621304944194e-07
184600.0	1.6912310158003527e-07	1.5715415658544627e-07	1.8109204657462427e-07
184700.0	1.690807305077532e-07	1.571182030617343e-07	1.810432579537721e-07
184800.0	1.6908078799666028e-07	1.5712455361581645e-07	1.8103702237750412e-07
184900.0	1.6911123761693687e-07	1.5716116516982127e-07	1.8106131006405247e-07
185000.0	1.6906193920200963e-07	1.5711823571754728e-07	1.8100564268647197e-07
185100.0	1.692334349469859e-07	1.5729186090325328e-07	1.8117500899071854e-07
185200.0	1.6919343654354008e-07	1.5725821637330683e-07	1.8112865671377333e-07
185300.0	1.6916078570342336e-07	1.5723190606241576e-07	1.8108966534443096e-07
185400.0	1.6923359464677162e-07	1.5730990244627094e-07	1.811572868472723e-07
185500.0	1.6921639776158014e-07	1.572989590029185e-07	1.8113383652024179e-07
185600.0	1.6913425674350663e-07	1.5722322217198405e-07	1.8104529131502922e-07
185700.0	1.6908891023091953e-07	1.5718405215241902e-07	1.8099376830942004e-07
185800.0	1.6903021705889668e-07	1.5713172173757115e-07	1.8092871238022222e-07
185900.0	1.6895303140856274e-07	1.5706091893623282e-07	1.8084514388089266e-07
186000.0	1.6916135448760156e-07	1.572682244790583e-07	1.8105448449614482e-07
186100.0	1.6916002015236382e-07	1.5727304452601668e-07	1.8104699577871095e-07
186200.0	1.692545889943566e-07	1.573728865573351e-07	1.811362914313781e-07
186300.0	1.6921537166474136e-07	1.5733998158534605e-07	1.8109076174413668e-07
186400.0	1.691712744851611e-07	1.5730220198650494e-07	1.8104034698381728e-07
186500.0	1.693266767197807e-07	1.5746023110710308e-07	1.8119312233245833e-07
186600.0	1.6930100307373342e-07	1.5744080498003598e-07	1.8116120116743086e-07
186700.0	1.6930349601942836e-07	1.5744941781479024e-07	1.8115757422406648e-07
186800.0	1.6925703756467903e-07	1.5740908216505457e-07	1.811049929643035e-07
186900.0	1.691956118115714e-07	1.5735395935646286e-07	1.8103726426667995e-07
187000.0	1.693629366581916e-07	1.575258078488541e-07	1.8120006546752908e-07
187100.0	1.6928476080701988e-07	1.5745394229532447e-07	1.8111557931871528e-07
187200.0	1.692548334317939e-07	1.5743018020705998e-07	1.8107948665652784e-07
187300.0	1.691951646219883e-07	1.5737674746391505e-07	1.8101358178006154e-07
187400.0	1.6914829759220535e-07	1.573361281436875e-07	1.809604670407232e-07
187500.0	1.6921905393153206e-07	1.5741257684249542e-07	1.810255310205687e-07
187600.0	1.6918160031835767e-07	1.5738128050088603e-07	1.809819201358293e-07
187700.0	1.691608042347068e-07	1.573665510599212e-07	1.8095505740949238e-07
187800.0	1.6941342361120443e-07	1.576176504155773e-07	1.8120919680683156e-07
187900.0	1.6937230579084595e-07	1.5758272792440894e-07	1.8116188365728297e-07
188000.0	1.6929144173158182e-07	1.5750811941990276e-07	1.8107476404326087e-07
188100.0	1.6928886253150217e-07	1.5751166667939003e-07	1.810660583836143e-07
188200.0	1.6924895716057626e-07	1.5747788842940226e-07	1.8102002589175025e-07
188300.0	1.692130123224113e-07	1.5744812546528764e-07	1.8097789917953496e-07
188400.0	1.692703195473544e-07	1.5751118014807396e-07	1.8102945894663486e-07
188500.0	1.692070482888044e-07	1.5745409797650567e-07	1.8095999860110314e-07
188600.0	1.6915168787830544e-07	1.5740492253640652e-07	1.8089845322020436e-07
188700.0	1.6919542496690233e-07	1.5745428376592025e-07	1.809365661678844e-07
188800.0	1.692781456678562e-07	1.5754217495440636e-07	1.8101411638130602e-07
188900.0	1.692605335861012e-07	1.5753063770594237e-07	1.8099042946626e-07
189000.0	1.6924536510890525e-07	1.575213641134794e-07	1.809693661043311e-07
189100.0	1.692481013114439e-07	1.5753010486155227e-07	1.8096609776133554e-07
189200.0	1.6924177891155313e-07	1.5752982183392892e-07	1.8095373598917734e-07
189300.0	1.6920560411236917e-07	1.5749963946014415e-07	1.809115687645942e-07
189400.0	1.6919262949167216e-07	1.5749239060757952e-07	1.808928683757648e-07
189500.0	1.691714232430217e-07	1.5747720032428057e-07	1.8086564616176282e-07
189600.0	1.6918397001611807e-07	1.5749566782729312e-07	1.8087227220494302e-07
189700.0	1.6913583590625595e-07	1.5745364775257587e-07	1.8081802405993603e-07
189800.0	1.6909680815461124e-07	1.5742067724076148e-07	1.80772939068461e-07
189900.0	1.6911795395446516e-07	1.5744773251267686e-07	1.8078817539625346e-07
190000.0	1.6907967078193346e-07	1.5741549465647047e-07	1.8074384690739645e-07
190100.0	1.6913057368715897e-07	1.574720856517595e-07	1.8078906172255844e-07
190200.0	1.690789077443856e-07	1.5742643360924865e-07	1.8073138187952257e-07
190300.0	1.6904115467755983e-07	1.5739472782105143e-07	1.8068758153406822e-07
190400.0	1.6898330258882732e-07	1.5734291739902965e-07	1.80623687778625e-07
190500.0	1.6893203197139054e-07	1.5729765677709654e-07	1.8056640716568454e-07
190600.0	1.688902960165828e-07	1.5726189265826866e-07	1.8051869937489694e-07
190700.0	1.6880173317024612e-07	1.5717941841834228e-07	1.8042404792214996e-07
190800.0	1.6882301688291396e-07	1.5720650499797757e-07	1.8043952876785035e-07
190900.0	1.6881933170237998e-07	1.572082994535781e-07	1.8043036395118184e-07
191000.0	1.6873094508047625e-07	1.5712598278840349e-07	1.80335907372549e-07
191100.0	1.6874709086390145e-07	1.571478031071126e-07	1.803463786206903e-07
191200.0	1.686910102729064e-07	1.5709771761191632e-07	1.8028430293389645e-07
191300.0	1.687450081199114e-07	1.571573372535721e-07	1.803326789862507e-07
191400.0	1.6878020306022436e-07	1.5719796130754972e-07	1.80362444812899e-07
191500.0	1.68735326433531e-07	1.571590027265643e-07	1.803116501404977e-07
191600.0	1.6865804825263368e-07	1.5708775262335678e-07	1.8022834388191058e-07
191700.0	1.6870330922006293e-07	1.5713845461295126e-07	1.802681638271746e-07
191800.0	1.6864579821858278e-07	1.5708689715726647e-07	1.8020469927989908e-07
191900.0	1.6867017245623016e-07	1.5711676065314691e-07	1.802235842593134e-07
192000.0	1.686864594387046e-07	1.5713846696139291e-07	1.8023445191601628e-07
192100.0	1.6866273888802472e-07	1.5712067528329192e-07	1.8020480249275751e-07
192200.0	1.6861381828462846e-07	1.5707771300989196e-07	1.8014992355936496e-07
192300.0	1.6857585804718183e-07	1.5704563695965643e-07	1.8010607913470723e-07
192400.0	1.685269414763482e-07	1.5700253635315226e-07	1.8005134659954415e-07
192500.0	1.6846681974355408e-07	1.5694835992377862e-07	1.7998527956332954e-07
192600.0	1.6841024497490424e-07	1.568977235294818e-07	1.7992276642032667e-07
192700.0	1.684967525155145e-07	1.5698819266728208e-07	1.8000531236374691e-07
192800.0	1.684947233375359e-07	1.5699180409502223e-07	1.7999764258004958e-07
192900.0	1.685232422121581e-07	1.5702573820614796e-07	1.8002074621816824e-07
193000.0	1.6848857658261464e-07	1.5699692980717205e-07	1.7998022335805723e-07
193100.0	1.6841616639560026e-07	1.5693043889187266e-07	1.7990189389932786e-07
193200.0	1.6834483029828518e-07	1.5686503442577428e-07	1.7982462617079607e-07
193300.0	1.6831205783850923e-07	1.5683802433422292e-07	1.7978609134279554e-07
193400.0	1.6830150770721479e-07	1.5683330317324547e-07	1.797697122411841e-07
193500.0	1.6824916733329527e-07	1.5678674610119756e-07	1.7971158856539299e-07
193600.0	1.6819919622335195e-07	1.5674263106958757e-07	1.7965576137711634e-07
193700.0	1.6813216427079442e-07	1.5668148511569587e-07	1.7958284342589297e-07
193800.0	1.6815345183220106e-07	1.5670823156950987e-07	1.7959867209489225e-07
193900.0	1.6818124793052547e-07	1.567414730232709e-07	1.7962102283778006e-07
194000.0	1.6814762716310824e-07	1.5671363075359904e-07	1.7958162357261744e-07
194100.0	1.6815377822674093e-07	1.5672545263083138e-07	1.7958210382265047e-07
194200.0	1.6813132308805177e-07	1.567087929214454e-07	1.7955385325465814e-07
194300.0	1.6805762702571995e-07	1.5664094991030502e-07	1.7947430414113488e-07
194400.0	1.6799227299245055e-07	1.5658141134966145e-07	1.7940313463523966e-07
194500.0	1.6797764435229887e-07	1.5657255303903485e-07	1.793827356655629e-07
194600.0	1.6794626814656524e-07	1.5654693868293142e-07	1.7934559761019906e-07
194700.0	1.6806368562640015e-07	1.566693200859684e-07	1.794580511668319e-07
194800.0	1.679911727910223e-07	1.566026279856169e-07	1.7937971759642773e-07
194900.0	1.6790497971207916e-07	1.5652226934285784e-07	1.7928769008130047e-07
195000.0	1.6789767103092346e-07	1.5652031024098954e-07	1.7927503182085738e-07
195100.0	1.679159815116503e-07	1.565441011406475e-07	1.792878618826531e-07
195200.0	1.6783878671497788e-07	1.5647271581731903e-07	1.7920485761263673e-07
195300.0	1.6775284819611982e-07	1.5639258829426618e-07	1.7911310809797346e-07
195400.0	1.677785049798643e-07	1.5642331132156633e-07	1.7913369863816226e-07
195500.0	1.677810466106192e-07	1.564313304235326e-07	1.7913076279770577e-07
195600.0	1.679964802889772e-07	1.5664358150635878e-07	1.7934937907159564e-07
195700.0	1.6794263325894562e-07	1.5659547217141601e-07	1.7928979434647523e-07
195800.0	1.6787227684827266e-07	1.5653087706390482e-07	1.792136766326405e-07
195900.0	1.678054766872719e-07	1.564698380539706e-07	1.7914111532057322e-07
196000.0	1.6780327207606016e-07	1.564729731717165e-07	1.7913357098040381e-07
196100.0	1.6774784219824865e-07	1.5642327827051495e-07	1.7907240612598235e-07
196200.0	1.6769671141045465e-07	1.5637785189272266e-07	1.7901557092818664e-07
196300.0	1.676294867529963e-07	1.5631637460946947e-07	1.789425988965231e-07
196400.0	1.6766534507989902e-07	1.5635773485810292e-07	1.7897295530169513e-07
196500.0	1.676445147585724e-07	1.5634244983630684e-07	1.7894657968083796e-07
196600.0	1.676621295471647e-07	1.563654729543468e-07	1.789587861399826e-07
196700.0	1.6761636144511218e-07	1.563253384808236e-07	1.7890738440940077e-07
196800.0	1.6758434833183545e-07	1.562989680594448e-07	1.788697286042261e-07
196900.0	1.6753844885566298e-07	1.562586857699771e-07	1.7881821194134885e-07
197000.0	1.6750684996681373e-07	1.5623274570146459e-07	1.7878095423216287e-07
197100.0	1.6742186468009941e-07	1.5615347172599127e-07	1.7869025763420755e-07
197200.0	1.6735795366981237e-07	1.5609525161671128e-07	1.7862065572291347e-07
197300.0	1.6731892382057717e-07	1.5606182441244266e-07	1.7857602322871168e-07
197400.0	1.6730978582494497e-07	1.5605823766488086e-07	1.7856133398500908e-07
197500.0	1.6731862291223783e-07	1.560723427122251e-07	1.7856490311225056e-07
197600.0	1.673685964446233e-07	1.5612686925125224e-07	1.7861032363799436e-07
197700.0	1.6731759406966073e-07	1.56081510771341e-07	1.7855367736798046e-07
197800.0	1.6727467883381737e-07	1.5604417458545037e-07	1.7850518308218438e-07
197900.0	1.6722609753418125e-07	1.5600122631262096e-07	1.7845096875574154e-07
198000.0	1.6715427105806172e-07	1.5593504889497307e-07	1.7837349322115037e-07
198100.0	1.671516231454902e-07	1.5593780304793227e-07	1.7836544324304815e-07
198200.0	1.672924824535642e-07	1.5608181631002126e-07	1.7850314859710712e-07
198300.0	1.672233558037876e-07	1.5601832349770822e-07	1.78428388109867e-07
198400.0	1.6715475623680932e-07	1.5595535622240252e-07	1.7835415625121612e-07
198500.0	1.671355400653735e-07	1.5594163429949995e-07	1.7832944583124704e-07
198600.0	1.671185869839954e-07	1.559301701845773e-07	1.7830700378341351e-07
198700.0	1.6707286695380007e-07	1.5588999761718192e-07	1.7825573629041822e-07
198800.0	1.6700577848900442e-07	1.5582851034649813e-07	1.7818304663151072e-07
198900.0	1.66931447521297e-07	1.5575978109436094e-07	1.7810311394823309e-07
199000.0	1.6693631735017914e-07	1.5577015129918913e-07	1.7810248340116914e-07
199100.0	1.6701758986361583e-07	1.5585545526731168e-07	1.7817972445991997e-07
199200.0	1.6710945195470459e-07	1.559510272018289e-07	1.7826787670758027e-07
199300.0	1.670856594908332e-07	1.5593270757398748e-07	1.7823861140767892e-07
199400.0	1.6721341290917876e-07	1.5606477589740506e-07	1.7836204992095247e-07
199500.0	1.6723087401444285e-07	1.5608738478429838e-07	1.7837436324458733e-07
199600.0	1.6720646122759746e-07	1.5606838400723944e-07	1.7834453844795548e-07
199700.0	1.6716236301712578e-07	1.5602979550522683e-07	1.7829493052902473e-07
199800.0	1.671616165944719e-07	1.5603448705085755e-07	1.7828874613808624e-07
[truncated: 3,001 more rows]
