# Supplementary material for: Intelligent driving intelligence test for autonomous vehicles with naturalistic and adversarial environment
Source: Nat Commun. 2021 Feb 2;12:748. doi: 10.1038/s41467-021-21007-8 (PMC7854639; doi:10.1038/s41467-021-21007-8)
Supplement: Supplementary file 7 — Source Data [file 41467_2021_21007_MOESM7_ESM.zip › Fig7/Fig7D/NADE_relative_half_width.csv]

Number_of_test	Relative_half_width
0.0
100.0	0.23362063570534966
200.0	0.24665988057805338
300.0	0.23417329787091465
400.0	0.26796010573988727
500.0	0.238275406198609
600.0	0.2940162038828855
700.0	0.5270620553200411
800.0	0.5575788486831293
900.0	0.49014276341998425
1000.0	0.4419588328251406
1100.0	0.40374720673110004
1200.0	0.385300399677241
1300.0	0.35869488221252604
1400.0	0.3911986290244965
1500.0	0.36641497577808824
1600.0	0.3633585729835822
1700.0	0.341867475074578
1800.0	0.32660267948562144
1900.0	0.30955055187461866
2000.0	0.295831525931653
2100.0	0.28294703843678326
2200.0	0.27286008069800133
2300.0	0.26259115219936496
2400.0	0.2532895500968375
2500.0	0.24482237224087644
2600.0	0.26880366581292275
2700.0	0.25948714788379607
2800.0	0.2510625170767762
2900.0	0.243603474703922
3000.0	0.23951740068801614
3100.0	0.23309423897428788
3200.0	0.2268019913798111
3300.0	0.22153005552624058
3400.0	0.2170993017581339
3500.0	0.21169405786064485
3600.0	0.20667387753314276
3700.0	0.20205488144891237
3800.0	0.19778915135115402
3900.0	0.19362244173579363
4000.0	0.18983676307593048
4100.0	0.18635899746824422
4200.0	0.18332996912435756
4300.0	0.18074609520907545
4400.0	0.181521416864898
4500.0	0.17825904996093694
4600.0	0.17518816759994854
4700.0	0.17291100062960493
4800.0	0.17075484889745718
4900.0	0.1683328991366372
5000.0	0.16633763243611305
5100.0	0.1641525529442795
5200.0	0.16229858124352825
5300.0	0.16120449613637536
5400.0	0.15869760188912285
5500.0	0.1563055951029536
5600.0	0.1550105299677964
5700.0	0.1529775598508885
5800.0	0.1507555218055675
5900.0	0.14955931882675555
6000.0	0.14753487782721716
6100.0	0.1466904344778967
6200.0	0.18684508980112777
6300.0	0.18449335331835673
6400.0	0.18195101662724544
6500.0	0.17954795730648196
6600.0	0.763114634252504
6700.0	0.7480410114535111
6800.0	0.7333325400859558
6900.0	0.7194473538626648
7000.0	0.7058171982076057
7100.0	0.6929031369699499
7200.0	0.6805639354934788
7300.0	0.6685549853139138
7400.0	0.6569918301413566
7500.0	0.6460317463192171
7600.0	0.6353584930597327
7700.0	0.625190833829821
7800.0	0.6153735377641977
7900.0	0.6058673292621903
8000.0	0.5981154239467422
8100.0	0.5890575502232634
8200.0	0.580289440310964
8300.0	0.5717631081217182
8400.0	0.5635485910953796
8500.0	0.5556533329109851
8600.0	0.5480136908919546
8700.0	0.5406548611501494
8800.0	0.5335593435384521
8900.0	0.5267070661614202
9000.0	0.520072293800493
9100.0	0.5140732562272953
9200.0	0.5077647700335012
9300.0	0.5016838436715128
9400.0	0.49573468647358887
9500.0	0.48990749634837844
9600.0	0.4842596697219659
9700.0	0.4787726565609037
9800.0	0.47353146685065584
9900.0	0.4683450690943224
10000.0	0.46326142371740875
10100.0	0.4583346352004062
10200.0	0.4535446855285194
10300.0	0.44898510500604705
10400.0	0.4443976861001727
10500.0	0.43996030845147055
10600.0	0.4357384428772256
10700.0	0.4314861842057878
10800.0	0.4272937982306995
10900.0	0.4233047779818375
11000.0	0.41931442553231657
11100.0	0.415772121272898
11200.0	0.4119241767256345
11300.0	0.4081742224848192
11400.0	0.4046046443476125
11500.0	0.40121356572066935
11600.0	0.39770199897310055
11700.0	0.39424619070194944
11800.0	0.3908724086737318
11900.0	0.3875863124542916
12000.0	0.384417449536488
12100.0	0.3813528023075246
12200.0	0.3782261525614515
12300.0	0.3751817920124633
12400.0	0.3721913781005236
12500.0	0.37027157266806576
12600.0	0.36734377099128324
12700.0	0.3644667442693892
12800.0	0.3616412587251299
12900.0	0.35892704510018486
13000.0	0.35619429739629643
13100.0	0.35352928150807755
13200.0	0.35094167800513903
13300.0	0.34866308386788614
13400.0	0.3461566786418104
13500.0	0.34364382860160003
13600.0	0.34121539382212474
13700.0	0.3387975500030005
13800.0	0.3364304269653825
13900.0	0.33410045955553314
14000.0	0.3318499696457597
14100.0	0.32958921514284567
14200.0	0.49922858162912137
14300.0	0.49512883147728215
14400.0	0.49111103108589055
14500.0	0.48717079138992025
14600.0	0.48330362666600163
14700.0	0.47951966700118925
14800.0	0.4758113799164077
14900.0	0.4721923544504451
15000.0	0.46864346964469056
15100.0	0.46513333821299674
15200.0	0.4617433770105384
15300.0	0.4583460689046382
15400.0	0.45500471524511993
15500.0	0.4517300814022188
15600.0	0.4485065444618793
15700.0	0.44558965336149864
15800.0	0.4425317845292082
15900.0	0.43943673762553304
16000.0	0.4363887503552979
16100.0	0.43340381396437305
16200.0	0.4306187336664214
16300.0	0.4277119145368352
16400.0	0.42488568590269943
16500.0	0.4220882825649189
16600.0	0.4193124495535548
16700.0	0.4165871151825257
16800.0	0.41390637732603863
16900.0	0.41127210401554276
17000.0	0.4086939258825867
17100.0	0.40614454831518687
17200.0	0.40362911536637813
17300.0	0.4011798392917848
17400.0	0.39873490792058824
17500.0	0.3963389138346153
17600.0	0.3940491484811016
17700.0	0.39169623817112215
17800.0	0.3893770922812948
17900.0	0.38710294778463655
18000.0	0.38485856606039687
18100.0	0.38265880523361584
18200.0	0.3804990708298913
18300.0	0.37834095223297637
18400.0	0.3762933834822062
18500.0	0.37418800181381784
18600.0	0.37211642811303053
18700.0	0.37008619733706016
18800.0	0.3680675106588594
18900.0	0.3660715149876511
19000.0	0.36410533791630423
19100.0	0.3621726910669848
19200.0	0.36025754104300434
19300.0	0.3583764930632873
19400.0	0.3565156419044715
19500.0	0.35468701475146713
19600.0	0.35286683433239935
19700.0	0.35107734657479633
19800.0	0.3493416047657553
19900.0	0.34758989146729924
20000.0	0.3458639482837462
20100.0	0.3441679526780418
20200.0	0.3424868609100084
20300.0	0.3408348552212047
20400.0	0.33920020096958187
20500.0	0.33759353889631855
20600.0	0.3360102991834609
20700.0	0.3344213029198756
20800.0	0.33290998538065014
20900.0	0.33134615359597447
21000.0	0.32980861552578056
21100.0	0.32833453226687
21200.0	0.32682001814457246
21300.0	0.3253263414417381
21400.0	0.3238603522033018
21500.0	0.3224257832124671
21600.0	0.32097901705568305
21700.0	0.31961663144074115
21800.0	0.31820649041572435
21900.0	0.3168010139188463
22000.0	0.31541272695665595
22100.0	0.3140431007396959
22200.0	0.31268808965050543
22300.0	0.3113503556947233
22400.0	0.31004682614332285
22500.0	0.3087385015455055
22600.0	0.3074408595612986
22700.0	0.3061614061650082
22800.0	0.3048957557898706
22900.0	0.30364380373504013
23000.0	0.30241115228695614
23100.0	0.30120277222988207
23200.0	0.29999418538289097
23300.0	0.29885518192573945
23400.0	0.29765692078784023
23500.0	0.29647325581183004
23600.0	0.29535622198713374
23700.0	0.29419753202217586
23800.0	0.29305389241875485
23900.0	0.2919106652428174
24000.0	0.29077889937538426
24100.0	0.28986256912038605
24200.0	0.2887464105283554
24300.0	0.28763937203504714
24400.0	0.2865539632741467
24500.0	0.28551974594005886
24600.0	0.2844411235895899
24700.0	0.28346833559790996
24800.0	0.2824031651668934
24900.0	0.2813908621382292
25000.0	0.2803531828739507
25100.0	0.27931636228642276
25200.0	0.2782815086366803
25300.0	0.27725843389741617
25400.0	0.2762472622580716
25500.0	0.27524518658644187
25600.0	0.2742534638578577
25700.0	0.2732699376091482
25800.0	0.2722956789502457
25900.0	0.2713554112141792
26000.0	0.2704020730799201
26100.0	0.2694531688248802
26200.0	0.26853958310894865
26300.0	0.26765903796460166
26400.0	0.266815169904407
26500.0	0.26589299243764314
26600.0	0.26497054455248426
26700.0	0.26407987326917215
26800.0	0.26317629831897976
26900.0	0.26230001243279255
27000.0	0.26141918416246823
27100.0	0.2605634184858409
27200.0	0.2596975542455345
27300.0	0.25882322133585267
27400.0	0.2579564602712343
27500.0	0.2571014245810628
27600.0	0.25625054198943736
27700.0	0.2554349414849263
27800.0	0.25459520052146173
27900.0	0.2537733928608203
28000.0	0.25295066397518623
28100.0	0.25212933477882216
28200.0	0.2523546386154995
28300.0	0.2515329216403728
28400.0	0.25071603606506676
28500.0	0.24990740597194586
28600.0	0.2491174366800787
28700.0	0.2483275587649449
28800.0	0.24753747843695506
28900.0	0.2467558849897841
29000.0	0.2459943930843445
29100.0	0.24523898658728963
29200.0	0.2444731290109268
29300.0	0.24374129745997533
29400.0	0.24298922861134814
29500.0	0.24223903458800972
29600.0	0.24149893623204344
29700.0	0.2407628959627823
29800.0	0.24004503504955282
29900.0	0.2393551382678978
30000.0	0.23863675015213434
30100.0	0.23793798618188786
30200.0	0.23727519427203442
30300.0	0.2365625932848761
30400.0	0.23587586381082304
30500.0	0.23518873189753836
30600.0	0.2344906354639231
30700.0	0.2338001068998225
30800.0	0.23313806070812446
30900.0	0.23247767998152347
31000.0	0.2317993959207393
31100.0	0.23112343590539947
31200.0	0.23045399195360583
31300.0	0.22979086068289203
31400.0	0.22913296579246328
31500.0	0.22847943052727024
31600.0	0.2278370878029191
31700.0	0.22720375635959725
31800.0	0.22723962075785323
31900.0	0.22659405405889724
32000.0	0.22596067546738458
32100.0	0.22532257998509747
32200.0	0.224711559547585
32300.0	0.22408450613536005
32400.0	0.22346042811558187
32500.0	0.22283907586574905
32600.0	0.2222302475219192
32700.0	0.2216183449861866
32800.0	0.22102231110537815
32900.0	0.22043561994724717
33000.0	0.2198484765063381
33100.0	0.21925058630631364
33200.0	0.21866186002266402
33300.0	0.21807254731142364
33400.0	0.21748969736930412
33500.0	0.21691044606332283
33600.0	0.21634958173148847
33700.0	0.2158381043887083
33800.0	0.2152673281389562
33900.0	0.2147046947585947
34000.0	0.21418986698799017
34100.0	0.21362932760652403
34200.0	0.21308623147251424
34300.0	0.21345476003777383
34400.0	0.2129165213505651
34500.0	0.2123658402055976
34600.0	0.21181323572304644
34700.0	0.211328843950732
34800.0	0.210778955520136
34900.0	0.21023578321193323
35000.0	0.2096930499132255
35100.0	0.20917961101624644
35200.0	0.20864300489372126
35300.0	0.20811100705213703
35400.0	0.2076089216810869
35500.0	0.20708124036572015
35600.0	0.20656051702211514
35700.0	0.20604289675790255
35800.0	0.20552178540726512
35900.0	0.2050196590341521
36000.0	0.20450494584976275
36100.0	0.20399532584190708
36200.0	0.20349060503085714
36300.0	0.2029925517589926
36400.0	0.20250623497239192
36500.0	0.2020202118073018
36600.0	0.20152867429741467
36700.0	0.20103802334578488
36800.0	0.20056688569653724
36900.0	0.2000774698621931
37000.0	0.19970570873302707
37100.0	0.1992193310192877
37200.0	0.19874921415897065
37300.0	0.1982691837998314
37400.0	0.19779268086412613
37500.0	0.197337607667747
37600.0	0.1968727066473381
37700.0	0.19640362290277055
37800.0	0.19593845793166992
37900.0	0.19547542223836908
38000.0	0.1950174598340353
38100.0	0.19456449525338404
38200.0	0.19411487383094558
38300.0	0.1936620510658851
38400.0	0.1932133562032789
38500.0	0.19276857806423978
38600.0	0.1923299397830897
38700.0	0.191918133097751
38800.0	0.19147763225647313
38900.0	0.19104051969074845
39000.0	0.19060367581756063
39100.0	0.19017053515366455
39200.0	0.18974083205198036
39300.0	0.18931560374855924
39400.0	0.1888943872285865
39500.0	0.18847093582714344
39600.0	0.18805060414681238
39700.0	0.18764280699326594
39800.0	0.18722612707789207
39900.0	0.18682032427938897
40000.0	0.18653166441020752
40100.0	0.18612132236532258
40200.0	0.18572223849589398
40300.0	0.18532075620217817
40400.0	0.1852519451904543
40500.0	0.18485326669418065
40600.0	0.18444689989415322
40700.0	0.18404769979224508
40800.0	0.18367787459062407
40900.0	0.18328232454945137
41000.0	0.1828863308259204
41100.0	0.18249121593118714
41200.0	0.18210099472840555
41300.0	0.18172144678496047
41400.0	0.1813315338393513
41500.0	0.18096097122196672
41600.0	0.18061198877937346
41700.0	0.18022861075532387
41800.0	0.17984995010357274
41900.0	0.17947114686476126
42000.0	0.17912997606507045
42100.0	0.17875259076764763
42200.0	0.17848315780420912
42300.0	0.17810714847575418
42400.0	0.17780641875638045
42500.0	0.1774354077400254
42600.0	0.17706348651329848
42700.0	0.17669455943973167
42800.0	0.1763268612439671
42900.0	0.17596530938406565
43000.0	0.17560131760503567
43100.0	0.1752662475610262
43200.0	0.17491431668013047
43300.0	0.17456018856427982
43400.0	0.1742125134567026
43500.0	0.17386053538080332
43600.0	0.17350605672935754
43700.0	0.1731905164512917
43800.0	0.17284369397390664
43900.0	0.1724946844134195
44000.0	0.17215061849246863
44100.0	0.1718045943228596
44200.0	0.17146006815027925
44300.0	0.17111960454285585
44400.0	0.17077976881294885
44500.0	0.17046191369044372
44600.0	0.17012590566350425
44700.0	0.16979474730260272
44800.0	0.1694612475686711
44900.0	0.1691282357306649
45000.0	0.16879709670150117
45100.0	0.16846837439404128
45200.0	0.1681530868379338
45300.0	0.16782791735988042
45400.0	0.16750547419511141
45500.0	0.16718517745896314
45600.0	0.1668677048705664
45700.0	0.16655865990508628
45800.0	0.16624219114337677
45900.0	0.16592508153039046
46000.0	0.16561184397562867
46100.0	0.1652984257115839
46200.0	0.1649887207228485
46300.0	0.16470293394501795
46400.0	0.16439288470304153
46500.0	0.16408510505491908
46600.0	0.16377933474995113
46700.0	0.16347395076813032
46800.0	0.16317068365347323
46900.0	0.16286893311349884
47000.0	0.16257322599549495
47100.0	0.1622760369237771
47200.0	0.16198046602400484
47300.0	0.16168637247017478
47400.0	0.1613939486568594
47500.0	0.16111654939930034
47600.0	0.16082775218068499
47700.0	0.16055750289318588
47800.0	0.16027410705933487
47900.0	0.15998600395106413
48000.0	0.1597526832329305
48100.0	0.1594649439449319
48200.0	0.15918586634004497
48300.0	0.15893673235443995
48400.0	0.1586543662025822
48500.0	0.15852455156759346
48600.0	0.15825379399467776
48700.0	0.15797080466180616
48800.0	0.15769728911225156
48900.0	0.15741719383990818
49000.0	0.15715768788046822
49100.0	0.15687996385923197
49200.0	0.15660509052259258
49300.0	0.1563314798970245
49400.0	0.15605962530864162
49500.0	0.15578619818390746
49600.0	0.15552892910043847
49700.0	0.15527005638725921
49800.0	0.15500848173803966
49900.0	0.15473936428752721
50000.0	0.15448535948056347
50100.0	0.15421720390407795
50200.0	0.15395157796806014
50300.0	0.15369080124102383
50400.0	0.15344510119864452
50500.0	0.1531866861680646
50600.0	0.15292502524139
50700.0	0.15267518205999817
50800.0	0.15243970420297362
50900.0	0.15218497556176833
51000.0	0.15192703053905715
51100.0	0.1516738937203627
51200.0	0.151418505874759
51300.0	0.1511747395142017
51400.0	0.15092039721493505
51500.0	0.15069030527263994
51600.0	0.15044045421738075
51700.0	0.15021682141765802
51800.0	0.1499654987536586
51900.0	0.14972558045327863
52000.0	0.1494884318206735
52100.0	0.14924874265894966
52200.0	0.1490014937325782
52300.0	0.1487551586449677
52400.0	0.14854876659794672
52500.0	0.14830284187249182
52600.0	0.14806290140627543
52700.0	0.14783950847530924
52800.0	0.1475969350834454
52900.0	0.14735935039197273
53000.0	0.14711947001005118
53100.0	0.14688102870770203
53200.0	0.14664784446810145
53300.0	0.1464091916582028
53400.0	0.14617210980996784
53500.0	0.1459356625688929
53600.0	0.14571535114542983
53700.0	0.14548178838087297
53800.0	0.14526524176360803
53900.0	0.1450321563201
54000.0	0.14487633603091576
54100.0	0.1446463679806066
54200.0	0.14442050169020734
54300.0	0.14419809083198845
54400.0	0.14397141237009936
54500.0	0.14374746503966396
54600.0	0.14353639156329545
54700.0	0.14331487391493805
54800.0	0.14308926818787676
54900.0	0.14287045535315646
55000.0	0.14264602113680644
55100.0	0.14242730372277454
55200.0	0.14223294364399366
55300.0	0.14201144993604845
55400.0	0.14179056982289284
55500.0	0.14157064911329195
55600.0	0.14135072203215007
55700.0	0.14113916162299572
55800.0	0.14092283874269326
55900.0	0.1407060947768195
56000.0	0.14053232572999827
56100.0	0.14031696469441912
56200.0	0.14011114187712878
56300.0	0.13990631541398726
56400.0	0.13969142889193414
56500.0	0.1395065228506433
56600.0	0.13929259171363878
56700.0	0.13908038099126843
56800.0	0.1388730532749462
56900.0	0.13866508365429808
57000.0	0.13845457049145482
57100.0	0.13824555917999856
57200.0	0.13803676996376213
57300.0	0.137830287137248
57400.0	0.1376239688667551
57500.0	0.13741991911348056
57600.0	0.13721542704251835
57700.0	0.1370113292271398
57800.0	0.136807872196572
57900.0	0.1366058532388331
58000.0	0.13641893319161938
58100.0	0.13622818975404996
58200.0	0.13602713186272974
58300.0	0.135925332253656
58400.0	0.13599435256674353
58500.0	0.13582303119590855
58600.0	0.1356233221415484
58700.0	0.13542393137795242
58800.0	0.13524144655648462
58900.0	0.13506629842657883
59000.0	0.13486893924778762
59100.0	0.13467155096301875
59200.0	0.1344752826500676
59300.0	0.134289859605884
59400.0	0.13419334703417948
59500.0	0.13399661449419617
59600.0	0.13380032157386637
59700.0	0.13362304938767117
59800.0	0.13342907609478355
59900.0	0.1332370982853546
60000.0	0.13304586166800966
60100.0	0.13290000462039933
60200.0	0.13270896279964817
60300.0	0.13252441792620095
60400.0	0.13233492297521987
60500.0	0.13215373152833124
60600.0	0.13196661080174102
60700.0	0.1317965045112022
60800.0	0.13163575928650578
60900.0	0.13144725985150843
61000.0	0.1312615624819442
61100.0	0.131079206741154
61200.0	0.1308996656089903
61300.0	0.1307150326713994
61400.0	0.13053033162869235
61500.0	0.13035581926954948
61600.0	0.13017235011361625
61700.0	0.12999381530927073
61800.0	0.13013264777164202
61900.0	0.13002960743230474
62000.0	0.1298467375884147
62100.0	0.12966359855150128
62200.0	0.12948089048912778
62300.0	0.1292995493253127
62400.0	0.12912496716999897
62500.0	0.128944472360854
62600.0	0.12877768458948882
62700.0	0.12860200691928922
62800.0	0.12842704371447325
62900.0	0.1282492581696757
63000.0	0.12808688385840936
63100.0	0.12791031639016684
63200.0	0.12773523391597674
63300.0	0.12756053789125277
63400.0	0.127384707199369
63500.0	0.12720983222710316
63600.0	0.12703619904085095
63700.0	0.12686507753756768
63800.0	0.1267022582776089
63900.0	0.12653042359144506
64000.0	0.12635920759442654
64100.0	0.12619015937174102
64200.0	0.12601922293917153
64300.0	0.12585512080984468
64400.0	0.1256862036636623
64500.0	0.1255209092366317
64600.0	0.12535348121946926
64700.0	0.12519209939882175
64800.0	0.12502435370892043
64900.0	0.1248603064723648
65000.0	0.12469374280462782
65100.0	0.12452920947068266
65200.0	0.1243649236285792
65300.0	0.12420803266891972
65400.0	0.12404579166389819
65500.0	0.12388621853418534
65600.0	0.12372397553595638
65700.0	0.12358124664344082
65800.0	0.12341873166193477
65900.0	0.12326108992523234
66000.0	0.12310478972231441
66100.0	0.12294874669041356
66200.0	0.12279088771894804
66300.0	0.12265224951356185
66400.0	0.12255390340856863
66500.0	0.12239655047948857
66600.0	0.12227280529460907
66700.0	0.1221324410031197
66800.0	0.12197470126810354
66900.0	0.12181610907108517
67000.0	0.12166027887713206
67100.0	0.12150691673547008
67200.0	0.12135565338181054
67300.0	0.12120633511834733
67400.0	0.12107388625549814
67500.0	0.12091902094688546
67600.0	0.12076366999226787
67700.0	0.12061071246436636
67800.0	0.12045809230841861
67900.0	0.12030690408986129
68000.0	0.12015504068354138
68100.0	0.12001074328713053
68200.0	0.11986026800863837
68300.0	0.11970845613275903
68400.0	0.1195810411670086
68500.0	0.11943130132105319
68600.0	0.11928212707127353
68700.0	0.11913218189328395
68800.0	0.11898139202806979
68900.0	0.11903319602575106
69000.0	0.11888227070165161
69100.0	0.11873227517772614
69200.0	0.11858252496633216
69300.0	0.11843434365294
69400.0	0.11829552276384164
69500.0	0.11815041731094193
69600.0	0.118002800386019
69700.0	0.11788945863981269
69800.0	0.11785185463013347
69900.0	0.11770415113133445
70000.0	0.11755841802844455
70100.0	0.11742276592577054
70200.0	0.11728938480970617
70300.0	0.11714452144198526
70400.0	0.11700024707862781
70500.0	0.11685600676707636
70600.0	0.11671492798856617
70700.0	0.11659460234721301
70800.0	0.11645132414699169
70900.0	0.11630858170016187
71000.0	0.11617261132065908
71100.0	0.11603060349073702
71200.0	0.11588992232288506
71300.0	0.11575366316227936
71400.0	0.11561408389341374
71500.0	0.11547389794843181
71600.0	0.11533612002095403
71700.0	0.115227907698147
71800.0	0.11509188615863018
71900.0	0.11495213529509131
72000.0	0.11482925101984366
72100.0	0.11469012990438242
72200.0	0.114552517209682
72300.0	0.11441522941945996
72400.0	0.11427744720800985
72500.0	0.11415579989096712
72600.0	0.1140186633520008
72700.0	0.11388709803207447
72800.0	0.11375084810973857
72900.0	0.11363009920807664
73000.0	0.11349472844132104
73100.0	0.11336033444622863
73200.0	0.11322966264754715
73300.0	0.11310239146312352
73400.0	0.11297069316599843
73500.0	0.11285027430339326
73600.0	0.11271734388026196
73700.0	0.11258689644829024
73800.0	0.11277647566215258
73900.0	0.11268444134093977
74000.0	0.1125529748631247
74100.0	0.1124223793439319
74200.0	0.11228962303399746
74300.0	0.11215774889318327
74400.0	0.11202720026346864
74500.0	0.11189594632611624
74600.0	0.11176987744191612
74700.0	0.11163960803800743
74800.0	0.1115097282476552
74900.0	0.11138369428534889
75000.0	0.11125487807894748
75100.0	0.11112700717951648
75200.0	0.11100361676561747
75300.0	0.11089323677461603
75400.0	0.11080045099004011
75500.0	0.11067986381518453
75600.0	0.11055215105299913
75700.0	0.11042516024369303
75800.0	0.11030167057738381
75900.0	0.11017502804615731
76000.0	0.1102720421172415
76100.0	0.11015301468333252
76200.0	0.11002649794403456
76300.0	0.1099001522751076
76400.0	0.10978450631537437
76500.0	0.10965963769351426
76600.0	0.10954624294402542
76700.0	0.10942085695325436
76800.0	0.10929624541871533
76900.0	0.1091779712219566
77000.0	0.10905577741495197
77100.0	0.10893328318834322
77200.0	0.10880993802951644
77300.0	0.10870231737899023
77400.0	0.10858115752532588
77500.0	0.10845882619429625
77600.0	0.10833688437666002
77700.0	0.10821512038323138
77800.0	0.10809939469683748
77900.0	0.10815566118339429
78000.0	0.10803751128209019
78100.0	0.10793309668696352
78200.0	0.10781820459476087
78300.0	0.10770738509096206
78400.0	0.10758802977637683
78500.0	0.10747279550576054
78600.0	0.10735571401977516
78700.0	0.10723836850551166
78800.0	0.10711911077038588
78900.0	0.10700335551806625
79000.0	0.10689073478253228
79100.0	0.10677331154157965
79200.0	0.10666376738798809
79300.0	0.10654593159160021
79400.0	0.10642933917417931
79500.0	0.10631234475902447
79600.0	0.10619887749792542
79700.0	0.10611629856748976
79800.0	0.10600092412965173
79900.0	0.10588562979399416
80000.0	0.10576986457152339
80100.0	0.10565493932469112
80200.0	0.1055412154393453
80300.0	0.10546370203581854
80400.0	0.10534900917674692
80500.0	0.10524004397124437
80600.0	0.10512613921977648
80700.0	0.10501399686900327
80800.0	0.10490280118819803
80900.0	0.1047917088897754
81000.0	0.10468151877777156
81100.0	0.10456960260493736
81200.0	0.10445728488285527
81300.0	0.10434783959269907
81400.0	0.10423630329403215
81500.0	0.10414629600632387
81600.0	0.10403580429176768
81700.0	0.10392496518761835
81800.0	0.10381492042641177
81900.0	0.10373422446343866
82000.0	0.10362400910333602
82100.0	0.10352156198824441
82200.0	0.10346575373374188
82300.0	0.10336289538569199
82400.0	0.10326646525422387
82500.0	0.10316487489747608
82600.0	0.10305824662683818
82700.0	0.10295493407884573
82800.0	0.10284840541586432
82900.0	0.10274195987458883
83000.0	0.10263405869568908
83100.0	0.10252736628432157
83200.0	0.10242659290141753
83300.0	0.10312910278327068
83400.0	0.1030220984469735
83500.0	0.10291468716345889
83600.0	0.1028085839053531
83700.0	0.10270069486851595
83800.0	0.10259465924356984
83900.0	0.10248938732149983
84000.0	0.10244955614152948
84100.0	0.10234201280233068
84200.0	0.10224241322170115
84300.0	0.10214234119024386
84400.0	0.10203649699621187
84500.0	0.10193058815414523
84600.0	0.10183704542437413
84700.0	0.10176107175276423
84800.0	0.10165925540562713
84900.0	0.10155529807948216
85000.0	0.10146277008392357
85100.0	0.10135779769866371
85200.0	0.10125325920707595
85300.0	0.1011500389906465
85400.0	0.10104739593131937
85500.0	0.10094358937935764
85600.0	0.10084325696952844
85700.0	0.10074488463743404
85800.0	0.10064865931777439
85900.0	0.10054794287792122
86000.0	0.10044836746037622
86100.0	0.10034548440375865
86200.0	0.10024305161020182
86300.0	0.1001411061260838
86400.0	0.10005914204732783
86500.0	0.09995985378902103
86600.0	0.09985873843604011
86700.0	0.0997731540762785
86800.0	0.0996729191374846
86900.0	0.09957474689861476
87000.0	0.0994750498646743
87100.0	0.09937478564227421
87200.0	0.09930615911869357
87300.0	0.0992090765619319
87400.0	0.09912331881784486
87500.0	0.09902352630449351
87600.0	0.09892393378656851
87700.0	0.09882628102555069
87800.0	0.09873007352871975
87900.0	0.09863299904181465
88000.0	0.09855303358267449
88100.0	0.09845525538807691
88200.0	0.09836795473379521
88300.0	0.0982706191015126
88400.0	0.0981730611577826
88500.0	0.09807724874200599
88600.0	0.0980157030899802
88700.0	0.0979194440666132
88800.0	0.09782908687417227
88900.0	0.09773751034416911
89000.0	0.09765272437857318
89100.0	0.09755847728483884
89200.0	0.09746559777243365
89300.0	0.097370371742399
89400.0	0.09727448453584443
89500.0	0.09720098589497003
89600.0	0.09710796835117219
89700.0	0.09701587446868547
89800.0	0.09692276768385232
89900.0	0.0968332174252801
90000.0	0.09673917251137579
90100.0	0.09665368023417903
90200.0	0.09656045129595453
90300.0	0.09646662553250367
90400.0	0.09637282826460579
90500.0	0.09627968605287862
90600.0	0.0961889552446361
90700.0	0.09610081902770214
90800.0	0.09601349615575017
90900.0	0.09592125404958332
91000.0	0.09583929421564619
91100.0	0.09574742517738917
91200.0	0.09565586946928333
91300.0	0.09556552186844813
91400.0	0.09547850615940214
91500.0	0.09538847440022118
91600.0	0.0952966494180415
91700.0	0.09520644681746887
91800.0	0.09511703157626566
91900.0	0.09502671446254539
92000.0	0.09493714279797935
92100.0	0.09484852723895079
92200.0	0.0947607237912127
92300.0	0.09467191101679685
92400.0	0.09458251027141704
92500.0	0.09449266586368686
92600.0	0.1154908918797892
92700.0	0.1153783142246896
92800.0	0.11526911841685251
92900.0	0.11520000542240146
93000.0	0.11508653627762591
93100.0	0.11498279356982764
93200.0	0.11487247903104517
93300.0	0.11476521012473793
93400.0	0.11465311674101587
93500.0	0.11454556131519736
93600.0	0.11443286101102919
93700.0	0.11432114938272646
93800.0	0.11420987099415396
93900.0	0.11409770137466448
94000.0	0.11398850850591419
94100.0	0.11388208427140883
94200.0	0.11377118767279143
94300.0	0.11367465745753129
94400.0	0.11357705910878989
94500.0	0.11347641649602817
94600.0	0.11336666552878025
94700.0	0.11327424693670939
94800.0	0.11316449564902274
94900.0	0.11305961090472383
95000.0	0.11295554899021167
95100.0	0.11284642426199278
95200.0	0.1127370328883632
95300.0	0.1126335412314436
95400.0	0.11253931722643101
95500.0	0.11244795833627848
95600.0	0.11234231621676405
95700.0	0.1122381557956546
95800.0	0.11213200953222485
95900.0	0.1120284480731323
96000.0	0.11192104418204984
96100.0	0.11181848286522356
96200.0	0.11171263050026317
96300.0	0.1116055461194466
96400.0	0.11150025349851887
96500.0	0.11139637590655191
96600.0	0.11130910775424437
96700.0	0.11120250310952547
96800.0	0.11110097637428719
96900.0	0.11099869875418045
97000.0	0.1108925785617959
97100.0	0.11078817291640074
97200.0	0.11069304992147043
97300.0	0.11058763488291143
97400.0	0.11048429501006259
97500.0	0.11039099300498827
97600.0	0.11028973853337914
97700.0	0.11018606713016234
97800.0	0.1100820903642459
97900.0	0.10997796178901455
98000.0	0.10987463499438561
98100.0	0.10977127238492103
98200.0	0.10966843241357045
98300.0	0.10956648434198625
98400.0	0.10947814488612492
98500.0	0.1093755553701188
98600.0	0.10927388441146658
98700.0	0.10917203274684784
98800.0	0.10907364187770695
98900.0	0.10897349423966271
99000.0	0.10887242148860206
99100.0	0.10877416283676349
99200.0	0.10867409329957999
99300.0	0.10857491900365371
99400.0	0.10847765627442046
99500.0	0.10839231575048296
99600.0	0.10829757288976333
99700.0	0.1081977093489238
99800.0	0.10809800630300231
99900.0	0.10799859761302254
100000.0	0.10789947853062613
100100.0	0.10780202265916716
100200.0	0.10770488237512453
100300.0	0.10760604961814847
100400.0	0.10750800591319214
100500.0	0.10741470154423456
100600.0	0.10731722748647671
100700.0	0.10721992086097759
100800.0	0.10712322738681604
100900.0	0.10702796065457808
101000.0	0.10693051899891892
101100.0	0.10699895583467242
101200.0	0.10690171217245273
101300.0	0.10680776317551187
101400.0	0.10671549643896408
101500.0	0.10661870624734174
101600.0	0.10652528981360919
101700.0	0.10642898026355235
101800.0	0.10633331314347101
101900.0	0.10624155032853068
102000.0	0.10614621021385398
102100.0	0.10605138380187748
102200.0	0.10595624811742235
102300.0	0.10586355267218835
102400.0	0.10576889038287896
102500.0	0.10567649286074508
102600.0	0.10558416739140984
102700.0	0.10548964736273908
102800.0	0.10539557361427103
102900.0	0.10530172121258541
103000.0	0.10521163463645482
103100.0	0.10511870271411576
103200.0	0.10504284901956354
103300.0	0.10496264915952269
103400.0	0.1048705816552236
103500.0	0.10477851853306859
103600.0	0.10478399540458808
103700.0	0.10469096032235901
103800.0	0.10459915902341367
103900.0	0.10451389279611885
104000.0	0.10442169086938326
104100.0	0.1043305624880436
104200.0	0.1042404836384064
104300.0	0.10414897585025117
104400.0	0.10405903585067149
104500.0	0.10396800039875366
104600.0	0.10388308864673179
104700.0	0.10379281178184292
104800.0	0.10370202500427751
104900.0	0.1036154636818489
105000.0	0.10353289788346604
105100.0	0.10344366839907163
105200.0	0.10335316770499037
105300.0	0.10326368380766916
105400.0	0.1031740319163648
105500.0	0.10308569096882404
105600.0	0.10299642899504591
105700.0	0.10290714528045218
105800.0	0.1028181534016669
105900.0	0.10272914652609266
106000.0	0.10264654495414799
106100.0	0.10255796462418301
106200.0	0.10247945573373742
106300.0	0.10240020687047616
106400.0	0.10231214921724868
106500.0	0.10222437444227732
106600.0	0.10214420809089443
106700.0	0.10205648660669055
106800.0	0.10197336894810441
106900.0	0.10188666070939684
107000.0	0.10179947975506597
107100.0	0.1017133618976732
107200.0	0.10162683463028094
107300.0	0.10154034038749217
107400.0	0.1014542367131088
107500.0	0.1013712576381676
107600.0	0.10128806796244753
107700.0	0.1012020559031104
107800.0	0.10112500781598215
107900.0	0.10104320012826308
108000.0	0.10095777094883893
108100.0	0.10087433134563148
108200.0	0.10078936978824783
108300.0	0.1007098546955729
108400.0	0.10062483855857295
108500.0	0.10054349492587096
108600.0	0.10045884395799108
108700.0	0.10038769899886232
108800.0	0.10030361951825462
108900.0	0.1002221583481484
109000.0	0.10013843960075772
109100.0	0.10005523113578242
109200.0	0.09997156634815371
109300.0	0.09988831068288138
109400.0	0.09980808058759634
109500.0	0.09972528501340991
109600.0	0.099642472540018
109700.0	0.09955998377638055
109800.0	0.0994785156133986
109900.0	0.09940265043267714
110000.0	0.0993205687336978
110100.0	0.09923919830661065
110200.0	0.09915793318452477
110300.0	0.09907704807041207
110400.0	0.09899582724535824
110500.0	0.09891524769135397
110600.0	0.09904989958710855
110700.0	0.09896858277435282
110800.0	0.09888944067553525
110900.0	0.09880863301145133
111000.0	0.09872935831086123
111100.0	0.09865879568541783
111200.0	0.09857942356320719
111300.0	0.09850203738990429
111400.0	0.09842635074465435
111500.0	0.09834629757452826
111600.0	0.09827499677140458
111700.0	0.09820144483134166
111800.0	0.09812257094233039
111900.0	0.09804315663142459
112000.0	0.09796341226075533
112100.0	0.0978838329540579
112200.0	0.09780608421354373
112300.0	0.09772769764240564
112400.0	0.09764968199382178
112500.0	0.09757251099544265
112600.0	0.09749386062613775
112700.0	0.09741585708186258
112800.0	0.09733769583175005
112900.0	0.09726039428383958
113000.0	0.09718326059029456
113100.0	0.09710570741718141
113200.0	0.0970286231432583
113300.0	0.09695449399437953
113400.0	0.09687782950695502
113500.0	0.09719171726827702
113600.0	0.09711783043852056
113700.0	0.09704183271765204
113800.0	0.09698017050623849
113900.0	0.09690527876964065
114000.0	0.09682769485147939
114100.0	0.09675255406356731
114200.0	0.0966890924568909
114300.0	0.09661173687432933
114400.0	0.09653673518305624
114500.0	0.09646192223859038
114600.0	0.09638691515669043
114700.0	0.09631044668440095
114800.0	0.09623401168089354
114900.0	0.09615811162766001
115000.0	0.09608341787025487
115100.0	0.09600722998638814
115200.0	0.09593136741727964
115300.0	0.09585573870575143
115400.0	0.09578331827426541
115500.0	0.09570791200361868
115600.0	0.09563390803394577
115700.0	0.09556121081629453
115800.0	0.09548720888217258
115900.0	0.09541225238158806
116000.0	0.09534259244222112
116100.0	0.09527015591659109
116200.0	0.09519587561397899
116300.0	0.09512316984333177
116400.0	0.09505248077181931
116500.0	0.09497843268575842
116600.0	0.09490614536271462
116700.0	0.09483333164942108
116800.0	0.09475964362904524
116900.0	0.09468690237513214
117000.0	0.09461431151756892
117100.0	0.09454807909407793
117200.0	0.09447503533351843
117300.0	0.09444068919764594
117400.0	0.09437896889530918
117500.0	0.09431286000459797
117600.0	0.09423980004445133
117700.0	0.09417671468597905
117800.0	0.09410415828893429
117900.0	0.09403425204212731
118000.0	0.09397198889790721
118100.0	0.09389956979931419
118200.0	0.09382821775431996
118300.0	0.09375763782987137
118400.0	0.09369088789534448
118500.0	0.09361976263108922
118600.0	0.09354781073515163
118700.0	0.09347867131253407
118800.0	0.09341040430986519
118900.0	0.09334019257582508
119000.0	0.09326861790529171
119100.0	0.0931974526495639
119200.0	0.09317666387437813
119300.0	0.09310563948878624
119400.0	0.09303674812351033
119500.0	0.09296583341196224
119600.0	0.09289564058645677
119700.0	0.09282912657250762
119800.0	0.09276185065229421
119900.0	0.09269959636487451
120000.0	0.09263167682894088
120100.0	0.0925617446903259
120200.0	0.09249251104441564
120300.0	0.09242329312581296
120400.0	0.09235319523721709
120500.0	0.09228573487128273
120600.0	0.09221763720609485
120700.0	0.09215065664838343
120800.0	0.09208242272516644
120900.0	0.09201925144154376
121000.0	0.09195690947597945
121100.0	0.09188821912171458
121200.0	0.09181993626287865
121300.0	0.09175123780558123
121400.0	0.09168575783376877
121500.0	0.09161826755951559
121600.0	0.09155411860976544
121700.0	0.09148596666662383
121800.0	0.09141755665910546
121900.0	0.09134933779491584
122000.0	0.09128217365253173
122100.0	0.09121928174199984
122200.0	0.09115187694952112
122300.0	0.0910876289397657
122400.0	0.09101990758674137
122500.0	0.09095221726142184
122600.0	0.0908854443180077
122700.0	0.090819737782657
122800.0	0.09075620467501588
122900.0	0.09068904183615624
123000.0	0.09062229027406646
123100.0	0.09055741240372092
123200.0	0.09049096124231515
123300.0	0.09042502326644601
123400.0	0.09036200251233796
123500.0	0.09029624928827934
123600.0	0.09023072239977122
123700.0	0.09018130494152751
123800.0	0.09011628353505816
123900.0	0.09005021843047563
124000.0	0.08998544186601995
124100.0	0.0899200663514221
124200.0	0.08985803544910746
124300.0	0.08979360895591285
124400.0	0.08973161145571025
124500.0	0.08966721530741148
124600.0	0.0896065813553719
124700.0	0.08954236759735625
124800.0	0.08947949069725775
124900.0	0.08942475195874468
125000.0	0.08936048317908883
125100.0	0.0892974583946809
125200.0	0.08923477514969327
125300.0	0.08917189611223603
125400.0	0.08910743124589296
125500.0	0.08904596408786797
125600.0	0.08898174894981965
125700.0	0.08895814323004056
125800.0	0.0888999312716873
125900.0	0.08883575907392638
126000.0	0.08879295060800868
126100.0	0.08872916987839223
126200.0	0.0886657971727113
126300.0	0.0886038185832738
126400.0	0.08854050310485287
126500.0	0.08847737732281824
126600.0	0.08841727900477504
126700.0	0.08835380423330734
126800.0	0.0882920894265588
126900.0	0.0882289657899193
127000.0	0.08816820904980975
127100.0	0.0881061030645165
127200.0	0.08804515861501595
127300.0	0.08798306484230445
127400.0	0.08792078136431904
127500.0	0.08794307045727216
127600.0	0.08788127166427721
127700.0	0.08782763038174839
127800.0	0.08776565654051588
127900.0	0.08770703981609322
128000.0	0.08764507257451326
128100.0	0.08758563620019276
128200.0	0.08752373621308773
128300.0	0.08746224366804389
128400.0	0.08740207630633655
128500.0	0.08734425481695235
128600.0	0.08729123312221454
128700.0	0.08723049512242774
128800.0	0.08716919297638137
128900.0	0.08710763280614595
129000.0	0.08704689842965427
129100.0	0.08698727327174927
129200.0	0.08694645911410467
129300.0	0.08688621523718683
129400.0	0.08682671808790111
129500.0	0.08676947659473566
129600.0	0.08671588945713823
129700.0	0.08665539340794676
129800.0	0.08659546629767592
129900.0	0.08653531777094096
130000.0	0.08647654671659381
130100.0	0.08641850860442715
130200.0	0.0863614922739041
130300.0	0.08630108633532733
130400.0	0.08624251232320312
130500.0	0.08618831624122789
130600.0	0.08613341583441803
130700.0	0.08607995913266325
130800.0	0.08602061136240852
130900.0	0.08596063081294263
131000.0	0.08590159096625367
131100.0	0.08584350226489279
131200.0	0.0858382521733815
131300.0	0.08577889651762184
131400.0	0.0857202125946407
131500.0	0.08566091481052807
131600.0	0.08560286389601927
131700.0	0.08554463485438096
131800.0	0.08548539207030131
131900.0	0.08542901790081778
132000.0	0.08538592536661166
132100.0	0.08532742036223705
132200.0	0.08526848456261071
132300.0	0.08520986567540552
132400.0	0.08515528473775227
132500.0	0.0850970616941118
132600.0	0.08504782197328106
132700.0	0.0849897026812416
132800.0	0.08493233013492835
132900.0	0.08488117406841214
133000.0	0.08508845165706319
133100.0	0.08503154039128477
133200.0	0.08497383427228027
133300.0	0.08491595237127854
133400.0	0.08485862000365879
133500.0	0.08480338434048881
133600.0	0.08474726991093486
133700.0	0.08469850824846979
133800.0	0.08464068839349614
133900.0	0.08458433978071188
134000.0	0.08452768006876688
134100.0	0.08447011325528293
134200.0	0.08441466416003196
134300.0	0.08436306478764916
134400.0	0.08431292592747112
134500.0	0.0842557505505295
134600.0	0.0841998190086419
134700.0	0.08414276366613767
134800.0	0.08408691498187026
134900.0	0.08402982229967176
135000.0	0.0839733506136441
135100.0	0.08392095372606129
135200.0	0.0838644290488746
135300.0	0.08384139794455733
135400.0	0.08378546870101394
135500.0	0.08372883989798269
135600.0	0.08367286014858884
135700.0	0.08362855092304741
135800.0	0.08357387046045978
135900.0	0.08353317867397649
136000.0	0.0834778276214803
136100.0	0.08343620804645596
136200.0	0.08338718126609986
136300.0	0.08333103801844337
136400.0	0.08327594207610664
136500.0	0.08322005600659393
136600.0	0.08316531595125856
136700.0	0.08311052441151287
136800.0	0.08305493969478053
136900.0	0.0829995460225916
137000.0	0.08294432305995349
137100.0	0.08288927146351104
137200.0	0.08284295368123473
137300.0	0.08278785712693072
137400.0	0.08273460219216432
137500.0	0.08268108102024087
137600.0	0.08262770580577043
137700.0	0.08257309964712325
137800.0	0.08251848020698616
137900.0	0.08246831219159091
138000.0	0.08241356486722198
138100.0	0.08236038587324238
138200.0	0.08230841748097485
138300.0	0.08225883329292884
138400.0	0.08220566839884762
138500.0	0.08215153186059702
138600.0	0.08212757055686672
138700.0	0.08207377809562519
138800.0	0.08201962130149047
138900.0	0.08197756542143292
139000.0	0.0819236856115251
139100.0	0.08187045093211875
139200.0	0.08181870547202157
139300.0	0.0817727072792908
139400.0	0.08171930549533267
139500.0	0.08166589197714162
139600.0	0.08161355789069577
139700.0	0.08156133974759384
139800.0	0.08154368375344277
139900.0	0.08149043555398044
140000.0	0.08143726298131988
140100.0	0.08138399252763708
140200.0	0.08133412322101269
140300.0	0.08128122162428383
140400.0	0.0812289016291656
140500.0	0.08117887820915291
140600.0	0.08112696948999788
140700.0	0.08108210938093996
140800.0	0.08102970308827998
140900.0	0.0809785894633984
141000.0	0.08092693119860979
141100.0	0.08088208960484428
141200.0	0.08083061769778593
141300.0	0.0807786557206437
141400.0	0.08072634900639668
141500.0	0.08068431319820989
141600.0	0.08063727705786651
141700.0	0.08058513578668654
141800.0	0.08053315971495559
141900.0	0.08048124550511232
142000.0	0.08043012874507559
142100.0	0.08037887478627473
142200.0	0.08032717875509256
142300.0	0.08027651033559474
142400.0	0.08022561413587809
142500.0	0.08017672085045895
142600.0	0.08012552990368463
142700.0	0.08007426030264092
142800.0	0.08002311933199902
142900.0	0.08002147063127864
143000.0	0.07997106554809622
143100.0	0.07991989128973707
143200.0	0.07986917439987429
143300.0	0.07981956261218227
143400.0	0.07977764659854585
143500.0	0.0797275745270572
143600.0	0.07967698693154408
143700.0	0.07967238688799744
143800.0	0.07962458914266353
143900.0	0.07957407751114105
144000.0	0.07952384393781034
144100.0	0.07947391915421062
144200.0	0.07942364228170527
144300.0	0.07937522318179241
144400.0	0.07932899617812285
144500.0	0.0792803524238368
144600.0	0.0792308914415361
144700.0	0.07918740798682716
144800.0	0.07913736431899003
144900.0	0.07908951046884917
145000.0	0.07904085625621521
145100.0	0.07899217391861296
145200.0	0.07894932310790355
145300.0	0.07890192601410485
145400.0	0.07886076893654269
145500.0	0.07881743106769441
145600.0	0.07876916969671624
145700.0	0.07872395138493209
145800.0	0.07868209992795881
145900.0	0.07863856648102191
146000.0	0.07859230664308442
146100.0	0.07854319957457363
146200.0	0.078515843346279
146300.0	0.0784665988272223
146400.0	0.0784177480889973
146500.0	0.07836949303878792
146600.0	0.0783213349545251
146700.0	0.07827481801088487
146800.0	0.0782264068108257
146900.0	0.07819366588259231
147000.0	0.0781451309378465
147100.0	0.07811834334081867
147200.0	0.07807470935072207
147300.0	0.07802683259912081
147400.0	0.07812767492965021
147500.0	0.0780807597072242
147600.0	0.0780321779842342
147700.0	0.07798559969471894
147800.0	0.07793724997481445
147900.0	0.07788885657194093
148000.0	0.07784409932800579
148100.0	0.07780168043851432
148200.0	0.07775394760110975
148300.0	0.07770583705300375
148400.0	0.07766564030617468
148500.0	0.07761775024015802
148600.0	0.07757193785704211
148700.0	0.07752545953693428
148800.0	0.07747896627225927
148900.0	0.07743117986781996
149000.0	0.07738407085971083
149100.0	0.07733788233985982
149200.0	0.07729022901949734
149300.0	0.07724317000859067
149400.0	0.07719671200543961
149500.0	0.07715220108267057
149600.0	0.07710483631814603
149700.0	0.07705939751523398
149800.0	0.0770128141071219
149900.0	0.07696640043839725
150000.0	0.0769527268222048
150100.0	0.07693703684173601
150200.0	0.07689020733846466
150300.0	0.07684463124946582
150400.0	0.07679799370331025
150500.0	0.0767525546909067
150600.0	0.0767058078227904
150700.0	0.07665922730176405
150800.0	0.0766134690028884
150900.0	0.0765672515496983
151000.0	0.07652070838372932
151100.0	0.07647632197577041
151200.0	0.0764331886826961
151300.0	0.07638772828411232
151400.0	0.07634233402552768
151500.0	0.07629641899528404
151600.0	0.0762555186304912
151700.0	0.07620950060822435
151800.0	0.07616392635637641
151900.0	0.07612161346725899
152000.0	0.07607601199549498
152100.0	0.07603033552960792
152200.0	0.07598455936788982
152300.0	0.07593890084658778
152400.0	0.07589456860688236
152500.0	0.07585070261125931
152600.0	0.07580645085556621
152700.0	0.07576140911624579
152800.0	0.07571652327034042
152900.0	0.07567187744943334
153000.0	0.0756266923665674
153100.0	0.07558234103744893
153200.0	0.075537327234837
153300.0	0.07549516441600516
153400.0	0.07545093400080181
153500.0	0.07540649591393607
153600.0	0.07536374966502273
153700.0	0.07532165889343992
153800.0	0.07527872445253668
153900.0	0.07523433022904692
154000.0	0.07519005736218828
154100.0	0.07515114698135102
154200.0	0.07510914231233493
154300.0	0.07506657466127699
154400.0	0.07502306679727022
154500.0	0.07498109100515868
154600.0	0.07493842945770966
154700.0	0.0748941885884946
154800.0	0.0748615239495908
154900.0	0.07481855390092733
155000.0	0.07477846223870316
155100.0	0.07473930771743394
155200.0	0.07469551925698266
155300.0	0.0746612477467964
155400.0	0.0746216822468519
155500.0	0.07457814811671394
155600.0	0.07453456105345477
155700.0	0.07449395992859352
155800.0	0.07445075968062925
155900.0	0.07447120409705164
156000.0	0.07442869725689409
156100.0	0.07438734627255669
156200.0	0.07434415755077327
156300.0	0.074301319892626
156400.0	0.07426888281319703
156500.0	0.07422577152868128
156600.0	0.07418248258651246
156700.0	0.07413971785839697
156800.0	0.07409645757989064
156900.0	0.07405458421798292
157000.0	0.07402082996415862
157100.0	0.07397897939677449
157200.0	0.0739359610859362
157300.0	0.07389292393373705
157400.0	0.07385393236651303
157500.0	0.07381356836358385
157600.0	0.07377098421717271
157700.0	0.07372935959906314
157800.0	0.073686977800162
157900.0	0.0736444056402383
158000.0	0.07360836902489516
158100.0	0.07356842807529808
158200.0	0.07353076753793786
158300.0	0.07348847181682816
158400.0	0.07344798655212842
158500.0	0.07341509048980703
158600.0	0.0733742649991171
158700.0	0.07333455220927712
158800.0	0.07329421245550916
158900.0	0.07325227994384391
159000.0	0.0732108114762445
159100.0	0.07317002294177036
159200.0	0.07313337291484953
159300.0	0.0731019296942762
159400.0	0.07306195149382949
159500.0	0.07303467696784156
159600.0	0.07299357777244053
159700.0	0.07295326782340579
159800.0	0.07291255212132382
159900.0	0.07287742266979853
160000.0	0.07283573936019591
160100.0	0.07279422905286759
160200.0	0.07275392328490787
160300.0	0.07271248871124485
160400.0	0.07267109967122341
160500.0	0.07262972033470512
160600.0	0.07258950495279627
160700.0	0.07268660476497481
160800.0	0.07264557803229205
160900.0	0.072605819599548
161000.0	0.07256591905469101
161100.0	0.07252452056549434
161200.0	0.07248316117413599
161300.0	0.07244265310205783
161400.0	0.07240202125956798
161500.0	0.07236172627556994
161600.0	0.07232148348445011
161700.0	0.07228236208128355
161800.0	0.07224167320824726
161900.0	0.07220143642275195
162000.0	0.07216101021756981
162100.0	0.07212331677295325
162200.0	0.07208328617860715
162300.0	0.07204278146720323
162400.0	0.07200225787721003
162500.0	0.0719618969796335
162600.0	0.07192320516272013
162700.0	0.07188266979228544
162800.0	0.07185946451230264
162900.0	0.07181986798120497
163000.0	0.0717796458064957
163100.0	0.07174034732625913
163200.0	0.07170131380381135
163300.0	0.0716621413030823
163400.0	0.07162245939721164
163500.0	0.07158265210900894
163600.0	0.07154457530847452
163700.0	0.07150499355587847
163800.0	0.07146503949987446
163900.0	0.0714277512292261
164000.0	0.071388812708434
164100.0	0.07134919593858832
164200.0	0.07130953954244058
164300.0	0.0712755420889725
164400.0	0.07123597132247034
164500.0	0.07119663061172114
164600.0	0.07115748388760547
164700.0	0.0711199360598679
164800.0	0.07108062499218148
164900.0	0.07104641985951314
165000.0	0.07100751495470144
165100.0	0.07096894530242913
165200.0	0.0709307701961215
165300.0	0.07089170611794693
165400.0	0.07085299901499846
165500.0	0.07081388000540842
165600.0	0.07077556247445352
165700.0	0.07073689397641937
165800.0	0.07070271316351655
165900.0	0.07066430961793575
166000.0	0.07062594130148128
166100.0	0.07071400120940172
166200.0	0.0707279361421024
166300.0	0.07069006236266659
166400.0	0.07065109998107193
166500.0	0.07061470244153932
166600.0	0.07057589199968833
166700.0	0.0705373986619157
166800.0	0.07049888400872609
166900.0	0.07046030779264562
167000.0	0.07042166487622151
167100.0	0.07038560422187157
167200.0	0.07034807330449389
167300.0	0.07031063388835908
167400.0	0.07030624431903018
167500.0	0.0702699592976976
167600.0	0.07024279327135587
167700.0	0.07020512176527137
167800.0	0.07016984256536124
167900.0	0.07013234812913466
168000.0	0.0700944411172296
168100.0	0.07005700746491278
168200.0	0.07001909037909576
168300.0	0.06998108634052919
168400.0	0.06994376613776568
168500.0	0.06990600756711442
168600.0	0.06986820573210933
168700.0	0.06983045292587561
168800.0	0.06979264836781437
168900.0	0.06975877244686006
169000.0	0.06972133379751981
169100.0	0.06968439241806343
169200.0	0.06964715879010952
169300.0	0.06961184180198182
169400.0	0.0695743014869553
169500.0	0.06955184614768205
169600.0	0.06952959278712952
169700.0	0.0694927702780067
169800.0	0.0695027421472823
169900.0	0.06947150224720715
170000.0	0.06943782367457331
170100.0	0.06940134600724647
170200.0	0.06961220198550823
170300.0	0.0695750326889572
170400.0	0.06953747710570843
170500.0	0.06950012860997716
170600.0	0.06946294415412
170700.0	0.06943059237261555
170800.0	0.06939412250168288
170900.0	0.0693578290889333
171000.0	0.06932122280807698
171100.0	0.06928455615133469
171200.0	0.06924781267681382
171300.0	0.06921154486980162
171400.0	0.06917597473397608
171500.0	0.0691395137058948
171600.0	0.06910273414584123
171700.0	0.06906596231146558
171800.0	0.06902997953663685
171900.0	0.06900037020118621
172000.0	0.069157561675627
172100.0	0.06912102374869576
172200.0	0.06908399387282246
172300.0	0.06904790074683631
172400.0	0.06901229383208027
172500.0	0.0689756029914201
172600.0	0.06893973224105189
172700.0	0.06890587472542514
172800.0	0.06886967092552469
172900.0	0.06886491606572996
173000.0	0.06882977512064144
173100.0	0.06879354205336581
173200.0	0.06875752647680276
173300.0	0.06872142672648562
173400.0	0.06868829405448935
173500.0	0.06865299001202797
173600.0	0.06861709172612096
173700.0	0.06858268239440138
173800.0	0.06854719344497522
173900.0	0.06851994063809738
174000.0	0.06848627029397364
174100.0	0.06845159168952582
174200.0	0.06841584377348099
174300.0	0.0683818574496895
174400.0	0.0683457061511983
174500.0	0.06831078721475381
174600.0	0.06827516706637793
174700.0	0.06824503050558352
174800.0	0.06821005152720255
174900.0	0.0681747485909737
175000.0	0.0681395168976309
175100.0	0.06810412155079
175200.0	0.06806860322176912
175300.0	0.06803369178483819
175400.0	0.06800185998193828
175500.0	0.0679676188402769
175600.0	0.06793866139800249
175700.0	0.0679032126878696
175800.0	0.06788238384148226
175900.0	0.06784727703599573
176000.0	0.06781211005795289
176100.0	0.06777683261231682
176200.0	0.06774151964961247
176300.0	0.06770646668875123
176400.0	0.0676730913411997
176500.0	0.06763880263207989
176600.0	0.06760437805616762
176700.0	0.06756974636673962
176800.0	0.06753463693064082
176900.0	0.06749955160124407
177000.0	0.06746473934070837
177100.0	0.06742986155166444
177200.0	0.06740175548379754
177300.0	0.06736849382015242
177400.0	0.06735662356807351
177500.0	0.06732337868824756
177600.0	0.06728947562288895
177700.0	0.06725522162907131
177800.0	0.0672701840757731
177900.0	0.06723558859916316
178000.0	0.06720309582066918
178100.0	0.06717738830023452
178200.0	0.06714374857622891
178300.0	0.06716028828072303
178400.0	0.06713256183971567
178500.0	0.06710064389021253
178600.0	0.06706756407452952
178700.0	0.06703297440496639
178800.0	0.06700092631884055
178900.0	0.06697162306480078
179000.0	0.06693937245799692
179100.0	0.06690529262022525
179200.0	0.06687201966234084
179300.0	0.06688685280618464
179400.0	0.06685251793688446
179500.0	0.06681811565606798
179600.0	0.06678393202007986
179700.0	0.06675000476482176
179800.0	0.06671734220048005
179900.0	0.06668332471922364
180000.0	0.0666493344408736
180100.0	0.06661565355080715
180200.0	0.0665819381583002
180300.0	0.06654877218740797
180400.0	0.06651882153817958
180500.0	0.0664855776371034
180600.0	0.06645634253803437
180700.0	0.0664224836657777
180800.0	0.06639008849492314
180900.0	0.0663600443191458
181000.0	0.06632744623004051
181100.0	0.0662970231386718
181200.0	0.06626334924994758
181300.0	0.06622990569450998
181400.0	0.06619685650953266
181500.0	0.0661638115226988
181600.0	0.066130276198882
181700.0	0.06609670496529574
181800.0	0.06606325992904126
181900.0	0.06602984625383902
182000.0	0.0659981035705255
182100.0	0.06596711098378252
182200.0	0.06593384441178396
182300.0	0.06590223737009292
182400.0	0.0658727077093258
182500.0	0.06583949538950634
182600.0	0.0658071935555276
182700.0	0.06577583209233362
182800.0	0.0657450870526459
182900.0	0.0657120032140406
183000.0	0.06567916348072596
183100.0	0.06564637725839931
183200.0	0.06561406559820736
183300.0	0.0655812396482638
183400.0	0.06555085942446606
183500.0	0.0655179775071275
183600.0	0.06548512246474932
183700.0	0.0654555363055591
183800.0	0.06542349347113142
183900.0	0.06539201600563217
184000.0	0.06535929018124287
184100.0	0.06532719780421783
184200.0	0.06529466300582834
184300.0	0.06526240866827196
184400.0	0.06522996456566457
184500.0	0.06520269010735635
184600.0	0.0651704187700057
184700.0	0.06513827052354554
184800.0	0.06510679506910451
184900.0	0.06507602809792057
185000.0	0.06504412925563528
185100.0	0.06503531730920371
185200.0	0.06500346773456683
185300.0	0.06497169043529048
185400.0	0.06494619003371942
185500.0	0.0649148683082806
185600.0	0.06488272809848582
185700.0	0.06485183604376232
185800.0	0.0648199314729042
185900.0	0.0647879261112956
186000.0	0.06479620993176828
186100.0	0.0647654121287094
186200.0	0.06473939760704592
186300.0	0.0647077100944623
186400.0	0.06467599771830886
186500.0	0.06466439044601788
186600.0	0.06463302646011468
186700.0	0.06460235444439949
186800.0	0.06457166141362476
186900.0	0.06453999301559286
187000.0	0.06451801432149404
187100.0	0.06448627736701198
187200.0	0.064455336397057
187300.0	0.06442401030708647
187400.0	0.06439262711155579
187500.0	0.06436425817059589
187600.0	0.0643333509436183
187700.0	0.06430293917829555
187800.0	0.06431386044036368
187900.0	0.06428269289067821
188000.0	0.06425120610107353
188100.0	0.06422042726234138
188200.0	0.06418964233053152
188300.0	0.06415856029148906
188400.0	0.06412983789189561
188500.0	0.06409870549457498
188600.0	0.06406760122272114
188700.0	0.06403955385993094
188800.0	0.06401396604805244
188900.0	0.06398342855971778
189000.0	0.06395387259891015
189100.0	0.06392371600332165
189200.0	0.06389336509201612
189300.0	0.06386326313850774
189400.0	0.06383461642951875
189500.0	0.06380438768360303
189600.0	0.06377467071940517
189700.0	0.06374389663673631
189800.0	0.06371343606941081
189900.0	0.06368378447762578
190000.0	0.06365338215622704
190100.0	0.06362492762245624
190200.0	0.06359468637041041
190300.0	0.06356426390687277
190400.0	0.06353387851859296
190500.0	0.0635036700498768
190600.0	0.06347367067214461
190700.0	0.06344304277262477
190800.0	0.06341397753902904
190900.0	0.06338666334501893
191000.0	0.06335613456647195
191100.0	0.06332777149590708
191200.0	0.06329765067490783
191300.0	0.06326956514205741
191400.0	0.0632425159431738
191500.0	0.0632127951528414
191600.0	0.063182478277007
191700.0	0.06315536940789283
191800.0	0.06312545508944267
191900.0	0.06309807719218334
192000.0	0.06307106225089673
192100.0	0.06304126591280496
192200.0	0.06301130929312102
192300.0	0.06298175979494171
192400.0	0.06295258847295301
192500.0	0.06292271409699199
192600.0	0.06289288143147657
192700.0	0.06287385157106229
192800.0	0.06284563121837287
192900.0	0.06281862915928399
193000.0	0.0627892085550467
193100.0	0.06275945398449859
193200.0	0.06272963831802193
193300.0	0.06270075188260411
193400.0	0.0626715017858148
193500.0	0.06264249982478273
193600.0	0.0626131067280885
193700.0	0.0625835526005683
193800.0	0.06255632979877082
193900.0	0.06252918014096046
194000.0	0.06250019796838532
194100.0	0.062471801506759024
194200.0	0.06244272214782583
194300.0	0.062413331582061214
194400.0	0.062384153487989306
194500.0	0.062355224729524254
194600.0	0.06232633913222028
194700.0	0.062301808993264665
194800.0	0.06227258056986168
194900.0	0.06224328581078003
195000.0	0.062216650543038196
195100.0	0.062189287687446713
195200.0	0.06216012709064659
195300.0	0.06213096671675521
195400.0	0.06210588455056806
195500.0	0.062078544062347835
195600.0	0.06209856785080241
195700.0	0.062069759009586625
195800.0	0.06204082911538703
195900.0	0.06201190495965063
196000.0	0.06198528372305103
196100.0	0.061956504068835294
196200.0	0.061927895457908805
196300.0	0.06189905800858564
196400.0	0.061871560815135764
196500.0	0.06184381974362025
196600.0	0.06181682625145566
196700.0	0.06178859489780045
196800.0	0.06176031545016106
196900.0	0.06173217727863789
197000.0	0.06170381236186744
197100.0	0.06167516560419774
197200.0	0.061646638479248284
197300.0	0.061618598101297946
197400.0	0.061590838062879835
197500.0	0.061564621135993945
197600.0	0.061542311342830995
197700.0	0.06151402329414771
197800.0	0.06148609379982971
197900.0	0.06145787216421766
198000.0	0.06142956868734702
198100.0	0.061402618596680815
198200.0	0.06138796371486367
198300.0	0.061359715516825994
198400.0	0.061331483319652554
198500.0	0.0613040128358578
198600.0	0.06127656701860605
198700.0	0.061248800527074425
198800.0	0.061220744630350904
198900.0	0.06119269217720115
199000.0	0.0611651960619569
199100.0	0.0611457368566043
199200.0	0.06112802274202224
199300.0	0.06110063697748428
199400.0	0.06107958660560336
199500.0	0.06105395443581423
199600.0	0.061026863289032285
199700.0	0.060999239344521214
199800.0	0.0609720066820948
[truncated: 3,001 more rows]
