# Supplementary material for: Intelligent driving intelligence test for autonomous vehicles with naturalistic and adversarial environment
Source: Nat Commun. 2021 Feb 2;12:748. doi: 10.1038/s41467-021-21007-8 (PMC7854639; doi:10.1038/s41467-021-21007-8)
Supplement: Supplementary file 7 — Source Data [file 41467_2021_21007_MOESM7_ESM.zip › Fig7/Fig7G-H/Fig7G-H.csv]

Accident_type	Weighted_NDE	Weighted_NADE	Unweighted_NADE
1	1.07E-07	1.01E-07	0.032068
2	0	0	0
3	0	0	0
4	6.00E-08	5.96E-08	0.014136
5	0	2.96E-11	3.00E-05
